# Supplementary material for: Decoding the Impacts of Mating Behavior on Ovarian Development in Mud Crab (Scylla paramamosain, Estampador 1949): Insights from SMRT RNA-seq
Source: Biology (Basel). 2025 Oct 4;14(10):1362. doi: 10.3390/biology14101362 (PMC12561672; doi:10.3390/biology14101362)
Supplement: Supplementary file 1 [file biology-14-01362-s001.zip › Table S1.xlsx]

## Sheet: BMK220523-AW636-02P0001.events
The detail information of alternative splicing (AS) events
seqname	gene_id	event_id	alternative_transcripts	total_transcripts
Chr01	PB.28	PB.28;A3:Chr01:3270223-3270230:3270223-3270233:+	PB.28.1,PB.28.4,PB.28.3	PB.28.10,PB.28.3,PB.28.4,PB.28.1
Chr01	PB.35	PB.35;A3:Chr01:3494078-3494284:3494078-3494308:+	PB.35.1,PB.35.2,PB.35.3,PB.35.4,PB.35.13,PB.35.5,PB.35.12,PB.35.14,PB.35.7,PB.35.10,PB.35.11,PB.35.8,PB.35.9,PB.35.15,PB.35.16,PB.35.18,PB.35.19,PB.35.20	PB.35.5,PB.35.20,PB.35.17,PB.35.1,PB.35.18,PB.35.15,PB.35.11,PB.35.4,PB.35.16,PB.35.19,PB.35.9,PB.35.12,PB.35.3,PB.35.10,PB.35.7,PB.35.8,PB.35.14,PB.35.13,PB.35.2,PB.35.6
Chr01	PB.35	PB.35;A3:Chr01:3494778-3495017:3494778-3495068:+	PB.35.1,PB.35.2,PB.35.4,PB.35.13,PB.35.5,PB.35.6,PB.35.12,PB.35.14,PB.35.7,PB.35.10,PB.35.11,PB.35.8,PB.35.9,PB.35.15,PB.35.16,PB.35.17,PB.35.18,PB.35.19,PB.35.20	PB.35.5,PB.35.20,PB.35.17,PB.35.1,PB.35.18,PB.35.15,PB.35.11,PB.35.4,PB.35.16,PB.35.19,PB.35.9,PB.35.12,PB.35.3,PB.35.10,PB.35.7,PB.35.8,PB.35.14,PB.35.13,PB.35.2,PB.35.6
Chr01	PB.35	PB.35;A3:Chr01:3497778-3498408:3497778-3498420:+	PB.35.10,PB.35.25,PB.35.32	PB.35.5,PB.35.20,PB.35.17,PB.35.1,PB.35.18,PB.35.15,PB.35.11,PB.35.4,PB.35.29,PB.35.16,PB.35.35,PB.35.19,PB.35.33,PB.35.28,PB.35.22,PB.35.27,PB.35.32,PB.35.9,PB.35.24,PB.35.23,PB.35.26,PB.35.12,PB.35.25,PB.35.3,PB.35.10,PB.35.7,PB.35.37,PB.35.36,PB.35.34,PB.35.8,PB.35.13,PB.35.6,PB.35.31,PB.35.21,PB.35.30
Chr01	PB.40	PB.40;A3:Chr01:3635516-3636840:3635516-3636873:+	PB.40.2,PB.40.4,PB.40.5,PB.40.3	PB.40.4,PB.40.3,PB.40.1,PB.40.5,PB.40.2
Chr01	PB.47	PB.47;A3:Chr01:4039708-4044905:4039708-4044955:+	PB.47.1	PB.47.2,PB.47.1
Chr01	PB.48	PB.48;A3:Chr01:4093750-4093757:4093750-4093760:+	PB.48.2,PB.48.4,PB.48.5,PB.48.11,PB.48.15,PB.48.12	PB.48.17,PB.48.2,PB.48.15,PB.48.11,PB.48.12,PB.48.4,PB.48.5
Chr01	PB.73	PB.73;A3:Chr01:5893339-5893900:5893339-5893903:+	PB.73.3,PB.73.2	PB.73.3,PB.73.1,PB.73.2
Chr01	PB.138	PB.138;A3:Chr01:13034769-13034776:13034769-13034782:+	PB.138.2	PB.138.2,PB.138.3
Chr01	PB.138	PB.138;A3:Chr01:13034769-13034776:13034769-13034784:+	PB.138.2	PB.138.2,PB.138.4
Chr01	PB.138	PB.138;A3:Chr01:13034634-13034641:13034634-13034650:+	PB.138.3	PB.138.3,PB.138.4
Chr01	PB.138	PB.138;A3:Chr01:13034769-13034782:13034769-13034784:+	PB.138.3	PB.138.3,PB.138.4
Chr01	PB.160	PB.160;A3:Chr01:15775745-15776080:15775745-15776081:+	PB.160.1,PB.160.2,PB.160.4,PB.160.5	PB.160.1,PB.160.5,PB.160.4,PB.160.2,PB.160.3
Chr01	PB.196	PB.196;A3:Chr01:26325216-26328173:26325216-26328216:+	PB.196.2	PB.196.2,PB.196.1
Chr01	PB.200	PB.200;A3:Chr01:26385936-26385962:26385936-26385983:+	PB.200.2	PB.200.2,PB.200.1
Chr01	PB.227	PB.227;A3:Chr01:29427088-29434804:29427088-29434807:+	PB.227.1	PB.227.1,PB.227.3,PB.227.5,PB.227.2,PB.227.4
Chr01	PB.227	PB.227;A3:Chr01:29512903-29512912:29512903-29512922:+	PB.227.1	PB.227.1,PB.227.2
Chr01	PB.227	PB.227;A3:Chr01:29513303-29513312:29513303-29513326:+	PB.227.1	PB.227.1,PB.227.3
Chr01	PB.227	PB.227;A3:Chr01:29513303-29513312:29513303-29513346:+	PB.227.1	PB.227.1,PB.227.2
Chr01	PB.227	PB.227;A3:Chr01:29513303-29513326:29513303-29513346:+	PB.227.3	PB.227.3,PB.227.2
Chr01	PB.227	PB.227;A3:Chr01:29475082-29483323:29475082-29483326:+	PB.227.2,PB.227.5	PB.227.1,PB.227.3,PB.227.5,PB.227.2,PB.227.4
Chr01	PB.227	PB.227;A3:Chr01:29512903-29512910:29512903-29512912:+	PB.227.5	PB.227.1,PB.227.5
Chr01	PB.227	PB.227;A3:Chr01:29512903-29512910:29512903-29512922:+	PB.227.5	PB.227.5,PB.227.2
Chr01	PB.236	PB.236;A3:Chr01:29948385-29950330:29948385-29950416:+	PB.236.1	PB.236.2,PB.236.1
Chr01	PB.250	PB.250;A3:Chr01:30613864-30617426:30613864-30617746:+	PB.250.1	PB.250.1,PB.250.7
Chr01	PB.250	PB.250;A3:Chr01:30644965-30644981:30644965-30644993:+	PB.250.6	PB.250.2,PB.250.3,PB.250.4,PB.250.6
Chr01	PB.250	PB.250;A3:Chr01:30614012-30615787:30614012-30615828:+	PB.250.3	PB.250.2,PB.250.3,PB.250.5
Chr01	PB.343	PB.343;A3:Chr01:39279590-39279597:39279590-39279599:+	PB.343.9	PB.343.4,PB.343.9
Chr01	PB.349	PB.349;A3:Chr01:40242413-40242423:40242413-40242426:+	PB.349.2	PB.349.6,PB.349.4,PB.349.7,PB.349.2
Chr01	PB.349	PB.349;A3:Chr01:40242914-40242921:40242914-40242924:+	PB.349.7	PB.349.7,PB.349.4,PB.349.6,PB.349.8,PB.349.1
Chr01	PB.9	PB.9;A3:Chr01:1136328-1136637:1136317-1136637:-	PB.9.4,PB.9.6,PB.9.9,PB.9.5	PB.9.2,PB.9.6,PB.9.5,PB.9.4,PB.9.1,PB.9.9,PB.9.7
Chr01	PB.23	PB.23;A3:Chr01:3074888-3076526:3074885-3076526:-	PB.23.1	PB.23.1,PB.23.2
Chr01	PB.34	PB.34;A3:Chr01:3399230-3406184:3399227-3406184:-	PB.34.2,PB.34.3,PB.34.4,PB.34.7	PB.34.7,PB.34.2,PB.34.5,PB.34.3,PB.34.4
Chr01	PB.49	PB.49;A3:Chr01:3811551-3815518:3811379-3815518:-	PB.49.1,PB.49.2,PB.49.4,PB.49.6,PB.49.8,PB.49.11	PB.49.2,PB.49.4,PB.49.6,PB.49.8,PB.49.7,PB.49.1,PB.49.11
Chr01	PB.52	PB.52;A3:Chr01:4348786-4349041:4348783-4349041:-	PB.52.4,PB.52.2,PB.52.9,PB.52.10	PB.52.4,PB.52.9,PB.52.2,PB.52.3,PB.52.10
Chr01	PB.62	PB.62;A3:Chr01:5677467-5677578:5677398-5677578:-	PB.62.1,PB.62.2,PB.62.4,PB.62.5,PB.62.7,PB.62.6,PB.62.9,PB.62.11,PB.62.13,PB.62.14,PB.62.16,PB.62.18,PB.62.20,PB.62.19	PB.62.14,PB.62.16,PB.62.1,PB.62.6,PB.62.11,PB.62.13,PB.62.18,PB.62.10,PB.62.17,PB.62.4,PB.62.2,PB.62.7,PB.62.19,PB.62.8,PB.62.21,PB.62.5,PB.62.9,PB.62.20
Chr01	PB.66	PB.66;A3:Chr01:5717119-5718895:5717116-5718895:-	PB.66.1,PB.66.3,PB.66.4,PB.66.5,PB.66.9,PB.66.8,PB.66.11	PB.66.8,PB.66.11,PB.66.3,PB.66.5,PB.66.2,PB.66.4,PB.66.9,PB.66.1
Chr01	PB.79	PB.79;A3:Chr01:6246621-6395861:6246606-6395861:-	PB.79.1	PB.79.1,PB.79.2
Chr01	PB.133	PB.133;A3:Chr01:12788988-12790351:12788941-12790351:-	PB.133.4	PB.133.1,PB.133.4
Chr01	PB.139	PB.139;A3:Chr01:12957098-12959529:12957044-12959529:-	PB.139.1,PB.139.2,PB.139.3,PB.139.5,PB.139.6	PB.139.1,PB.139.2,PB.139.5,PB.139.6,PB.139.3,PB.139.4
Chr01	PB.166	PB.166;A3:Chr01:15805658-15806288:15805597-15806288:-	PB.166.2,PB.166.3,PB.166.1,PB.166.5,PB.166.4,PB.166.9,PB.166.8,PB.166.6	PB.166.1,PB.166.8,PB.166.6,PB.166.3,PB.166.9,PB.166.2,PB.166.7,PB.166.4,PB.166.5
Chr01	PB.192	PB.192;A3:Chr01:26143584-26143602:26143570-26143602:-	PB.192.2,PB.192.1	PB.192.2,PB.192.4,PB.192.1
Chr01	PB.195	PB.195;A3:Chr01:26330425-26330715:26330187-26330715:-	PB.195.1	PB.195.2,PB.195.1
Chr01	PB.260	PB.260;A3:Chr01:31303240-31469881:31303078-31469881:-	PB.260.2,PB.260.5	PB.260.4,PB.260.2,PB.260.5
Chr01	PB.266	PB.266;A3:Chr01:31707643-31712187:31707637-31712187:-	PB.266.2	PB.266.2,PB.266.1
Chr01	PB.362	PB.362;A3:Chr01:41313859-41315143:41313856-41315143:-	PB.362.10	PB.362.10,PB.362.7,PB.362.9,PB.362.16,PB.362.13,PB.362.5,PB.362.18,PB.362.11,PB.362.14,PB.362.19,PB.362.20,PB.362.15,PB.362.2,PB.362.1
Chr02	PB.385	PB.385;A3:Chr02:868722-868739:868713-868739:-	PB.385.1	PB.385.3,PB.385.1
Chr02	PB.385	PB.385;A3:Chr02:868721-868733:868715-868733:-	PB.385.2	PB.385.2,PB.385.4,PB.385.5
Chr02	PB.409	PB.409;A3:Chr02:4005770-4007553:4005653-4007553:-	PB.409.2	PB.409.1,PB.409.2
Chr02	PB.414	PB.414;A3:Chr02:4584331-4585883:4584326-4585883:-	PB.414.2,PB.414.5	PB.414.3,PB.414.5,PB.414.2
Chr02	PB.425	PB.425;A3:Chr02:5783530-5786609:5783474-5786609:-	PB.425.1,PB.425.3,PB.425.4	PB.425.2,PB.425.1,PB.425.4,PB.425.3
Chr02	PB.502	PB.502;A3:Chr02:13620199-13620366:13619682-13620366:-	PB.502.1,PB.502.3	PB.502.3,PB.502.2,PB.502.1
Chr02	PB.525	PB.525;A3:Chr02:14579739-14587575:14579709-14587575:-	PB.525.1,PB.525.3,PB.525.4,PB.525.5	PB.525.4,PB.525.1,PB.525.3,PB.525.2,PB.525.5
Chr02	PB.526	PB.526;A3:Chr02:14774653-14775087:14773903-14775087:-	PB.526.1,PB.526.3	PB.526.2,PB.526.4,PB.526.3,PB.526.1
Chr02	PB.563	PB.563;A3:Chr02:24950425-24950674:24950421-24950674:-	PB.563.16	PB.563.15,PB.563.10,PB.563.16,PB.563.1
Chr02	PB.563	PB.563;A3:Chr02:24950425-24950674:24950423-24950674:-	PB.563.16	PB.563.18,PB.563.16
Chr02	PB.563	PB.563;A3:Chr02:24950423-24950674:24950421-24950674:-	PB.563.18	PB.563.15,PB.563.10,PB.563.18,PB.563.1
Chr02	PB.597	PB.597;A3:Chr02:32317771-32318489:32317768-32318489:-	PB.597.8,PB.597.11,PB.597.16	PB.597.14,PB.597.17,PB.597.15,PB.597.8,PB.597.7,PB.597.2,PB.597.11,PB.597.13,PB.597.19,PB.597.16,PB.597.12
Chr02	PB.597	PB.597;A3:Chr02:32326594-32348866:32326484-32348866:-	PB.597.14	PB.597.13,PB.597.14,PB.597.7
Chr02	PB.605	PB.605;A3:Chr02:32853106-32853363:32853103-32853363:-	PB.605.10,PB.605.27,PB.605.31,PB.605.42	PB.605.48,PB.605.38,PB.605.45,PB.605.27,PB.605.29,PB.605.14,PB.605.42,PB.605.10,PB.605.31
Chr02	PB.605	PB.605;A3:Chr02:32854320-32854748:32854317-32854748:-	PB.605.29,PB.605.42,PB.605.48	PB.605.48,PB.605.38,PB.605.45,PB.605.27,PB.605.29,PB.605.14,PB.605.42,PB.605.10,PB.605.31
Chr02	PB.605	PB.605;A3:Chr02:32837372-32839043:32837369-32839043:-	PB.605.47	PB.605.51,PB.605.35,PB.605.43,PB.605.14,PB.605.26,PB.605.10,PB.605.38,PB.605.41,PB.605.36,PB.605.29,PB.605.49,PB.605.31,PB.605.50,PB.605.48,PB.605.46,PB.605.45,PB.605.47,PB.605.27,PB.605.42,PB.605.44,PB.605.34,PB.605.39,PB.605.16
Chr02	PB.617	PB.617;A3:Chr02:35900668-35903674:35900653-35903674:-	PB.617.1,PB.617.3,PB.617.5,PB.617.9	PB.617.5,PB.617.3,PB.617.1,PB.617.9,PB.617.6
Chr02	PB.637	PB.637;A3:Chr02:37420485-37420761:37420440-37420761:-	PB.637.4	PB.637.2,PB.637.4,PB.637.1,PB.637.3
Chr02	PB.644	PB.644;A3:Chr02:38913777-38913790:38913747-38913790:-	PB.644.2	PB.644.2,PB.644.4
Chr02	PB.644	PB.644;A3:Chr02:38913777-38913790:38913735-38913790:-	PB.644.2	PB.644.5,PB.644.2
Chr02	PB.644	PB.644;A3:Chr02:38913747-38913790:38913735-38913790:-	PB.644.4	PB.644.5,PB.644.4
Chr02	PB.658	PB.658;A3:Chr02:39952457-39952509:39952437-39952509:-	PB.658.3	PB.658.2,PB.658.3
Chr02	PB.659	PB.659;A3:Chr02:40374227-40374235:40374225-40374235:-	PB.659.6	PB.659.6,PB.659.9,PB.659.4,PB.659.8,PB.659.10,PB.659.5,PB.659.3
Chr02	PB.378	PB.378;A3:Chr02:651383-651390:651383-651396:+	PB.378.3	PB.378.3,PB.378.1
Chr02	PB.426	PB.426;A3:Chr02:5879450-5880916:5879450-5880919:+	PB.426.1,PB.426.3,PB.426.5,PB.426.12	PB.426.3,PB.426.5,PB.426.7,PB.426.12,PB.426.1
Chr02	PB.426	PB.426;A3:Chr02:5881500-5881509:5881500-5881521:+	PB.426.5	PB.426.5,PB.426.7
Chr02	PB.488	PB.488;A3:Chr02:13269865-13269890:13269865-13269894:+	PB.488.4	PB.488.4,PB.488.1
Chr02	PB.507	PB.507;A3:Chr02:13711535-13711558:13711535-13711578:+	PB.507.1	PB.507.1,PB.507.2
Chr02	PB.569	PB.569;A3:Chr02:29813436-29817039:29813436-29817170:+	PB.569.5,PB.569.1	PB.569.1,PB.569.5,PB.569.6,PB.569.3
Chr02	PB.586	PB.586;A3:Chr02:31539440-31545785:31539440-31545788:+	PB.586.8,PB.586.7	PB.586.2,PB.586.5,PB.586.8,PB.586.1,PB.586.7,PB.586.6
Chr02	PB.613	PB.613;A3:Chr02:35504587-35654908:35504587-35654910:+	PB.613.3	PB.613.3,PB.613.6
Chr02	PB.649	PB.649;A3:Chr02:39064418-39079238:39064418-39079309:+	PB.649.2,PB.649.4	PB.649.4,PB.649.7,PB.649.2
Chr02	PB.649	PB.649;A3:Chr02:39064418-39079238:39064418-39079276:+	PB.649.2,PB.649.4	PB.649.4,PB.649.3,PB.649.2
Chr02	PB.649	PB.649;A3:Chr02:39064316-39079238:39064316-39079272:+	PB.649.8	PB.649.5,PB.649.8
Chr02	PB.649	PB.649;A3:Chr02:39064418-39079276:39064418-39079309:+	PB.649.3	PB.649.3,PB.649.7
Chr02	PB.649	PB.649;A3:Chr02:39064323-39079276:39064323-39079369:+	PB.649.9	PB.649.6,PB.649.9
Chr02	PB.661	PB.661;A3:Chr02:40339224-40348477:40339224-40348483:+	PB.661.1,PB.661.4,PB.661.3	PB.661.4,PB.661.2,PB.661.5,PB.661.1,PB.661.3
Chr02	PB.663	PB.663;A3:Chr02:41104798-41105195:41104798-41105206:+	PB.663.2,PB.663.5,PB.663.4,PB.663.6,PB.663.8,PB.663.9,PB.663.11,PB.663.12,PB.663.15,PB.663.17,PB.663.16,PB.663.18,PB.663.19	PB.663.3,PB.663.6,PB.663.17,PB.663.18,PB.663.7,PB.663.8,PB.663.14,PB.663.10,PB.663.13,PB.663.19,PB.663.2,PB.663.4,PB.663.16,PB.663.11,PB.663.15,PB.663.5,PB.663.12,PB.663.9,PB.663.1
Chr02	PB.663	PB.663;A3:Chr02:41103842-41104547:41103842-41104559:+	PB.663.8	PB.663.3,PB.663.17,PB.663.15,PB.663.10,PB.663.7,PB.663.13,PB.663.2,PB.663.4,PB.663.8,PB.663.5,PB.663.12,PB.663.6,PB.663.11,PB.663.9,PB.663.14,PB.663.16,PB.663.1
Chr03	PB.672	PB.672;A3:Chr03:616148-623827:615907-623827:-	PB.672.2	PB.672.2,PB.672.3
Chr03	PB.682	PB.682;A3:Chr03:1844741-1844829:1844676-1844829:-	PB.682.15,PB.682.14,PB.682.20	PB.682.13,PB.682.14,PB.682.15,PB.682.20
Chr03	PB.701	PB.701;A3:Chr03:4336155-4336171:4336143-4336171:-	PB.701.4	PB.701.4,PB.701.3
Chr03	PB.701	PB.701;A3:Chr03:4336155-4336171:4336152-4336171:-	PB.701.4	PB.701.4,PB.701.5
Chr03	PB.701	PB.701;A3:Chr03:4336152-4336171:4336143-4336171:-	PB.701.5	PB.701.5,PB.701.3
Chr03	PB.717	PB.717;A3:Chr03:7900575-7901988:7900563-7901988:-	PB.717.5	PB.717.4,PB.717.5,PB.717.1,PB.717.3,PB.717.10
Chr03	PB.740	PB.740;A3:Chr03:10159649-10160247:10159618-10160247:-	PB.740.3,PB.740.4,PB.740.5	PB.740.3,PB.740.4,PB.740.2,PB.740.5
Chr03	PB.762	PB.762;A3:Chr03:12538007-12539433:12537965-12539433:-	PB.762.1,PB.762.4,PB.762.6,PB.762.7,PB.762.9	PB.762.9,PB.762.7,PB.762.1,PB.762.4,PB.762.8,PB.762.2,PB.762.6
Chr03	PB.795	PB.795;A3:Chr03:13377421-13377852:13377396-13377852:-	PB.795.3	PB.795.3,PB.795.2
Chr03	PB.819	PB.819;A3:Chr03:14542792-14546727:14542782-14546727:-	PB.819.3,PB.819.8	PB.819.3,PB.819.4,PB.819.8,PB.819.9
Chr03	PB.834	PB.834;A3:Chr03:16149779-16151267:16149776-16151267:-	PB.834.4	PB.834.4,PB.834.3,PB.834.2
Chr03	PB.882	PB.882;A3:Chr03:18976668-18980428:18976590-18980428:-	PB.882.1	PB.882.3,PB.882.1
Chr03	PB.894	PB.894;A3:Chr03:22632049-22632431:22632040-22632431:-	PB.894.2,PB.894.6,PB.894.11,PB.894.8,PB.894.17,PB.894.16,PB.894.19,PB.894.20,PB.894.21	PB.894.17,PB.894.20,PB.894.4,PB.894.16,PB.894.13,PB.894.7,PB.894.2,PB.894.11,PB.894.19,PB.894.8,PB.894.5,PB.894.9,PB.894.10,PB.894.21,PB.894.15,PB.894.12,PB.894.6
Chr03	PB.894	PB.894;A3:Chr03:22599478-22616526:22599472-22616526:-	PB.894.12,PB.894.13,PB.894.17,PB.894.16,PB.894.19,PB.894.20	PB.894.17,PB.894.20,PB.894.4,PB.894.16,PB.894.13,PB.894.7,PB.894.19,PB.894.2,PB.894.11,PB.894.8,PB.894.5,PB.894.9,PB.894.10,PB.894.21,PB.894.15,PB.894.18,PB.894.12,PB.894.6
Chr03	PB.912	PB.912;A3:Chr03:28817931-28817945:28817903-28817945:-	PB.912.1	PB.912.1,PB.912.2
Chr03	PB.912	PB.912;A3:Chr03:28817933-28817945:28817931-28817945:-	PB.912.3	PB.912.3,PB.912.1
Chr03	PB.912	PB.912;A3:Chr03:28817933-28817945:28817903-28817945:-	PB.912.3	PB.912.3,PB.912.2
Chr03	PB.915	PB.915;A3:Chr03:30037696-30046346:30037693-30046346:-	PB.915.1,PB.915.3,PB.915.4,PB.915.5,PB.915.6,PB.915.7	PB.915.3,PB.915.7,PB.915.5,PB.915.8,PB.915.4,PB.915.6,PB.915.1
Chr03	PB.943	PB.943;A3:Chr03:32424602-32425057:32424332-32425057:-	PB.943.12,PB.943.14,PB.943.16,PB.943.3,PB.943.10,PB.943.4,PB.943.6,PB.943.21,PB.943.17,PB.943.20,PB.943.22,PB.943.29,PB.943.30,PB.943.27,PB.943.32,PB.943.33,PB.943.35,PB.943.36,PB.943.37,PB.943.38,PB.943.39,PB.943.40	PB.943.30,PB.943.16,PB.943.6,PB.943.14,PB.943.15,PB.943.38,PB.943.27,PB.943.10,PB.943.35,PB.943.21,PB.943.20,PB.943.37,PB.943.28,PB.943.39,PB.943.32,PB.943.17,PB.943.29,PB.943.22,PB.943.33,PB.943.3,PB.943.40,PB.943.12,PB.943.4,PB.943.8,PB.943.36
Chr03	PB.943	PB.943;A3:Chr03:32424602-32425057:32424302-32425057:-	PB.943.12,PB.943.14,PB.943.16,PB.943.3,PB.943.10,PB.943.4,PB.943.6,PB.943.21,PB.943.17,PB.943.20,PB.943.22,PB.943.29,PB.943.30,PB.943.27,PB.943.32,PB.943.33,PB.943.35,PB.943.36,PB.943.37,PB.943.38,PB.943.39,PB.943.40	PB.943.30,PB.943.16,PB.943.6,PB.943.13,PB.943.14,PB.943.38,PB.943.27,PB.943.10,PB.943.35,PB.943.21,PB.943.20,PB.943.37,PB.943.39,PB.943.32,PB.943.17,PB.943.29,PB.943.22,PB.943.33,PB.943.3,PB.943.40,PB.943.12,PB.943.4,PB.943.36
Chr03	PB.943	PB.943;A3:Chr03:32424332-32425057:32424302-32425057:-	PB.943.15,PB.943.8,PB.943.28	PB.943.28,PB.943.15,PB.943.13,PB.943.8
Chr03	PB.943	PB.943;A3:Chr03:32429556-32431065:32429253-32431065:-	PB.943.14,PB.943.3,PB.943.1,PB.943.2,PB.943.6,PB.943.18,PB.943.32,PB.943.33,PB.943.36,PB.943.44,PB.943.45	PB.943.1,PB.943.45,PB.943.6,PB.943.3,PB.943.33,PB.943.18,PB.943.14,PB.943.32,PB.943.19,PB.943.36,PB.943.44,PB.943.2
Chr03	PB.1010	PB.1010;A3:Chr03:38778215-38778590:38778142-38778590:-	PB.1010.1	PB.1010.1,PB.1010.2
Chr03	PB.1020	PB.1020;A3:Chr03:39169206-39170383:39169176-39170383:-	PB.1020.2,PB.1020.3,PB.1020.4,PB.1020.6,PB.1020.14,PB.1020.17,PB.1020.15,PB.1020.16,PB.1020.20,PB.1020.23,PB.1020.8,PB.1020.27,PB.1020.24,PB.1020.25,PB.1020.26,PB.1020.28,PB.1020.12,PB.1020.30,PB.1020.31,PB.1020.35,PB.1020.41,PB.1020.39,PB.1020.38,PB.1020.40,PB.1020.42,PB.1020.44,PB.1020.45,PB.1020.47,PB.1020.48,PB.1020.50	PB.1020.41,PB.1020.35,PB.1020.17,PB.1020.45,PB.1020.23,PB.1020.50,PB.1020.2,PB.1020.31,PB.1020.3,PB.1020.47,PB.1020.14,PB.1020.38,PB.1020.28,PB.1020.12,PB.1020.15,PB.1020.8,PB.1020.27,PB.1020.37,PB.1020.44,PB.1020.20,PB.1020.39,PB.1020.42,PB.1020.25,PB.1020.4,PB.1020.24,PB.1020.16,PB.1020.48,PB.1020.26,PB.1020.30,PB.1020.6,PB.1020.40
Chr03	PB.1020	PB.1020;A3:Chr03:39168030-39168109:39167723-39168109:-	PB.1020.33	PB.1020.27,PB.1020.33
Chr03	PB.687	PB.687;A3:Chr03:2013678-2026661:2013678-2026664:+	PB.687.5,PB.687.1	PB.687.2,PB.687.5,PB.687.1
Chr03	PB.687	PB.687;A3:Chr03:2013678-2026632:2013678-2026661:+	PB.687.6,PB.687.3	PB.687.3,PB.687.6,PB.687.1,PB.687.5
Chr03	PB.687	PB.687;A3:Chr03:2013678-2026632:2013678-2026664:+	PB.687.6,PB.687.3	PB.687.3,PB.687.6,PB.687.2
Chr03	PB.692	PB.692;A3:Chr03:2403405-2403574:2403405-2404950:+	PB.692.1,PB.692.8,PB.692.4,PB.692.5	PB.692.4,PB.692.1,PB.692.8,PB.692.3,PB.692.2,PB.692.5
Chr03	PB.739	PB.739;A3:Chr03:10208047-10209418:10208047-10209433:+	PB.739.1,PB.739.2,PB.739.3,PB.739.5,PB.739.6,PB.739.7	PB.739.1,PB.739.4,PB.739.6,PB.739.5,PB.739.7,PB.739.3,PB.739.2
Chr03	PB.739	PB.739;A3:Chr03:10204724-10205021:10204724-10205024:+	PB.739.6	PB.739.1,PB.739.2,PB.739.6,PB.739.5,PB.739.3,PB.739.4
Chr03	PB.763	PB.763;A3:Chr03:12557250-12557498:12557250-12557507:+	PB.763.2,PB.763.1,PB.763.7,PB.763.5,PB.763.6,PB.763.4	PB.763.2,PB.763.7,PB.763.3,PB.763.5,PB.763.1,PB.763.6,PB.763.4
Chr03	PB.790	PB.790;A3:Chr03:13130239-13130837:13130239-13130883:+	PB.790.2	PB.790.1,PB.790.2
Chr03	PB.866	PB.866;A3:Chr03:18236010-18242800:18236010-18242804:+	PB.866.2	PB.866.2,PB.866.3
Chr03	PB.870	PB.870;A3:Chr03:18495722-18586740:18495722-18586743:+	PB.870.1	PB.870.1,PB.870.2
Chr03	PB.870	PB.870;A3:Chr03:18495722-18586732:18495722-18586740:+	PB.870.3	PB.870.3,PB.870.1
Chr03	PB.870	PB.870;A3:Chr03:18495722-18586732:18495722-18586743:+	PB.870.3	PB.870.3,PB.870.2
Chr03	PB.916	PB.916;A3:Chr03:29261818-29261825:29261818-29261859:+	PB.916.1	PB.916.2,PB.916.1
Chr03	PB.916	PB.916;A3:Chr03:29261818-29261825:29261818-29261873:+	PB.916.1	PB.916.3,PB.916.1
Chr03	PB.916	PB.916;A3:Chr03:29261818-29261859:29261818-29261873:+	PB.916.2	PB.916.2,PB.916.3
Chr03	PB.919	PB.919;A3:Chr03:30129233-30147100:30129233-30147104:+	PB.919.1	PB.919.2,PB.919.1
Chr03	PB.949	PB.949;A3:Chr03:33290199-33299770:33290199-33299914:+	PB.949.2	PB.949.3,PB.949.2
Chr03	PB.1001	PB.1001;A3:Chr03:37770217-37770663:37770217-37770685:+	PB.1001.1	PB.1001.2,PB.1001.1
Chr03	PB.1024	PB.1024;A3:Chr03:39644205-39644238:39644205-39644262:+	PB.1024.5	PB.1024.5,PB.1024.4
Chr03	PB.1024	PB.1024;A3:Chr03:39644205-39644226:39644205-39644262:+	PB.1024.7	PB.1024.7,PB.1024.4
Chr03	PB.1024	PB.1024;A3:Chr03:39644205-39644226:39644205-39644238:+	PB.1024.7	PB.1024.7,PB.1024.5
Chr03	PB.1034	PB.1034;A3:Chr03:39783192-39785941:39783192-39786021:+	PB.1034.1,PB.1034.2	PB.1034.3,PB.1034.1,PB.1034.2
Chr03	PB.1039	PB.1039;A3:Chr03:40105295-40105749:40105295-40105760:+	PB.1039.3,PB.1039.4,PB.1039.1,PB.1039.5	PB.1039.3,PB.1039.1,PB.1039.4,PB.1039.6,PB.1039.2,PB.1039.5
Chr03	PB.1039	PB.1039;A3:Chr03:40114685-40114698:40114685-40114712:+	PB.1039.4	PB.1039.4,PB.1039.3
Chr04	PB.1082	PB.1082;A3:Chr04:2763158-2763416:2763158-2763424:+	PB.1082.14	PB.1082.13,PB.1082.14
Chr04	PB.1083	PB.1083;A3:Chr04:3018932-3019385:3018932-3019391:+	PB.1083.3	PB.1083.4,PB.1083.3,PB.1083.1,PB.1083.2
Chr04	PB.1114	PB.1114;A3:Chr04:6728141-6728153:6728141-6728171:+	PB.1114.9	PB.1114.9,PB.1114.6
Chr04	PB.1174	PB.1174;A3:Chr04:13989031-14037287:13989031-14037289:+	PB.1174.4	PB.1174.4,PB.1174.3
Chr04	PB.1183	PB.1183;A3:Chr04:15089956-15114723:15089956-15114726:+	PB.1183.1,PB.1183.3,PB.1183.4,PB.1183.5	PB.1183.4,PB.1183.5,PB.1183.7,PB.1183.1,PB.1183.6,PB.1183.3
Chr04	PB.1194	PB.1194;A3:Chr04:19400583-19400590:19400583-19400593:+	PB.1194.2	PB.1194.1,PB.1194.2
Chr04	PB.1227	PB.1227;A3:Chr04:21665351-21666241:21665351-21666253:+	PB.1227.3	PB.1227.3,PB.1227.2,PB.1227.1
Chr04	PB.1236	PB.1236;A3:Chr04:22752291-22752490:22752291-22752493:+	PB.1236.8	PB.1236.11,PB.1236.8
Chr04	PB.1244	PB.1244;A3:Chr04:23131272-23131284:23131272-23131336:+	PB.1244.3	PB.1244.4,PB.1244.3
Chr04	PB.1244	PB.1244;A3:Chr04:23131272-23131284:23131272-23131308:+	PB.1244.3	PB.1244.8,PB.1244.3
Chr04	PB.1244	PB.1244;A3:Chr04:23131272-23131308:23131272-23131336:+	PB.1244.8	PB.1244.4,PB.1244.8
Chr04	PB.1276	PB.1276;A3:Chr04:28174148-28174197:28174148-28174203:+	PB.1276.2	PB.1276.1,PB.1276.2
Chr04	PB.1315	PB.1315;A3:Chr04:33063550-33065079:33063550-33065082:+	PB.1315.3	PB.1315.1,PB.1315.2,PB.1315.3
Chr04	PB.1072	PB.1072;A3:Chr04:2317776-2317871:2317733-2317871:-	PB.1072.1,PB.1072.2,PB.1072.3,PB.1072.4,PB.1072.5,PB.1072.6,PB.1072.7,PB.1072.8,PB.1072.9,PB.1072.10,PB.1072.13,PB.1072.11,PB.1072.12,PB.1072.14,PB.1072.15,PB.1072.17,PB.1072.16,PB.1072.19,PB.1072.20,PB.1072.21,PB.1072.23,PB.1072.25,PB.1072.24,PB.1072.22,PB.1072.26,PB.1072.27,PB.1072.28,PB.1072.30,PB.1072.29,PB.1072.31,PB.1072.32,PB.1072.36,PB.1072.41,PB.1072.38,PB.1072.39,PB.1072.40,PB.1072.33,P…	PB.1072.22,PB.1072.25,PB.1072.28,PB.1072.10,PB.1072.19,PB.1072.31,PB.1072.29,PB.1072.21,PB.1072.16,PB.1072.11,PB.1072.24,PB.1072.39,PB.1072.3,PB.1072.23,PB.1072.30,PB.1072.13,PB.1072.15,PB.1072.26,PB.1072.40,PB.1072.14,PB.1072.47,PB.1072.5,PB.1072.44,PB.1072.41,PB.1072.33,PB.1072.9,PB.1072.45,PB.1072.8,PB.1072.35,PB.1072.4,PB.1072.20,PB.1072.1,PB.1072.32,PB.1072.27,PB.1072.48,PB.1072.49,PB.1072.3…
Chr04	PB.1072	PB.1072;A3:Chr04:2317776-2317871:2317762-2317871:-	PB.1072.1,PB.1072.2,PB.1072.3,PB.1072.4,PB.1072.5,PB.1072.6,PB.1072.7,PB.1072.8,PB.1072.9,PB.1072.10,PB.1072.13,PB.1072.11,PB.1072.12,PB.1072.14,PB.1072.15,PB.1072.17,PB.1072.16,PB.1072.19,PB.1072.20,PB.1072.21,PB.1072.23,PB.1072.25,PB.1072.24,PB.1072.22,PB.1072.26,PB.1072.27,PB.1072.28,PB.1072.30,PB.1072.29,PB.1072.31,PB.1072.32,PB.1072.36,PB.1072.41,PB.1072.38,PB.1072.39,PB.1072.40,PB.1072.33,P…	PB.1072.22,PB.1072.25,PB.1072.34,PB.1072.28,PB.1072.10,PB.1072.19,PB.1072.31,PB.1072.29,PB.1072.21,PB.1072.16,PB.1072.11,PB.1072.24,PB.1072.39,PB.1072.3,PB.1072.23,PB.1072.37,PB.1072.30,PB.1072.13,PB.1072.15,PB.1072.26,PB.1072.40,PB.1072.14,PB.1072.47,PB.1072.5,PB.1072.44,PB.1072.41,PB.1072.33,PB.1072.9,PB.1072.45,PB.1072.8,PB.1072.4,PB.1072.20,PB.1072.1,PB.1072.32,PB.1072.27,PB.1072.48,PB.1072.4…
Chr04	PB.1072	PB.1072;A3:Chr04:2315034-2315199:2315000-2315199:-	PB.1072.4	PB.1072.9,PB.1072.4
Chr04	PB.1072	PB.1072;A3:Chr04:2315093-2315199:2315034-2315199:-	PB.1072.6	PB.1072.4,PB.1072.6
Chr04	PB.1072	PB.1072;A3:Chr04:2315093-2315199:2315000-2315199:-	PB.1072.6	PB.1072.9,PB.1072.6
Chr04	PB.1072	PB.1072;A3:Chr04:2317762-2317871:2317733-2317871:-	PB.1072.37,PB.1072.34	PB.1072.35,PB.1072.37,PB.1072.34
Chr04	PB.1076	PB.1076;A3:Chr04:2329665-2329775:2329641-2329775:-	PB.1076.1,PB.1076.2,PB.1076.3,PB.1076.6,PB.1076.5,PB.1076.7,PB.1076.8,PB.1076.9,PB.1076.10,PB.1076.11,PB.1076.12,PB.1076.13	PB.1076.7,PB.1076.9,PB.1076.10,PB.1076.13,PB.1076.12,PB.1076.4,PB.1076.5,PB.1076.11,PB.1076.3,PB.1076.8,PB.1076.6,PB.1076.2,PB.1076.1
Chr04	PB.1084	PB.1084;A3:Chr04:2892132-2892480:2892113-2892480:-	PB.1084.1	PB.1084.2,PB.1084.1
Chr04	PB.1088	PB.1088;A3:Chr04:3255311-3256016:3255295-3256016:-	PB.1088.1,PB.1088.6,PB.1088.9	PB.1088.8,PB.1088.6,PB.1088.4,PB.1088.7,PB.1088.9,PB.1088.1,PB.1088.2,PB.1088.5,PB.1088.3
Chr04	PB.1120	PB.1120;A3:Chr04:7922093-7930299:7922015-7930299:-	PB.1120.1,PB.1120.3,PB.1120.6,PB.1120.5,PB.1120.7	PB.1120.2,PB.1120.5,PB.1120.7,PB.1120.3,PB.1120.1,PB.1120.6
Chr04	PB.1146	PB.1146;A3:Chr04:10351566-10352229:10351562-10352229:-	PB.1146.1	PB.1146.2,PB.1146.1
Chr04	PB.1182	PB.1182;A3:Chr04:15004860-15011712:15004857-15011712:-	PB.1182.1,PB.1182.3	PB.1182.1,PB.1182.3,PB.1182.2
Chr04	PB.1220	PB.1220;A3:Chr04:21357671-21357972:21357666-21357972:-	PB.1220.1,PB.1220.3,PB.1220.2,PB.1220.4,PB.1220.5,PB.1220.7	PB.1220.4,PB.1220.6,PB.1220.2,PB.1220.5,PB.1220.1,PB.1220.7,PB.1220.3
Chr04	PB.1224	PB.1224;A3:Chr04:21382491-21383098:21382488-21383098:-	PB.1224.4	PB.1224.2,PB.1224.4,PB.1224.3,PB.1224.1
Chr04	PB.1264	PB.1264;A3:Chr04:25288827-25309633:25288815-25309633:-	PB.1264.4,PB.1264.10	PB.1264.8,PB.1264.1,PB.1264.7,PB.1264.4,PB.1264.11,PB.1264.6,PB.1264.10
Chr04	PB.1295	PB.1295;A3:Chr04:30801632-30802802:30801591-30802802:-	PB.1295.1	PB.1295.1,PB.1295.2,PB.1295.4
Chr04	PB.1330	PB.1330;A3:Chr04:35742856-35743498:35742802-35743498:-	PB.1330.1,PB.1330.3,PB.1330.4,PB.1330.6,PB.1330.7	PB.1330.1,PB.1330.4,PB.1330.6,PB.1330.7,PB.1330.2,PB.1330.5,PB.1330.3
Chr04	PB.1330	PB.1330;A3:Chr04:35749990-35791062:35749987-35791062:-	PB.1330.1,PB.1330.2,PB.1330.4,PB.1330.5,PB.1330.6,PB.1330.7	PB.1330.1,PB.1330.4,PB.1330.6,PB.1330.7,PB.1330.2,PB.1330.5,PB.1330.3
Chr05	PB.1400	PB.1400;A3:Chr05:11483744-11483889:11483744-11483893:+	PB.1400.1,PB.1400.3,PB.1400.2,PB.1400.5,PB.1400.6,PB.1400.7,PB.1400.9,PB.1400.8	PB.1400.8,PB.1400.2,PB.1400.3,PB.1400.7,PB.1400.9,PB.1400.1,PB.1400.4,PB.1400.6,PB.1400.5
Chr05	PB.1405	PB.1405;A3:Chr05:13099120-13099127:13099120-13099130:+	PB.1405.5,PB.1405.10,PB.1405.3	PB.1405.3,PB.1405.6,PB.1405.5,PB.1405.15,PB.1405.12,PB.1405.9,PB.1405.7,PB.1405.10,PB.1405.1,PB.1405.13
Chr05	PB.1425	PB.1425;A3:Chr05:15399932-15402646:15399932-15402733:+	PB.1425.1,PB.1425.3,PB.1425.2,PB.1425.5,PB.1425.7,PB.1425.8,PB.1425.4,PB.1425.9,PB.1425.10	PB.1425.5,PB.1425.8,PB.1425.6,PB.1425.9,PB.1425.7,PB.1425.10,PB.1425.2,PB.1425.1,PB.1425.3,PB.1425.4
Chr05	PB.1450	PB.1450;A3:Chr05:20957067-20957403:20957067-20957406:+	PB.1450.5	PB.1450.4,PB.1450.3,PB.1450.5,PB.1450.1,PB.1450.2
Chr05	PB.1489	PB.1489;A3:Chr05:25664614-25666767:25664614-25666836:+	PB.1489.1,PB.1489.3,PB.1489.5,PB.1489.6	PB.1489.3,PB.1489.4,PB.1489.1,PB.1489.6,PB.1489.5
Chr05	PB.1503	PB.1503;A3:Chr05:26144537-26144837:26144537-26144913:+	PB.1503.2,PB.1503.4,PB.1503.3	PB.1503.1,PB.1503.5,PB.1503.4,PB.1503.3,PB.1503.2
Chr05	PB.1515	PB.1515;A3:Chr05:27794942-27797244:27794942-27797283:+	PB.1515.16,PB.1515.13,PB.1515.6,PB.1515.14,PB.1515.7,PB.1515.5,PB.1515.18,PB.1515.21,PB.1515.23,PB.1515.20,PB.1515.24	PB.1515.1,PB.1515.12,PB.1515.10,PB.1515.7,PB.1515.13,PB.1515.3,PB.1515.24,PB.1515.5,PB.1515.2,PB.1515.22,PB.1515.14,PB.1515.18,PB.1515.25,PB.1515.4,PB.1515.19,PB.1515.16,PB.1515.6,PB.1515.23,PB.1515.20,PB.1515.8,PB.1515.9,PB.1515.21
Chr05	PB.1515	PB.1515;A3:Chr05:27794942-27797244:27794942-27797256:+	PB.1515.16,PB.1515.13,PB.1515.6,PB.1515.14,PB.1515.7,PB.1515.5,PB.1515.18,PB.1515.21,PB.1515.23,PB.1515.20,PB.1515.24	PB.1515.24,PB.1515.5,PB.1515.16,PB.1515.7,PB.1515.6,PB.1515.23,PB.1515.20,PB.1515.21,PB.1515.14,PB.1515.13,PB.1515.18,PB.1515.11
Chr05	PB.1515	PB.1515;A3:Chr05:27794942-27797256:27794942-27797283:+	PB.1515.11	PB.1515.3,PB.1515.2,PB.1515.1,PB.1515.4,PB.1515.12,PB.1515.8,PB.1515.19,PB.1515.10,PB.1515.9,PB.1515.22,PB.1515.25,PB.1515.11
Chr05	PB.1518	PB.1518;A3:Chr05:27971147-27971300:27971147-27971305:+	PB.1518.2	PB.1518.1,PB.1518.2,PB.1518.3,PB.1518.4
Chr05	PB.1531	PB.1531;A3:Chr05:28636534-28636544:28636534-28636547:+	PB.1531.1	PB.1531.1,PB.1531.2
Chr05	PB.1531	PB.1531;A3:Chr05:28636534-28636541:28636534-28636544:+	PB.1531.3	PB.1531.1,PB.1531.3
Chr05	PB.1531	PB.1531;A3:Chr05:28636534-28636541:28636534-28636547:+	PB.1531.3	PB.1531.2,PB.1531.3
Chr05	PB.1551	PB.1551;A3:Chr05:31174302-31195267:31174302-31195327:+	PB.1551.6,PB.1551.4,PB.1551.8,PB.1551.13	PB.1551.12,PB.1551.13,PB.1551.2,PB.1551.11,PB.1551.15,PB.1551.1,PB.1551.14,PB.1551.4,PB.1551.6,PB.1551.3,PB.1551.7,PB.1551.8
Chr05	PB.1581	PB.1581;A3:Chr05:34107543-34107550:34107543-34107564:+	PB.1581.4	PB.1581.2,PB.1581.4
Chr05	PB.1372	PB.1372;A3:Chr05:6674960-6684107:6674669-6684107:-	PB.1372.2,PB.1372.8,PB.1372.10,PB.1372.11	PB.1372.5,PB.1372.1,PB.1372.2,PB.1372.6,PB.1372.11,PB.1372.8,PB.1372.10
Chr05	PB.1404	PB.1404;A3:Chr05:13057976-13058938:13057973-13058938:-	PB.1404.7,PB.1404.9	PB.1404.6,PB.1404.9,PB.1404.7
Chr05	PB.1406	PB.1406;A3:Chr05:13101828-13101873:13101827-13101873:-	PB.1406.1	PB.1406.2,PB.1406.1
Chr05	PB.1459	PB.1459;A3:Chr05:21834166-21837533:21832766-21837533:-	PB.1459.1,PB.1459.8,PB.1459.14	PB.1459.1,PB.1459.8,PB.1459.14,PB.1459.6
Chr05	PB.1498	PB.1498;A3:Chr05:26127941-26128234:26127920-26128234:-	PB.1498.1,PB.1498.2,PB.1498.10,PB.1498.12,PB.1498.14,PB.1498.17	PB.1498.1,PB.1498.2,PB.1498.12,PB.1498.9,PB.1498.3,PB.1498.17,PB.1498.10,PB.1498.14
Chr05	PB.1501	PB.1501;A3:Chr05:26204115-26204829:26204095-26204829:-	PB.1501.6	PB.1501.3,PB.1501.6,PB.1501.7,PB.1501.4,PB.1501.5,PB.1501.2,PB.1501.1
Chr05	PB.1504	PB.1504;A3:Chr05:26311396-26416738:26311384-26416738:-	PB.1504.3,PB.1504.4,PB.1504.7,PB.1504.9	PB.1504.2,PB.1504.6,PB.1504.9,PB.1504.8,PB.1504.4,PB.1504.5,PB.1504.7,PB.1504.3
Chr05	PB.1590	PB.1590;A3:Chr05:34654750-34656205:34654726-34656205:-	PB.1590.1,PB.1590.2,PB.1590.3,PB.1590.4,PB.1590.5,PB.1590.6,PB.1590.9,PB.1590.8	PB.1590.2,PB.1590.4,PB.1590.3,PB.1590.6,PB.1590.8,PB.1590.7,PB.1590.1,PB.1590.5,PB.1590.9
Chr06	PB.1725	PB.1725;A3:Chr06:23872322-23872873:23872319-23872873:-	PB.1725.1	PB.1725.3,PB.1725.2,PB.1725.1
Chr06	PB.1759	PB.1759;A3:Chr06:25466420-25467327:25466411-25467327:-	PB.1759.1,PB.1759.4,PB.1759.8,PB.1759.9,PB.1759.10,PB.1759.13,PB.1759.17,PB.1759.18,PB.1759.23,PB.1759.24,PB.1759.25	PB.1759.16,PB.1759.1,PB.1759.6,PB.1759.5,PB.1759.12,PB.1759.19,PB.1759.20,PB.1759.18,PB.1759.21,PB.1759.10,PB.1759.11,PB.1759.4,PB.1759.24,PB.1759.22,PB.1759.15,PB.1759.14,PB.1759.8,PB.1759.17,PB.1759.9,PB.1759.25,PB.1759.7,PB.1759.2,PB.1759.13,PB.1759.23
Chr06	PB.1772	PB.1772;A3:Chr06:25904028-25904984:25904016-25904984:-	PB.1772.2,PB.1772.5,PB.1772.4,PB.1772.6,PB.1772.7	PB.1772.7,PB.1772.6,PB.1772.2,PB.1772.1,PB.1772.4,PB.1772.5
Chr06	PB.1785	PB.1785;A3:Chr06:28153409-28153544:28153351-28153544:-	PB.1785.3,PB.1785.1,PB.1785.6,PB.1785.5,PB.1785.9,PB.1785.15,PB.1785.11,PB.1785.14,PB.1785.13,PB.1785.16,PB.1785.17,PB.1785.19,PB.1785.20,PB.1785.21,PB.1785.22	PB.1785.16,PB.1785.6,PB.1785.20,PB.1785.9,PB.1785.11,PB.1785.21,PB.1785.14,PB.1785.1,PB.1785.15,PB.1785.22,PB.1785.10,PB.1785.17,PB.1785.19,PB.1785.13,PB.1785.5,PB.1785.3
Chr06	PB.1785	PB.1785;A3:Chr06:28153409-28153544:28153354-28153544:-	PB.1785.3,PB.1785.1,PB.1785.6,PB.1785.5,PB.1785.9,PB.1785.15,PB.1785.11,PB.1785.14,PB.1785.13,PB.1785.16,PB.1785.17,PB.1785.19,PB.1785.20,PB.1785.21,PB.1785.22	PB.1785.16,PB.1785.6,PB.1785.20,PB.1785.9,PB.1785.11,PB.1785.12,PB.1785.21,PB.1785.14,PB.1785.1,PB.1785.15,PB.1785.22,PB.1785.17,PB.1785.19,PB.1785.13,PB.1785.5,PB.1785.3
Chr06	PB.1785	PB.1785;A3:Chr06:28153354-28153544:28153351-28153544:-	PB.1785.12	PB.1785.10,PB.1785.12
Chr06	PB.1795	PB.1795;A3:Chr06:29260519-29260857:29260496-29260857:-	PB.1795.1,PB.1795.4,PB.1795.7,PB.1795.8,PB.1795.10,PB.1795.11	PB.1795.4,PB.1795.1,PB.1795.5,PB.1795.7,PB.1795.2,PB.1795.10,PB.1795.11,PB.1795.9,PB.1795.8
Chr06	PB.1795	PB.1795;A3:Chr06:29260519-29260857:29260474-29260857:-	PB.1795.1,PB.1795.4,PB.1795.7,PB.1795.8,PB.1795.10,PB.1795.11	PB.1795.4,PB.1795.1,PB.1795.7,PB.1795.10,PB.1795.11,PB.1795.6,PB.1795.8
Chr06	PB.1795	PB.1795;A3:Chr06:29260496-29260857:29260474-29260857:-	PB.1795.2,PB.1795.5,PB.1795.9	PB.1795.9,PB.1795.2,PB.1795.6,PB.1795.5
Chr06	PB.1809	PB.1809;A3:Chr06:32515433-32524831:32515412-32524831:-	PB.1809.5,PB.1809.9	PB.1809.8,PB.1809.9,PB.1809.5
Chr06	PB.1627	PB.1627;A3:Chr06:5461118-5465346:5461118-5465364:+	PB.1627.5,PB.1627.1,PB.1627.2,PB.1627.4	PB.1627.2,PB.1627.4,PB.1627.3,PB.1627.1,PB.1627.5
Chr06	PB.1680	PB.1680;A3:Chr06:20722184-20722901:20722184-20722904:+	PB.1680.7,PB.1680.6,PB.1680.5,PB.1680.2,PB.1680.1,PB.1680.3	PB.1680.4,PB.1680.6,PB.1680.5,PB.1680.1,PB.1680.7,PB.1680.2,PB.1680.3
Chr06	PB.1781	PB.1781;A3:Chr06:27445878-27445915:27445878-27445937:+	PB.1781.2	PB.1781.2,PB.1781.1
Chr06	PB.1792	PB.1792;A3:Chr06:29086622-29086631:29086622-29086635:+	PB.1792.1	PB.1792.1,PB.1792.2
Chr06	PB.1792	PB.1792;A3:Chr06:29086622-29086631:29086622-29086633:+	PB.1792.1	PB.1792.5,PB.1792.1
Chr06	PB.1792	PB.1792;A3:Chr06:29086622-29086629:29086622-29086631:+	PB.1792.4,PB.1792.3	PB.1792.1,PB.1792.3,PB.1792.4
Chr06	PB.1792	PB.1792;A3:Chr06:29086622-29086629:29086622-29086635:+	PB.1792.4,PB.1792.3	PB.1792.3,PB.1792.4,PB.1792.2
Chr06	PB.1792	PB.1792;A3:Chr06:29086622-29086629:29086622-29086633:+	PB.1792.4,PB.1792.3	PB.1792.5,PB.1792.3,PB.1792.4
Chr06	PB.1792	PB.1792;A3:Chr06:29086622-29086633:29086622-29086635:+	PB.1792.5	PB.1792.5,PB.1792.2
Chr06	PB.1794	PB.1794;A3:Chr06:29096904-29102120:29096904-29102123:+	PB.1794.2	PB.1794.1,PB.1794.2
Chr06	PB.1828	PB.1828;A3:Chr06:34055976-34056015:34055976-34056031:+	PB.1828.1	PB.1828.2,PB.1828.1
Chr07	PB.1843	PB.1843;A3:Chr07:147751-152268:147751-152286:+	PB.1843.1,PB.1843.3,PB.1843.4,PB.1843.5,PB.1843.6,PB.1843.8,PB.1843.7	PB.1843.2,PB.1843.7,PB.1843.9,PB.1843.4,PB.1843.3,PB.1843.8,PB.1843.6,PB.1843.1,PB.1843.5
Chr07	PB.1844	PB.1844;A3:Chr07:229510-229517:229510-229523:+	PB.1844.42	PB.1844.42,PB.1844.5
Chr07	PB.1847	PB.1847;A3:Chr07:380659-380760:380659-380790:+	PB.1847.7	PB.1847.19,PB.1847.13,PB.1847.16,PB.1847.5,PB.1847.11,PB.1847.20,PB.1847.17,PB.1847.3,PB.1847.10,PB.1847.9,PB.1847.2,PB.1847.1,PB.1847.4,PB.1847.12,PB.1847.15,PB.1847.18,PB.1847.8,PB.1847.14,PB.1847.7,PB.1847.6
Chr07	PB.1862	PB.1862;A3:Chr07:2291195-2294576:2291195-2294591:+	PB.1862.2	PB.1862.3,PB.1862.1,PB.1862.6,PB.1862.2
Chr07	PB.1872	PB.1872;A3:Chr07:2757793-2758572:2757793-2758584:+	PB.1872.1,PB.1872.6,PB.1872.4,PB.1872.3,PB.1872.7	PB.1872.4,PB.1872.3,PB.1872.2,PB.1872.6,PB.1872.7,PB.1872.1
Chr07	PB.1872	PB.1872;A3:Chr07:2757793-2758572:2757793-2758573:+	PB.1872.1,PB.1872.6,PB.1872.4,PB.1872.3,PB.1872.7	PB.1872.5,PB.1872.4,PB.1872.3,PB.1872.6,PB.1872.7,PB.1872.1
Chr07	PB.1872	PB.1872;A3:Chr07:2757793-2758573:2757793-2758584:+	PB.1872.5	PB.1872.5,PB.1872.2
Chr07	PB.1911	PB.1911;A3:Chr07:6477424-6478869:6477424-6478887:+	PB.1911.5	PB.1911.1,PB.1911.3,PB.1911.9,PB.1911.12,PB.1911.6,PB.1911.13,PB.1911.11,PB.1911.10,PB.1911.8,PB.1911.5,PB.1911.4,PB.1911.7
Chr07	PB.1967	PB.1967;A3:Chr07:10503327-10503340:10503327-10503346:+	PB.1967.3	PB.1967.3,PB.1967.2
Chr07	PB.1974	PB.1974;A3:Chr07:11871828-11871887:11871828-11871889:+	PB.1974.4,PB.1974.12	PB.1974.12,PB.1974.2,PB.1974.4
Chr07	PB.1974	PB.1974;A3:Chr07:11871828-11871881:11871828-11871889:+	PB.1974.6	PB.1974.2,PB.1974.6
Chr07	PB.1974	PB.1974;A3:Chr07:11871828-11871881:11871828-11871887:+	PB.1974.6	PB.1974.12,PB.1974.4,PB.1974.6
Chr07	PB.1974	PB.1974;A3:Chr07:11871828-11871881:11871828-11871883:+	PB.1974.6	PB.1974.5,PB.1974.6
Chr07	PB.1974	PB.1974;A3:Chr07:11871828-11871883:11871828-11871889:+	PB.1974.5	PB.1974.2,PB.1974.5
Chr07	PB.1974	PB.1974;A3:Chr07:11871828-11871883:11871828-11871887:+	PB.1974.5	PB.1974.12,PB.1974.5,PB.1974.4
Chr07	PB.1974	PB.1974;A3:Chr07:11871827-11871862:11871827-11871864:+	PB.1974.11	PB.1974.7,PB.1974.11
Chr07	PB.1977	PB.1977;A3:Chr07:12769539-12770466:12769539-12770505:+	PB.1977.2	PB.1977.2,PB.1977.1
Chr07	PB.2040	PB.2040;A3:Chr07:27106142-27106826:27106142-27106847:+	PB.2040.2,PB.2040.3	PB.2040.2,PB.2040.1,PB.2040.3,PB.2040.4
Chr07	PB.2102	PB.2102;A3:Chr07:32556786-32570226:32556786-32570240:+	PB.2102.14	PB.2102.12,PB.2102.8,PB.2102.4,PB.2102.17,PB.2102.10,PB.2102.11,PB.2102.15,PB.2102.14,PB.2102.7,PB.2102.13,PB.2102.2,PB.2102.19,PB.2102.18,PB.2102.3,PB.2102.5
Chr07	PB.2111	PB.2111;A3:Chr07:33132522-33132531:33132522-33132543:+	PB.2111.1	PB.2111.3,PB.2111.1
Chr07	PB.2119	PB.2119;A3:Chr07:33592349-33592905:33592349-33592908:+	PB.2119.2,PB.2119.1,PB.2119.4	PB.2119.2,PB.2119.1,PB.2119.4,PB.2119.3
Chr07	PB.2119	PB.2119;A3:Chr07:33592349-33592905:33592349-33592906:+	PB.2119.2,PB.2119.1,PB.2119.4	PB.2119.2,PB.2119.1,PB.2119.4,PB.2119.5
Chr07	PB.2119	PB.2119;A3:Chr07:33592349-33592906:33592349-33592908:+	PB.2119.5	PB.2119.3,PB.2119.5
Chr07	PB.2130	PB.2130;A3:Chr07:34166291-34168158:34166291-34168161:+	PB.2130.1,PB.2130.3	PB.2130.4,PB.2130.3,PB.2130.1
Chr07	PB.1886	PB.1886;A3:Chr07:4198982-4199183:4198979-4199183:-	PB.1886.8,PB.1886.10,PB.1886.12,PB.1886.13,PB.1886.15,PB.1886.17,PB.1886.18,PB.1886.21,PB.1886.27,PB.1886.24,PB.1886.25,PB.1886.23,PB.1886.22,PB.1886.32,PB.1886.31,PB.1886.30,PB.1886.29,PB.1886.34,PB.1886.33,PB.1886.37,PB.1886.38	PB.1886.27,PB.1886.15,PB.1886.40,PB.1886.32,PB.1886.11,PB.1886.34,PB.1886.22,PB.1886.37,PB.1886.8,PB.1886.31,PB.1886.23,PB.1886.29,PB.1886.30,PB.1886.25,PB.1886.18,PB.1886.38,PB.1886.24,PB.1886.12,PB.1886.10,PB.1886.17,PB.1886.33,PB.1886.21,PB.1886.13
Chr07	PB.1914	PB.1914;A3:Chr07:7481759-7482880:7481758-7482880:-	PB.1914.1,PB.1914.4,PB.1914.9	PB.1914.8,PB.1914.9,PB.1914.1,PB.1914.4
Chr07	PB.1916	PB.1916;A3:Chr07:7743657-7745510:7743555-7745510:-	PB.1916.4,PB.1916.6	PB.1916.3,PB.1916.6,PB.1916.4
Chr07	PB.1922	PB.1922;A3:Chr07:8249484-8250392:8248989-8250392:-	PB.1922.13,PB.1922.12,PB.1922.11,PB.1922.17,PB.1922.18,PB.1922.19,PB.1922.20	PB.1922.17,PB.1922.21,PB.1922.18,PB.1922.13,PB.1922.11,PB.1922.20,PB.1922.19,PB.1922.12,PB.1922.14
Chr07	PB.1941	PB.1941;A3:Chr07:9422715-9428101:9422711-9428101:-	PB.1941.2,PB.1941.12	PB.1941.12,PB.1941.2,PB.1941.5
Chr07	PB.1941	PB.1941;A3:Chr07:9422715-9428101:9422713-9428101:-	PB.1941.2,PB.1941.12	PB.1941.12,PB.1941.9,PB.1941.2
Chr07	PB.1941	PB.1941;A3:Chr07:9422713-9428101:9422711-9428101:-	PB.1941.9	PB.1941.9,PB.1941.5
Chr07	PB.1962	PB.1962;A3:Chr07:10533493-10536240:10533484-10536240:-	PB.1962.2,PB.1962.1,PB.1962.3,PB.1962.6,PB.1962.11,PB.1962.19,PB.1962.23	PB.1962.1,PB.1962.2,PB.1962.24,PB.1962.23,PB.1962.14,PB.1962.10,PB.1962.3,PB.1962.11,PB.1962.20,PB.1962.6,PB.1962.19
Chr07	PB.2005	PB.2005;A3:Chr07:22568310-22569394:22568307-22569394:-	PB.2005.1	PB.2005.2,PB.2005.1
Chr07	PB.2048	PB.2048;A3:Chr07:28683288-28685653:28683257-28685653:-	PB.2048.4	PB.2048.2,PB.2048.4
Chr07	PB.2106	PB.2106;A3:Chr07:32952288-32963281:32952270-32963281:-	PB.2106.1,PB.2106.8	PB.2106.7,PB.2106.10,PB.2106.3,PB.2106.1,PB.2106.8
Chr08	PB.2147	PB.2147;A3:Chr08:226089-227901:226089-227904:+	PB.2147.3	PB.2147.1,PB.2147.3,PB.2147.2
Chr08	PB.2151	PB.2151;A3:Chr08:272522-272615:272522-272631:+	PB.2151.2	PB.2151.4,PB.2151.2
Chr08	PB.2179	PB.2179;A3:Chr08:1816663-1816682:1816663-1816684:+	PB.2179.1	PB.2179.8,PB.2179.1
Chr08	PB.2179	PB.2179;A3:Chr08:1816663-1816670:1816663-1816682:+	PB.2179.9	PB.2179.9,PB.2179.1
Chr08	PB.2179	PB.2179;A3:Chr08:1816663-1816670:1816663-1816684:+	PB.2179.9	PB.2179.9,PB.2179.8
Chr08	PB.2183	PB.2183;A3:Chr08:2126099-2139796:2126099-2140250:+	PB.2183.1	PB.2183.8,PB.2183.3,PB.2183.11,PB.2183.1,PB.2183.6
Chr08	PB.2183	PB.2183;A3:Chr08:2126099-2139299:2126099-2139796:+	PB.2183.2	PB.2183.1,PB.2183.2
Chr08	PB.2183	PB.2183;A3:Chr08:2126099-2139299:2126099-2140250:+	PB.2183.2	PB.2183.8,PB.2183.3,PB.2183.11,PB.2183.2,PB.2183.6
Chr08	PB.2183	PB.2183;A3:Chr08:2126099-2138883:2126099-2139796:+	PB.2183.9	PB.2183.1,PB.2183.9
Chr08	PB.2183	PB.2183;A3:Chr08:2126099-2138883:2126099-2140250:+	PB.2183.9	PB.2183.8,PB.2183.3,PB.2183.11,PB.2183.9,PB.2183.6
Chr08	PB.2183	PB.2183;A3:Chr08:2126099-2138883:2126099-2139299:+	PB.2183.9	PB.2183.9,PB.2183.2
Chr08	PB.2196	PB.2196;A3:Chr08:3834862-3834884:3834862-3834893:+	PB.2196.6,PB.2196.5,PB.2196.22,PB.2196.26,PB.2196.24	PB.2196.22,PB.2196.5,PB.2196.1,PB.2196.26,PB.2196.6,PB.2196.24
Chr08	PB.2196	PB.2196;A3:Chr08:3833400-3834944:3833400-3834947:+	PB.2196.11	PB.2196.11,PB.2196.3
Chr08	PB.2196	PB.2196;A3:Chr08:3833382-3834938:3833382-3834947:+	PB.2196.21	PB.2196.14,PB.2196.21
Chr08	PB.2196	PB.2196;A3:Chr08:3834862-3834881:3834862-3834893:+	PB.2196.25	PB.2196.1,PB.2196.25
Chr08	PB.2196	PB.2196;A3:Chr08:3834862-3834881:3834862-3834884:+	PB.2196.25	PB.2196.22,PB.2196.5,PB.2196.26,PB.2196.6,PB.2196.24,PB.2196.25
Chr08	PB.2197	PB.2197;A3:Chr08:3871561-3872062:3871561-3872098:+	PB.2197.1,PB.2197.5,PB.2197.8,PB.2197.11	PB.2197.5,PB.2197.11,PB.2197.8,PB.2197.3,PB.2197.1
Chr08	PB.2197	PB.2197;A3:Chr08:3871561-3871993:3871561-3872062:+	PB.2197.6,PB.2197.4,PB.2197.2,PB.2197.7,PB.2197.9,PB.2197.10	PB.2197.9,PB.2197.2,PB.2197.7,PB.2197.6,PB.2197.10,PB.2197.5,PB.2197.11,PB.2197.8,PB.2197.4,PB.2197.1
Chr08	PB.2197	PB.2197;A3:Chr08:3871561-3871993:3871561-3872098:+	PB.2197.6,PB.2197.4,PB.2197.2,PB.2197.7,PB.2197.9,PB.2197.10	PB.2197.9,PB.2197.2,PB.2197.7,PB.2197.6,PB.2197.10,PB.2197.3,PB.2197.4
Chr08	PB.2197	PB.2197;A3:Chr08:3875054-3875075:3875054-3875087:+	PB.2197.2	PB.2197.2,PB.2197.7
Chr08	PB.2284	PB.2284;A3:Chr08:18236404-18236411:18236404-18236417:+	PB.2284.2	PB.2284.2,PB.2284.4,PB.2284.7
Chr08	PB.2284	PB.2284;A3:Chr08:18236401-18236411:18236401-18236414:+	PB.2284.6,PB.2284.8	PB.2284.5,PB.2284.8,PB.2284.6
Chr08	PB.2328	PB.2328;A3:Chr08:22092662-22093193:22092662-22093202:+	PB.2328.1	PB.2328.3,PB.2328.1
Chr08	PB.2328	PB.2328;A3:Chr08:22091930-22093193:22091930-22093202:+	PB.2328.5	PB.2328.2,PB.2328.4,PB.2328.5
Chr08	PB.2331	PB.2331;A3:Chr08:22394287-22403236:22394287-22404813:+	PB.2331.2	PB.2331.2,PB.2331.4
Chr08	PB.2335	PB.2335;A3:Chr08:22561396-22563948:22561396-22563959:+	PB.2335.5	PB.2335.4,PB.2335.1,PB.2335.5,PB.2335.3,PB.2335.2
Chr08	PB.2345	PB.2345;A3:Chr08:23115840-23116213:23115840-23116290:+	PB.2345.6	PB.2345.6,PB.2345.5
Chr08	PB.2393	PB.2393;A3:Chr08:27914947-27915196:27914947-27915286:+	PB.2393.2,PB.2393.3	PB.2393.2,PB.2393.4,PB.2393.3,PB.2393.1
Chr08	PB.2418	PB.2418;A3:Chr08:30680442-30680465:30680442-30680483:+	PB.2418.1	PB.2418.1,PB.2418.2
Chr08	PB.2418	PB.2418;A3:Chr08:30680442-30680465:30680442-30680473:+	PB.2418.1	PB.2418.3,PB.2418.1
Chr08	PB.2418	PB.2418;A3:Chr08:30680442-30680465:30680442-30680499:+	PB.2418.1	PB.2418.5,PB.2418.1
Chr08	PB.2418	PB.2418;A3:Chr08:30680442-30680483:30680442-30680499:+	PB.2418.2	PB.2418.5,PB.2418.2
Chr08	PB.2418	PB.2418;A3:Chr08:30680442-30680473:30680442-30680483:+	PB.2418.3	PB.2418.3,PB.2418.2
Chr08	PB.2418	PB.2418;A3:Chr08:30680442-30680473:30680442-30680499:+	PB.2418.3	PB.2418.5,PB.2418.3
Chr08	PB.2165	PB.2165;A3:Chr08:815210-827690:813043-827690:-	PB.2165.10	PB.2165.12,PB.2165.10
Chr08	PB.2182	PB.2182;A3:Chr08:2191269-2191555:2191254-2191555:-	PB.2182.3,PB.2182.8	PB.2182.1,PB.2182.8,PB.2182.6,PB.2182.3,PB.2182.9,PB.2182.4,PB.2182.7
Chr08	PB.2214	PB.2214;A3:Chr08:10848063-10849275:10848052-10849275:-	PB.2214.8	PB.2214.1,PB.2214.9,PB.2214.4,PB.2214.5,PB.2214.6,PB.2214.2,PB.2214.8,PB.2214.3,PB.2214.7
Chr08	PB.2228	PB.2228;A3:Chr08:13277257-13278614:13277196-13278614:-	PB.2228.3,PB.2228.6	PB.2228.6,PB.2228.3,PB.2228.4
Chr08	PB.2280	PB.2280;A3:Chr08:17257519-17260410:17257516-17260410:-	PB.2280.2	PB.2280.2,PB.2280.1
Chr08	PB.2308	PB.2308;A3:Chr08:19159157-19160828:19159154-19160828:-	PB.2308.1,PB.2308.3,PB.2308.2,PB.2308.7,PB.2308.6,PB.2308.8,PB.2308.10,PB.2308.11	PB.2308.10,PB.2308.3,PB.2308.6,PB.2308.7,PB.2308.1,PB.2308.2,PB.2308.5,PB.2308.8,PB.2308.11
Chr08	PB.2347	PB.2347;A3:Chr08:23076499-23077092:23076466-23077092:-	PB.2347.1,PB.2347.2,PB.2347.6,PB.2347.5,PB.2347.7,PB.2347.10,PB.2347.9,PB.2347.13,PB.2347.12,PB.2347.14,PB.2347.15	PB.2347.6,PB.2347.1,PB.2347.10,PB.2347.14,PB.2347.15,PB.2347.9,PB.2347.5,PB.2347.11,PB.2347.13,PB.2347.12,PB.2347.7,PB.2347.2
Chr08	PB.2389	PB.2389;A3:Chr08:27592607-27593182:27592562-27593182:-	PB.2389.1,PB.2389.2,PB.2389.3,PB.2389.4,PB.2389.7,PB.2389.5,PB.2389.8,PB.2389.10,PB.2389.12,PB.2389.11,PB.2389.13,PB.2389.14	PB.2389.2,PB.2389.11,PB.2389.7,PB.2389.1,PB.2389.12,PB.2389.3,PB.2389.4,PB.2389.13,PB.2389.9,PB.2389.10,PB.2389.14,PB.2389.5,PB.2389.8
Chr08	PB.2403	PB.2403;A3:Chr08:29383966-29385279:29383963-29385279:-	PB.2403.2	PB.2403.2,PB.2403.1
Chr08	PB.2414	PB.2414;A3:Chr08:30462280-30462403:30462212-30462403:-	PB.2414.1,PB.2414.2,PB.2414.4,PB.2414.3	PB.2414.1,PB.2414.4,PB.2414.2,PB.2414.3,PB.2414.5
Chr08	PB.2419	PB.2419;A3:Chr08:30642582-30645063:30642579-30645063:-	PB.2419.7	PB.2419.7,PB.2419.5,PB.2419.1,PB.2419.6
Chr09	PB.2447	PB.2447;A3:Chr09:1200690-1206685:1200687-1206685:-	PB.2447.1,PB.2447.3,PB.2447.2,PB.2447.7,PB.2447.4,PB.2447.5,PB.2447.8	PB.2447.1,PB.2447.3,PB.2447.9,PB.2447.5,PB.2447.8,PB.2447.7,PB.2447.2,PB.2447.4
Chr09	PB.2452	PB.2452;A3:Chr09:1306179-1306479:1306176-1306479:-	PB.2452.2	PB.2452.2,PB.2452.3,PB.2452.1
Chr09	PB.2462	PB.2462;A3:Chr09:1812558-1813202:1812553-1813202:-	PB.2462.1,PB.2462.3	PB.2462.1,PB.2462.18,PB.2462.3
Chr09	PB.2462	PB.2462;A3:Chr09:1795103-1812430:1795046-1812430:-	PB.2462.2,PB.2462.5,PB.2462.3,PB.2462.6,PB.2462.10,PB.2462.18,PB.2462.17,PB.2462.16	PB.2462.16,PB.2462.2,PB.2462.3,PB.2462.6,PB.2462.5,PB.2462.4,PB.2462.17,PB.2462.18,PB.2462.10
Chr09	PB.2462	PB.2462;A3:Chr09:1812584-1813202:1812558-1813202:-	PB.2462.2,PB.2462.5,PB.2462.4,PB.2462.6,PB.2462.10,PB.2462.12,PB.2462.17,PB.2462.16	PB.2462.16,PB.2462.2,PB.2462.1,PB.2462.3,PB.2462.6,PB.2462.12,PB.2462.5,PB.2462.17,PB.2462.4,PB.2462.10
Chr09	PB.2462	PB.2462;A3:Chr09:1812584-1813202:1812553-1813202:-	PB.2462.2,PB.2462.5,PB.2462.4,PB.2462.6,PB.2462.10,PB.2462.12,PB.2462.17,PB.2462.16	PB.2462.16,PB.2462.2,PB.2462.6,PB.2462.12,PB.2462.5,PB.2462.18,PB.2462.17,PB.2462.4,PB.2462.10
Chr09	PB.2468	PB.2468;A3:Chr09:2218885-2220695:2218877-2220695:-	PB.2468.2,PB.2468.4,PB.2468.8,PB.2468.10,PB.2468.14,PB.2468.15,PB.2468.13,PB.2468.12,PB.2468.9,PB.2468.18,PB.2468.21,PB.2468.20,PB.2468.25,PB.2468.24,PB.2468.22,PB.2468.23,PB.2468.27,PB.2468.28,PB.2468.29	PB.2468.29,PB.2468.8,PB.2468.20,PB.2468.10,PB.2468.23,PB.2468.25,PB.2468.12,PB.2468.11,PB.2468.28,PB.2468.22,PB.2468.24,PB.2468.18,PB.2468.13,PB.2468.27,PB.2468.4,PB.2468.2,PB.2468.14,PB.2468.15,PB.2468.9,PB.2468.21
Chr09	PB.2500	PB.2500;A3:Chr09:4663667-4664948:4663658-4664948:-	PB.2500.2	PB.2500.2,PB.2500.1
Chr09	PB.2503	PB.2503;A3:Chr09:4815246-4838922:4814152-4838922:-	PB.2503.7	PB.2503.7,PB.2503.9,PB.2503.8
Chr09	PB.2503	PB.2503;A3:Chr09:4817684-4838922:4816141-4838922:-	PB.2503.18	PB.2503.6,PB.2503.20,PB.2503.23,PB.2503.22,PB.2503.18,PB.2503.17,PB.2503.21,PB.2503.16
Chr09	PB.2503	PB.2503;A3:Chr09:4817684-4838922:4816751-4838922:-	PB.2503.18,PB.2503.24	PB.2503.24,PB.2503.18,PB.2503.19
Chr09	PB.2503	PB.2503;A3:Chr09:4816751-4838922:4816141-4838922:-	PB.2503.19	PB.2503.6,PB.2503.20,PB.2503.23,PB.2503.22,PB.2503.19,PB.2503.17,PB.2503.21,PB.2503.16
Chr09	PB.2503	PB.2503;A3:Chr09:4825540-4838922:4824614-4838922:-	PB.2503.25	PB.2503.26,PB.2503.25
Chr09	PB.2503	PB.2503;A3:Chr09:4825540-4838922:4825127-4838922:-	PB.2503.25	PB.2503.25,PB.2503.27
Chr09	PB.2503	PB.2503;A3:Chr09:4825127-4838922:4824614-4838922:-	PB.2503.27	PB.2503.26,PB.2503.27
Chr09	PB.2503	PB.2503;A3:Chr09:4826103-4838922:4825540-4838922:-	PB.2503.28,PB.2503.30,PB.2503.29,PB.2503.32	PB.2503.30,PB.2503.28,PB.2503.31,PB.2503.25,PB.2503.29,PB.2503.33,PB.2503.32
Chr09	PB.2503	PB.2503;A3:Chr09:4826103-4838922:4824614-4838922:-	PB.2503.28	PB.2503.26,PB.2503.28
Chr09	PB.2503	PB.2503;A3:Chr09:4826103-4838922:4825127-4838922:-	PB.2503.28	PB.2503.28,PB.2503.27
Chr09	PB.2503	PB.2503;A3:Chr09:4836241-4838922:4833914-4838922:-	PB.2503.35	PB.2503.38,PB.2503.35
Chr09	PB.2503	PB.2503;A3:Chr09:4836241-4838922:4834375-4838922:-	PB.2503.35	PB.2503.37,PB.2503.35,PB.2503.36
Chr09	PB.2503	PB.2503;A3:Chr09:4834375-4838922:4833914-4838922:-	PB.2503.36	PB.2503.38,PB.2503.36
Chr09	PB.2561	PB.2561;A3:Chr09:9994667-9995062:9994623-9995062:-	PB.2561.11,PB.2561.14	PB.2561.2,PB.2561.7,PB.2561.12,PB.2561.4,PB.2561.5,PB.2561.15,PB.2561.11,PB.2561.14,PB.2561.1,PB.2561.8
Chr09	PB.2569	PB.2569;A3:Chr09:10918163-10923388:10918160-10923388:-	PB.2569.3	PB.2569.1,PB.2569.3,PB.2569.5
Chr09	PB.2594	PB.2594;A3:Chr09:12564803-12565169:12564785-12565169:-	PB.2594.5,PB.2594.4,PB.2594.2,PB.2594.6	PB.2594.5,PB.2594.3,PB.2594.4,PB.2594.6,PB.2594.2
Chr09	PB.2594	PB.2594;A3:Chr09:12595110-12602895:12595101-12602895:-	PB.2594.9,PB.2594.13,PB.2594.14,PB.2594.18,PB.2594.20,PB.2594.22,PB.2594.23,PB.2594.28,PB.2594.21,PB.2594.31,PB.2594.33,PB.2594.32,PB.2594.36,PB.2594.37,PB.2594.38,PB.2594.39,PB.2594.43,PB.2594.45	PB.2594.36,PB.2594.39,PB.2594.32,PB.2594.38,PB.2594.45,PB.2594.22,PB.2594.37,PB.2594.20,PB.2594.43,PB.2594.14,PB.2594.28,PB.2594.8,PB.2594.33,PB.2594.9,PB.2594.31,PB.2594.23,PB.2594.18,PB.2594.13,PB.2594.21
Chr09	PB.2606	PB.2606;A3:Chr09:14990387-14990500:14990381-14990500:-	PB.2606.1	PB.2606.3,PB.2606.5,PB.2606.8,PB.2606.1,PB.2606.6,PB.2606.7,PB.2606.9,PB.2606.4,PB.2606.2
Chr09	PB.2633	PB.2633;A3:Chr09:23344800-23367605:23344781-23367605:-	PB.2633.3	PB.2633.3,PB.2633.2,PB.2633.4,PB.2633.1
Chr09	PB.2653	PB.2653;A3:Chr09:26030356-26030603:26030353-26030603:-	PB.2653.3,PB.2653.5	PB.2653.1,PB.2653.6,PB.2653.3,PB.2653.2,PB.2653.5
Chr09	PB.2670	PB.2670;A3:Chr09:26462224-26462302:26462219-26462302:-	PB.2670.3	PB.2670.14,PB.2670.3
Chr09	PB.2694	PB.2694;A3:Chr09:29240928-29241081:29240874-29241081:-	PB.2694.1,PB.2694.3,PB.2694.2,PB.2694.5,PB.2694.4,PB.2694.7	PB.2694.1,PB.2694.6,PB.2694.5,PB.2694.7,PB.2694.2,PB.2694.4,PB.2694.3
Chr09	PB.2695	PB.2695;A3:Chr09:29298301-29299092:29298293-29299092:-	PB.2695.1	PB.2695.1,PB.2695.2
Chr09	PB.2704	PB.2704;A3:Chr09:30513847-30514214:30513809-30514214:-	PB.2704.5,PB.2704.4,PB.2704.3,PB.2704.6	PB.2704.1,PB.2704.4,PB.2704.6,PB.2704.3,PB.2704.5
Chr09	PB.2713	PB.2713;A3:Chr09:30598503-30598698:30598031-30598698:-	PB.2713.1	PB.2713.1,PB.2713.4,PB.2713.6,PB.2713.5,PB.2713.3,PB.2713.2
Chr09	PB.2426	PB.2426;A3:Chr09:422633-422999:422633-423002:+	PB.2426.1	PB.2426.1,PB.2426.2
Chr09	PB.2433	PB.2433;A3:Chr09:574555-574997:574555-575006:+	PB.2433.1	PB.2433.1,PB.2433.2,PB.2433.3
Chr09	PB.2451	PB.2451;A3:Chr09:1337288-1339358:1337288-1339369:+	PB.2451.1,PB.2451.10	PB.2451.1,PB.2451.6,PB.2451.10,PB.2451.2,PB.2451.4,PB.2451.7
Chr09	PB.2451	PB.2451;A3:Chr09:1337288-1339341:1337288-1339358:+	PB.2451.8,PB.2451.5,PB.2451.11,PB.2451.3	PB.2451.8,PB.2451.1,PB.2451.3,PB.2451.10,PB.2451.11,PB.2451.5
Chr09	PB.2451	PB.2451;A3:Chr09:1337288-1339341:1337288-1339369:+	PB.2451.8,PB.2451.5,PB.2451.11,PB.2451.3	PB.2451.8,PB.2451.3,PB.2451.6,PB.2451.11,PB.2451.2,PB.2451.4,PB.2451.5,PB.2451.7
Chr09	PB.2454	PB.2454;A3:Chr09:1395176-1395468:1395176-1395471:+	PB.2454.3	PB.2454.3,PB.2454.1,PB.2454.2
Chr09	PB.2454	PB.2454;A3:Chr09:1424767-1424842:1424767-1424860:+	PB.2454.3,PB.2454.9,PB.2454.12	PB.2454.12,PB.2454.6,PB.2454.3,PB.2454.7,PB.2454.4,PB.2454.2,PB.2454.5,PB.2454.9,PB.2454.11,PB.2454.8,PB.2454.10
Chr09	PB.2471	PB.2471;A3:Chr09:2526759-2533909:2526759-2533936:+	PB.2471.8,PB.2471.4	PB.2471.8,PB.2471.7,PB.2471.5,PB.2471.1,PB.2471.3,PB.2471.4,PB.2471.10,PB.2471.2,PB.2471.9,PB.2471.6
Chr09	PB.2495	PB.2495;A3:Chr09:4464507-4466321:4464507-4466354:+	PB.2495.1,PB.2495.3	PB.2495.1,PB.2495.3,PB.2495.2
Chr09	PB.2504	PB.2504;A3:Chr09:4849837-4850554:4849837-4850557:+	PB.2504.1,PB.2504.2,PB.2504.3,PB.2504.4,PB.2504.6,PB.2504.5,PB.2504.7,PB.2504.8,PB.2504.9,PB.2504.13,PB.2504.10,PB.2504.12,PB.2504.11,PB.2504.14,PB.2504.46,PB.2504.31,PB.2504.36,PB.2504.38,PB.2504.41,PB.2504.16,PB.2504.19,PB.2504.23,PB.2504.48,PB.2504.39,PB.2504.37,PB.2504.15,PB.2504.20,PB.2504.24,PB.2504.26,PB.2504.30,PB.2504.40,PB.2504.17,PB.2504.35,PB.2504.25,PB.2504.18,PB.2504.21,PB.2504.27,P…	PB.2504.37,PB.2504.48,PB.2504.40,PB.2504.43,PB.2504.44,PB.2504.17,PB.2504.47,PB.2504.8,PB.2504.36,PB.2504.12,PB.2504.22,PB.2504.39,PB.2504.41,PB.2504.35,PB.2504.2,PB.2504.28,PB.2504.18,PB.2504.46,PB.2504.13,PB.2504.32,PB.2504.49,PB.2504.20,PB.2504.7,PB.2504.1,PB.2504.5,PB.2504.10,PB.2504.21,PB.2504.45,PB.2504.50,PB.2504.19,PB.2504.11,PB.2504.25,PB.2504.4,PB.2504.34,PB.2504.42,PB.2504.9,PB.2504.33…
Chr09	PB.2504	PB.2504;A3:Chr09:4853539-4871497:4853539-4872125:+	PB.2504.2,PB.2504.21	PB.2504.53,PB.2504.62,PB.2504.21,PB.2504.69,PB.2504.2,PB.2504.28,PB.2504.13,PB.2504.32
Chr09	PB.2504	PB.2504;A3:Chr09:4853539-4875787:4853539-4875790:+	PB.2504.3	PB.2504.8,PB.2504.56,PB.2504.3
Chr09	PB.2504	PB.2504;A3:Chr09:4853539-4881057:4853539-4881593:+	PB.2504.4	PB.2504.45,PB.2504.4
Chr09	PB.2504	PB.2504;A3:Chr09:4853539-4858006:4853539-4862530:+	PB.2504.6	PB.2504.7,PB.2504.6
Chr09	PB.2504	PB.2504;A3:Chr09:4853539-4858006:4853539-4861196:+	PB.2504.6	PB.2504.46,PB.2504.6,PB.2504.31
Chr09	PB.2504	PB.2504;A3:Chr09:4853539-4858006:4853539-4861601:+	PB.2504.6	PB.2504.36,PB.2504.6
Chr09	PB.2504	PB.2504;A3:Chr09:4853539-4858006:4853539-4862049:+	PB.2504.6	PB.2504.57,PB.2504.38,PB.2504.6
Chr09	PB.2504	PB.2504;A3:Chr09:4853539-4858006:4853539-4858440:+	PB.2504.6	PB.2504.41,PB.2504.23,PB.2504.6
Chr09	PB.2504	PB.2504;A3:Chr09:4853539-4858006:4853539-4860816:+	PB.2504.6	PB.2504.63,PB.2504.6,PB.2504.16
Chr09	PB.2504	PB.2504;A3:Chr09:4853539-4858006:4853539-4859489:+	PB.2504.6	PB.2504.19,PB.2504.6
Chr09	PB.2504	PB.2504;A3:Chr09:4853539-4874951:4853539-4875787:+	PB.2504.5	PB.2504.5,PB.2504.3
Chr09	PB.2504	PB.2504;A3:Chr09:4853539-4874951:4853539-4875790:+	PB.2504.5	PB.2504.5,PB.2504.8,PB.2504.56
Chr09	PB.2504	PB.2504;A3:Chr09:4853539-4870555:4853539-4871497:+	PB.2504.10,PB.2504.35,PB.2504.18,PB.2504.55,PB.2504.64	PB.2504.10,PB.2504.21,PB.2504.71,PB.2504.55,PB.2504.35,PB.2504.2,PB.2504.27,PB.2504.61,PB.2504.18,PB.2504.64
Chr09	PB.2504	PB.2504;A3:Chr09:4853539-4870555:4853539-4872125:+	PB.2504.10,PB.2504.18	PB.2504.10,PB.2504.53,PB.2504.62,PB.2504.69,PB.2504.28,PB.2504.18,PB.2504.13,PB.2504.32
Chr09	PB.2504	PB.2504;A3:Chr09:4853539-4861601:4853539-4862530:+	PB.2504.36	PB.2504.7,PB.2504.36
Chr09	PB.2504	PB.2504;A3:Chr09:4853539-4861601:4853539-4862049:+	PB.2504.36	PB.2504.57,PB.2504.38,PB.2504.36
Chr09	PB.2504	PB.2504;A3:Chr09:4853539-4862049:4853539-4862530:+	PB.2504.38,PB.2504.57	PB.2504.7,PB.2504.57,PB.2504.38
Chr09	PB.2504	PB.2504;A3:Chr09:4853539-4858440:4853539-4859489:+	PB.2504.41,PB.2504.23	PB.2504.19,PB.2504.41,PB.2504.23
Chr09	PB.2504	PB.2504;A3:Chr09:4853539-4860816:4853539-4862530:+	PB.2504.16	PB.2504.7,PB.2504.16
Chr09	PB.2504	PB.2504;A3:Chr09:4853539-4860816:4853539-4861196:+	PB.2504.16,PB.2504.63	PB.2504.63,PB.2504.46,PB.2504.31,PB.2504.16
Chr09	PB.2504	PB.2504;A3:Chr09:4853539-4860816:4853539-4861601:+	PB.2504.16	PB.2504.36,PB.2504.16
Chr09	PB.2504	PB.2504;A3:Chr09:4853539-4860816:4853539-4862049:+	PB.2504.16	PB.2504.57,PB.2504.38,PB.2504.16
Chr09	PB.2504	PB.2504;A3:Chr09:4853539-4859489:4853539-4862530:+	PB.2504.19	PB.2504.19,PB.2504.7
Chr09	PB.2504	PB.2504;A3:Chr09:4853539-4859489:4853539-4861196:+	PB.2504.19	PB.2504.19,PB.2504.46,PB.2504.31
Chr09	PB.2504	PB.2504;A3:Chr09:4853539-4859489:4853539-4861601:+	PB.2504.19	PB.2504.19,PB.2504.36
Chr09	PB.2504	PB.2504;A3:Chr09:4853539-4859489:4853539-4862049:+	PB.2504.19	PB.2504.19,PB.2504.57,PB.2504.38
Chr09	PB.2504	PB.2504;A3:Chr09:4853539-4859489:4853539-4860816:+	PB.2504.19	PB.2504.19,PB.2504.63,PB.2504.16
Chr09	PB.2504	PB.2504;A3:Chr09:4853539-4858440:4853539-4862530:+	PB.2504.23	PB.2504.7,PB.2504.23
Chr09	PB.2504	PB.2504;A3:Chr09:4853539-4858440:4853539-4861196:+	PB.2504.23	PB.2504.46,PB.2504.23,PB.2504.31
Chr09	PB.2504	PB.2504;A3:Chr09:4853539-4858440:4853539-4861601:+	PB.2504.23	PB.2504.23,PB.2504.36
Chr09	PB.2504	PB.2504;A3:Chr09:4853539-4858440:4853539-4862049:+	PB.2504.23	PB.2504.57,PB.2504.38,PB.2504.23
Chr09	PB.2504	PB.2504;A3:Chr09:4853539-4858440:4853539-4860816:+	PB.2504.23	PB.2504.63,PB.2504.23,PB.2504.16
Chr09	PB.2504	PB.2504;A3:Chr09:4853539-4863731:4853539-4864261:+	PB.2504.39,PB.2504.26	PB.2504.40,PB.2504.39,PB.2504.26,PB.2504.15
Chr09	PB.2504	PB.2504;A3:Chr09:4853539-4864770:4853539-4866029:+	PB.2504.20	PB.2504.37,PB.2504.20
Chr09	PB.2504	PB.2504;A3:Chr09:4853539-4864770:4853539-4865237:+	PB.2504.20	PB.2504.24,PB.2504.20
Chr09	PB.2504	PB.2504;A3:Chr09:4853539-4864770:4853539-4865669:+	PB.2504.20	PB.2504.30,PB.2504.20
Chr09	PB.2504	PB.2504;A3:Chr09:4853539-4865237:4853539-4866029:+	PB.2504.24	PB.2504.37,PB.2504.24
Chr09	PB.2504	PB.2504;A3:Chr09:4853539-4865237:4853539-4865669:+	PB.2504.24	PB.2504.30,PB.2504.24
Chr09	PB.2504	PB.2504;A3:Chr09:4853539-4863731:4853539-4866029:+	PB.2504.26	PB.2504.37,PB.2504.26
Chr09	PB.2504	PB.2504;A3:Chr09:4853539-4863731:4853539-4864770:+	PB.2504.26	PB.2504.26,PB.2504.20
Chr09	PB.2504	PB.2504;A3:Chr09:4853539-4863731:4853539-4865237:+	PB.2504.26	PB.2504.26,PB.2504.24
Chr09	PB.2504	PB.2504;A3:Chr09:4853539-4863731:4853539-4865669:+	PB.2504.26	PB.2504.30,PB.2504.26
Chr09	PB.2504	PB.2504;A3:Chr09:4853539-4865669:4853539-4866029:+	PB.2504.30	PB.2504.37,PB.2504.30
Chr09	PB.2504	PB.2504;A3:Chr09:4853539-4864261:4853539-4866029:+	PB.2504.40	PB.2504.37,PB.2504.40
Chr09	PB.2504	PB.2504;A3:Chr09:4853539-4864261:4853539-4864770:+	PB.2504.40	PB.2504.40,PB.2504.20
Chr09	PB.2504	PB.2504;A3:Chr09:4853539-4864261:4853539-4865237:+	PB.2504.40	PB.2504.40,PB.2504.24
Chr09	PB.2504	PB.2504;A3:Chr09:4853539-4864261:4853539-4865669:+	PB.2504.40	PB.2504.40,PB.2504.30
Chr09	PB.2504	PB.2504;A3:Chr09:4853539-4870555:4853539-4872728:+	PB.2504.18	PB.2504.18,PB.2504.51,PB.2504.68
Chr09	PB.2504	PB.2504;A3:Chr09:4853539-4871497:4853539-4872728:+	PB.2504.21	PB.2504.51,PB.2504.21,PB.2504.68
Chr09	PB.2504	PB.2504;A3:Chr09:4853539-4872125:4853539-4872728:+	PB.2504.28	PB.2504.51,PB.2504.68,PB.2504.28
Chr09	PB.2504	PB.2504;A3:Chr09:4853539-4880428:4853539-4881057:+	PB.2504.49	PB.2504.4,PB.2504.49
Chr09	PB.2504	PB.2504;A3:Chr09:4853539-4880428:4853539-4881593:+	PB.2504.49	PB.2504.45,PB.2504.49
Chr09	PB.2504	PB.2504;A3:Chr09:4853539-4882634:4853539-4883516:+	PB.2504.47	PB.2504.65,PB.2504.47,PB.2504.29,PB.2504.12,PB.2504.67,PB.2504.22
Chr09	PB.2528	PB.2528;A3:Chr09:7251614-7255137:7251614-7255144:+	PB.2528.2	PB.2528.1,PB.2528.3,PB.2528.2
Chr09	PB.2530	PB.2530;A3:Chr09:7275644-7277353:7275644-7277362:+	PB.2530.3	PB.2530.4,PB.2530.3,PB.2530.2
Chr09	PB.2530	PB.2530;A3:Chr09:7275644-7277353:7275644-7277354:+	PB.2530.3	PB.2530.1,PB.2530.3
Chr09	PB.2530	PB.2530;A3:Chr09:7275644-7277354:7275644-7277362:+	PB.2530.1	PB.2530.1,PB.2530.4,PB.2530.2
Chr09	PB.2531	PB.2531;A3:Chr09:7313857-7314240:7313857-7314249:+	PB.2531.3,PB.2531.1,PB.2531.4,PB.2531.6,PB.2531.5,PB.2531.7,PB.2531.9	PB.2531.1,PB.2531.5,PB.2531.8,PB.2531.4,PB.2531.7,PB.2531.6,PB.2531.3,PB.2531.9
Chr09	PB.2539	PB.2539;A3:Chr09:7619809-7619816:7619809-7619822:+	PB.2539.2	PB.2539.1,PB.2539.2,PB.2539.4,PB.2539.3
Chr09	PB.2563	PB.2563;A3:Chr09:10681241-10685482:10681241-10685491:+	PB.2563.2,PB.2563.3	PB.2563.2,PB.2563.1,PB.2563.3
Chr09	PB.2574	PB.2574;A3:Chr09:11177717-11177908:11177717-11178005:+	PB.2574.1,PB.2574.2,PB.2574.4	PB.2574.1,PB.2574.2,PB.2574.4,PB.2574.3
Chr09	PB.2660	PB.2660;A3:Chr09:26279093-26279249:26279093-26279278:+	PB.2660.1,PB.2660.4,PB.2660.5	PB.2660.5,PB.2660.1,PB.2660.2,PB.2660.3,PB.2660.6,PB.2660.4
Chr09	PB.2673	PB.2673;A3:Chr09:26961511-26961999:26961511-26962011:+	PB.2673.1,PB.2673.2,PB.2673.8,PB.2673.6,PB.2673.11,PB.2673.14,PB.2673.16,PB.2673.17	PB.2673.18,PB.2673.5,PB.2673.9,PB.2673.17,PB.2673.8,PB.2673.7,PB.2673.13,PB.2673.2,PB.2673.16,PB.2673.11,PB.2673.3,PB.2673.12,PB.2673.15,PB.2673.6,PB.2673.1,PB.2673.10,PB.2673.4,PB.2673.14
Chr09	PB.2679	PB.2679;A3:Chr09:27926722-27927191:27926722-27927192:+	PB.2679.3,PB.2679.2,PB.2679.1	PB.2679.2,PB.2679.1,PB.2679.4,PB.2679.3
Chr09	PB.2696	PB.2696;A3:Chr09:29299212-29299937:29299212-29299946:+	PB.2696.1	PB.2696.2,PB.2696.1
Chr10	PB.2755	PB.2755;A3:Chr10:2742700-2744343:2742700-2744405:+	PB.2755.5,PB.2755.4,PB.2755.2,PB.2755.7,PB.2755.6,PB.2755.10,PB.2755.11,PB.2755.12,PB.2755.14,PB.2755.15,PB.2755.16,PB.2755.17,PB.2755.18,PB.2755.19,PB.2755.23,PB.2755.22,PB.2755.21,PB.2755.20	PB.2755.10,PB.2755.22,PB.2755.1,PB.2755.21,PB.2755.14,PB.2755.15,PB.2755.11,PB.2755.16,PB.2755.4,PB.2755.23,PB.2755.20,PB.2755.6,PB.2755.5,PB.2755.7,PB.2755.2,PB.2755.19,PB.2755.17,PB.2755.18,PB.2755.3,PB.2755.12
Chr10	PB.2773	PB.2773;A3:Chr10:3206962-3207510:3206962-3207513:+	PB.2773.1,PB.2773.2,PB.2773.4,PB.2773.5,PB.2773.7,PB.2773.8,PB.2773.9,PB.2773.10,PB.2773.11,PB.2773.12,PB.2773.13	PB.2773.6,PB.2773.8,PB.2773.9,PB.2773.13,PB.2773.1,PB.2773.3,PB.2773.5,PB.2773.12,PB.2773.11,PB.2773.4,PB.2773.10,PB.2773.7,PB.2773.2
Chr10	PB.2811	PB.2811;A3:Chr10:5810472-5811522:5810472-5811525:+	PB.2811.3	PB.2811.2,PB.2811.4,PB.2811.1,PB.2811.3
Chr10	PB.2845	PB.2845;A3:Chr10:12111882-12112234:12111882-12112237:+	PB.2845.1,PB.2845.2,PB.2845.8,PB.2845.3	PB.2845.6,PB.2845.2,PB.2845.3,PB.2845.8,PB.2845.1,PB.2845.7,PB.2845.4,PB.2845.5
Chr10	PB.2845	PB.2845;A3:Chr10:12117598-12119312:12117598-12119342:+	PB.2845.1,PB.2845.8,PB.2845.7,PB.2845.5,PB.2845.13,PB.2845.16,PB.2845.14,PB.2845.17	PB.2845.6,PB.2845.11,PB.2845.2,PB.2845.3,PB.2845.10,PB.2845.17,PB.2845.12,PB.2845.14,PB.2845.8,PB.2845.1,PB.2845.13,PB.2845.7,PB.2845.16,PB.2845.4,PB.2845.15,PB.2845.5
Chr10	PB.2880	PB.2880;A3:Chr10:18865491-18865502:18865491-18865504:+	PB.2880.2	PB.2880.1,PB.2880.2
Chr10	PB.2883	PB.2883;A3:Chr10:19023575-19024270:19023575-19024282:+	PB.2883.1,PB.2883.9,PB.2883.3,PB.2883.5,PB.2883.4,PB.2883.6,PB.2883.11,PB.2883.12,PB.2883.2,PB.2883.7,PB.2883.8,PB.2883.13,PB.2883.14,PB.2883.15,PB.2883.17,PB.2883.18	PB.2883.6,PB.2883.7,PB.2883.15,PB.2883.9,PB.2883.14,PB.2883.10,PB.2883.8,PB.2883.12,PB.2883.2,PB.2883.4,PB.2883.11,PB.2883.17,PB.2883.3,PB.2883.18,PB.2883.13,PB.2883.1,PB.2883.5
Chr10	PB.2883	PB.2883;A3:Chr10:19025934-19028926:19025934-19028931:+	PB.2883.3,PB.2883.5,PB.2883.11,PB.2883.12,PB.2883.18	PB.2883.6,PB.2883.7,PB.2883.9,PB.2883.14,PB.2883.10,PB.2883.18,PB.2883.12,PB.2883.2,PB.2883.8,PB.2883.11,PB.2883.3,PB.2883.13,PB.2883.1,PB.2883.5
Chr10	PB.2883	PB.2883;A3:Chr10:19025934-19028926:19025934-19028929:+	PB.2883.3,PB.2883.5,PB.2883.11,PB.2883.12,PB.2883.18	PB.2883.19,PB.2883.18,PB.2883.12,PB.2883.17,PB.2883.4,PB.2883.11,PB.2883.3,PB.2883.5
Chr10	PB.2883	PB.2883;A3:Chr10:19025934-19028926:19025934-19028928:+	PB.2883.3,PB.2883.5,PB.2883.11,PB.2883.12,PB.2883.18	PB.2883.15,PB.2883.18,PB.2883.12,PB.2883.11,PB.2883.3,PB.2883.5
Chr10	PB.2883	PB.2883;A3:Chr10:19025934-19028929:19025934-19028931:+	PB.2883.4,PB.2883.17,PB.2883.19	PB.2883.6,PB.2883.7,PB.2883.9,PB.2883.19,PB.2883.14,PB.2883.10,PB.2883.8,PB.2883.17,PB.2883.2,PB.2883.4,PB.2883.13,PB.2883.1
Chr10	PB.2883	PB.2883;A3:Chr10:19011235-19019116:19011235-19019137:+	PB.2883.6,PB.2883.12	PB.2883.6,PB.2883.7,PB.2883.9,PB.2883.14,PB.2883.8,PB.2883.12,PB.2883.4,PB.2883.1,PB.2883.5
Chr10	PB.2883	PB.2883;A3:Chr10:19025934-19028928:19025934-19028931:+	PB.2883.15	PB.2883.6,PB.2883.15,PB.2883.7,PB.2883.9,PB.2883.14,PB.2883.10,PB.2883.8,PB.2883.2,PB.2883.13,PB.2883.1
Chr10	PB.2883	PB.2883;A3:Chr10:19025934-19028928:19025934-19028929:+	PB.2883.15	PB.2883.4,PB.2883.15,PB.2883.19,PB.2883.17
Chr10	PB.2900	PB.2900;A3:Chr10:21888607-21890299:21888607-21890337:+	PB.2900.2	PB.2900.2,PB.2900.1
Chr10	PB.2913	PB.2913;A3:Chr10:22932147-22935933:22932147-22935936:+	PB.2913.4,PB.2913.5,PB.2913.6	PB.2913.3,PB.2913.1,PB.2913.6,PB.2913.4,PB.2913.2,PB.2913.5
Chr10	PB.2918	PB.2918;A3:Chr10:22969300-22970188:22969300-22970254:+	PB.2918.5,PB.2918.3	PB.2918.17,PB.2918.3,PB.2918.5
Chr10	PB.2918	PB.2918;A3:Chr10:22969304-22970261:22969304-22970270:+	PB.2918.8	PB.2918.4,PB.2918.8,PB.2918.6
Chr10	PB.2918	PB.2918;A3:Chr10:22969304-22970261:22969304-22970265:+	PB.2918.8	PB.2918.8,PB.2918.16
Chr10	PB.2918	PB.2918;A3:Chr10:22969304-22970265:22969304-22970270:+	PB.2918.16	PB.2918.4,PB.2918.6,PB.2918.16
Chr10	PB.2929	PB.2929;A3:Chr10:24230540-24234613:24230540-24235331:+	PB.2929.2	PB.2929.3,PB.2929.2
Chr10	PB.2942	PB.2942;A3:Chr10:25309018-25309096:25309018-25309122:+	PB.2942.3	PB.2942.3,PB.2942.1,PB.2942.9,PB.2942.4,PB.2942.10,PB.2942.5,PB.2942.7,PB.2942.8,PB.2942.6
Chr10	PB.2961	PB.2961;A3:Chr10:27572695-27572936:27572695-27572954:+	PB.2961.5	PB.2961.2,PB.2961.5
Chr10	PB.2736	PB.2736;A3:Chr10:2229266-2229488:2229263-2229488:-	PB.2736.11	PB.2736.4,PB.2736.10,PB.2736.2,PB.2736.11,PB.2736.5,PB.2736.7,PB.2736.9,PB.2736.12,PB.2736.1,PB.2736.3
Chr10	PB.2757	PB.2757;A3:Chr10:2659419-2659435:2659410-2659435:-	PB.2757.1,PB.2757.3	PB.2757.1,PB.2757.3,PB.2757.2
Chr10	PB.2757	PB.2757;A3:Chr10:2726548-2728313:2726500-2728313:-	PB.2757.2,PB.2757.3	PB.2757.4,PB.2757.2,PB.2757.3
Chr10	PB.2795	PB.2795;A3:Chr10:5244086-5244153:5244072-5244153:-	PB.2795.2	PB.2795.1,PB.2795.2
Chr10	PB.2857	PB.2857;A3:Chr10:15815071-15855895:15815065-15855895:-	PB.2857.2,PB.2857.3,PB.2857.4	PB.2857.4,PB.2857.2,PB.2857.1,PB.2857.3
Chr10	PB.2867	PB.2867;A3:Chr10:17731526-17731803:17731443-17731803:-	PB.2867.1	PB.2867.1,PB.2867.2
Chr10	PB.2882	PB.2882;A3:Chr10:19037291-19037396:19037186-19037396:-	PB.2882.1	PB.2882.11,PB.2882.3,PB.2882.13,PB.2882.1,PB.2882.2,PB.2882.7,PB.2882.4
Chr10	PB.2926	PB.2926;A3:Chr10:24002468-24006259:24002460-24006259:-	PB.2926.5,PB.2926.2	PB.2926.5,PB.2926.9,PB.2926.10,PB.2926.2
Chr10	PB.2926	PB.2926;A3:Chr10:24002468-24006259:24002463-24006259:-	PB.2926.5,PB.2926.2	PB.2926.5,PB.2926.7,PB.2926.2
Chr10	PB.2926	PB.2926;A3:Chr10:24006971-24007854:24006969-24007854:-	PB.2926.5,PB.2926.6,PB.2926.3,PB.2926.4,PB.2926.2,PB.2926.1,PB.2926.9,PB.2926.7,PB.2926.8	PB.2926.5,PB.2926.8,PB.2926.3,PB.2926.2,PB.2926.6,PB.2926.7,PB.2926.1,PB.2926.10,PB.2926.9,PB.2926.4
Chr10	PB.2926	PB.2926;A3:Chr10:24002469-24006259:24002468-24006259:-	PB.2926.6,PB.2926.3,PB.2926.4,PB.2926.1,PB.2926.8	PB.2926.5,PB.2926.8,PB.2926.3,PB.2926.2,PB.2926.6,PB.2926.1,PB.2926.4
Chr10	PB.2926	PB.2926;A3:Chr10:24002469-24006259:24002460-24006259:-	PB.2926.6,PB.2926.3,PB.2926.4,PB.2926.1,PB.2926.8	PB.2926.8,PB.2926.3,PB.2926.6,PB.2926.1,PB.2926.10,PB.2926.9,PB.2926.4
Chr10	PB.2926	PB.2926;A3:Chr10:24002469-24006259:24002463-24006259:-	PB.2926.6,PB.2926.3,PB.2926.4,PB.2926.1,PB.2926.8	PB.2926.8,PB.2926.3,PB.2926.6,PB.2926.7,PB.2926.1,PB.2926.4
Chr10	PB.2926	PB.2926;A3:Chr10:24002463-24006259:24002460-24006259:-	PB.2926.7	PB.2926.10,PB.2926.9,PB.2926.7
Chr10	PB.2933	PB.2933;A3:Chr10:24346818-24347205:24346762-24347205:-	PB.2933.1,PB.2933.4,PB.2933.6,PB.2933.7,PB.2933.8,PB.2933.10,PB.2933.11,PB.2933.13,PB.2933.14,PB.2933.18,PB.2933.16	PB.2933.6,PB.2933.13,PB.2933.1,PB.2933.4,PB.2933.18,PB.2933.16,PB.2933.11,PB.2933.15,PB.2933.8,PB.2933.7,PB.2933.14,PB.2933.10
Chr10	PB.2960	PB.2960;A3:Chr10:27547513-27547784:27547510-27547784:-	PB.2960.2	PB.2960.2,PB.2960.4,PB.2960.5
Chr11	PB.2992	PB.2992;A3:Chr11:523280-523291:523280-523325:+	PB.2992.4	PB.2992.2,PB.2992.4
Chr11	PB.2992	PB.2992;A3:Chr11:522609-522622:522609-522630:+	PB.2992.5	PB.2992.4,PB.2992.5
Chr11	PB.3016	PB.3016;A3:Chr11:1920621-1921386:1920621-1921423:+	PB.3016.1,PB.3016.2,PB.3016.5,PB.3016.6,PB.3016.3,PB.3016.4,PB.3016.8,PB.3016.9,PB.3016.11,PB.3016.10,PB.3016.12,PB.3016.13,PB.3016.14,PB.3016.15,PB.3016.17,PB.3016.16,PB.3016.19,PB.3016.18,PB.3016.21,PB.3016.20,PB.3016.22	PB.3016.14,PB.3016.19,PB.3016.8,PB.3016.11,PB.3016.3,PB.3016.18,PB.3016.4,PB.3016.22,PB.3016.9,PB.3016.7,PB.3016.10,PB.3016.2,PB.3016.16,PB.3016.13,PB.3016.1,PB.3016.5,PB.3016.20,PB.3016.21,PB.3016.6,PB.3016.15,PB.3016.17,PB.3016.12
Chr11	PB.3016	PB.3016;A3:Chr11:1922288-1922298:1922288-1922310:+	PB.3016.3,PB.3016.8,PB.3016.10,PB.3016.15,PB.3016.19	PB.3016.3,PB.3016.19,PB.3016.10,PB.3016.8,PB.3016.15,PB.3016.1
Chr11	PB.3016	PB.3016;A3:Chr11:1922288-1922298:1922288-1922301:+	PB.3016.3,PB.3016.8,PB.3016.10,PB.3016.15,PB.3016.19	PB.3016.3,PB.3016.19,PB.3016.10,PB.3016.8,PB.3016.15,PB.3016.20
Chr11	PB.3016	PB.3016;A3:Chr11:1922288-1922301:1922288-1922310:+	PB.3016.20	PB.3016.1,PB.3016.20
Chr11	PB.3036	PB.3036;A3:Chr11:3047163-3047170:3047163-3047182:+	PB.3036.5	PB.3036.6,PB.3036.5
Chr11	PB.3044	PB.3044;A3:Chr11:4644884-4645357:4644884-4645366:+	PB.3044.3	PB.3044.1,PB.3044.3
Chr11	PB.3068	PB.3068;A3:Chr11:5725687-5725700:5725687-5725720:+	PB.3068.2	PB.3068.2,PB.3068.1
Chr11	PB.3068	PB.3068;A3:Chr11:5725687-5725700:5725687-5725708:+	PB.3068.2	PB.3068.2,PB.3068.5,PB.3068.3
Chr11	PB.3068	PB.3068;A3:Chr11:5725687-5725700:5725687-5725724:+	PB.3068.2	PB.3068.2,PB.3068.4
Chr11	PB.3068	PB.3068;A3:Chr11:5725687-5725720:5725687-5725724:+	PB.3068.1	PB.3068.4,PB.3068.1
Chr11	PB.3068	PB.3068;A3:Chr11:5725687-5725708:5725687-5725720:+	PB.3068.3,PB.3068.5	PB.3068.1,PB.3068.5,PB.3068.3
Chr11	PB.3068	PB.3068;A3:Chr11:5725687-5725708:5725687-5725724:+	PB.3068.3,PB.3068.5	PB.3068.4,PB.3068.5,PB.3068.3
Chr11	PB.3152	PB.3152;A3:Chr11:21114171-21114337:21114171-21114382:+	PB.3152.1,PB.3152.4,PB.3152.6,PB.3152.8	PB.3152.6,PB.3152.1,PB.3152.3,PB.3152.2,PB.3152.7,PB.3152.8,PB.3152.4,PB.3152.5
Chr11	PB.3152	PB.3152;A3:Chr11:21115067-21115382:21115067-21115385:+	PB.3152.9	PB.3152.6,PB.3152.1,PB.3152.2,PB.3152.7,PB.3152.8,PB.3152.9,PB.3152.4,PB.3152.5
Chr11	PB.3182	PB.3182;A3:Chr11:26045522-26045771:26045522-26045814:+	PB.3182.28,PB.3182.24,PB.3182.21,PB.3182.10,PB.3182.7,PB.3182.14,PB.3182.15	PB.3182.16,PB.3182.21,PB.3182.3,PB.3182.10,PB.3182.14,PB.3182.23,PB.3182.26,PB.3182.15,PB.3182.33,PB.3182.4,PB.3182.6,PB.3182.17,PB.3182.24,PB.3182.28,PB.3182.7
Chr11	PB.3182	PB.3182;A3:Chr11:26029048-26045771:26029048-26045814:+	PB.3182.25,PB.3182.9	PB.3182.13,PB.3182.5,PB.3182.31,PB.3182.9,PB.3182.27,PB.3182.11,PB.3182.8,PB.3182.25,PB.3182.20
Chr11	PB.3182	PB.3182;A3:Chr11:25996381-26028976:25996381-26029015:+	PB.3182.7	PB.3182.22,PB.3182.21,PB.3182.14,PB.3182.26,PB.3182.13,PB.3182.6,PB.3182.18,PB.3182.28,PB.3182.8,PB.3182.27,PB.3182.20,PB.3182.4,PB.3182.33,PB.3182.30,PB.3182.25,PB.3182.7,PB.3182.5,PB.3182.15,PB.3182.31,PB.3182.11,PB.3182.17,PB.3182.29,PB.3182.34,PB.3182.3,PB.3182.10,PB.3182.23,PB.3182.9,PB.3182.2
Chr11	PB.3189	PB.3189;A3:Chr11:26230920-26233472:26230920-26233490:+	PB.3189.1,PB.3189.9,PB.3189.18	PB.3189.3,PB.3189.12,PB.3189.16,PB.3189.19,PB.3189.20,PB.3189.4,PB.3189.5,PB.3189.7,PB.3189.13,PB.3189.9,PB.3189.15,PB.3189.2,PB.3189.21,PB.3189.18,PB.3189.1,PB.3189.8
Chr11	PB.3207	PB.3207;A3:Chr11:27404270-27404529:27404270-27404691:+	PB.3207.3,PB.3207.1,PB.3207.6,PB.3207.8,PB.3207.9,PB.3207.7	PB.3207.10,PB.3207.2,PB.3207.1,PB.3207.5,PB.3207.8,PB.3207.11,PB.3207.4,PB.3207.9,PB.3207.7,PB.3207.3,PB.3207.6
Chr11	PB.3223	PB.3223;A3:Chr11:28072956-28073098:28072956-28073126:+	PB.3223.2	PB.3223.2,PB.3223.1
Chr11	PB.3224	PB.3224;A3:Chr11:28094684-28094741:28094684-28094762:+	PB.3224.1	PB.3224.3,PB.3224.1
Chr11	PB.2991	PB.2991;A3:Chr11:495136-496608:495111-496608:-	PB.2991.4	PB.2991.4,PB.2991.3,PB.2991.2,PB.2991.5,PB.2991.1,PB.2991.7
Chr11	PB.3055	PB.3055;A3:Chr11:4861858-4861887:4861840-4861887:-	PB.3055.1	PB.3055.1,PB.3055.3
Chr11	PB.3055	PB.3055;A3:Chr11:4861858-4861887:4861834-4861887:-	PB.3055.1	PB.3055.1,PB.3055.2
Chr11	PB.3055	PB.3055;A3:Chr11:4861840-4861887:4861834-4861887:-	PB.3055.3	PB.3055.2,PB.3055.3
Chr11	PB.3093	PB.3093;A3:Chr11:10192464-10221610:10192461-10221610:-	PB.3093.2,PB.3093.3	PB.3093.2,PB.3093.1,PB.3093.3
Chr11	PB.3124	PB.3124;A3:Chr11:19102095-19102103:19102059-19102103:-	PB.3124.5	PB.3124.3,PB.3124.5
Chr11	PB.3124	PB.3124;A3:Chr11:19102095-19102103:19102087-19102103:-	PB.3124.5	PB.3124.15,PB.3124.5
Chr11	PB.3124	PB.3124;A3:Chr11:19102087-19102103:19102059-19102103:-	PB.3124.15	PB.3124.3,PB.3124.15
Chr11	PB.3150	PB.3150;A3:Chr11:20979430-20982853:20979415-20982853:-	PB.3150.1,PB.3150.2,PB.3150.3,PB.3150.6	PB.3150.4,PB.3150.3,PB.3150.2,PB.3150.6,PB.3150.5,PB.3150.1
Chr11	PB.3179	PB.3179;A3:Chr11:25784009-25784215:25784006-25784215:-	PB.3179.2,PB.3179.1,PB.3179.4,PB.3179.6,PB.3179.7,PB.3179.9,PB.3179.10,PB.3179.12,PB.3179.15,PB.3179.14,PB.3179.18,PB.3179.19,PB.3179.21,PB.3179.20	PB.3179.9,PB.3179.15,PB.3179.1,PB.3179.4,PB.3179.10,PB.3179.19,PB.3179.2,PB.3179.14,PB.3179.12,PB.3179.17,PB.3179.7,PB.3179.18,PB.3179.20,PB.3179.6,PB.3179.21
Chr11	PB.3183	PB.3183;A3:Chr11:26137923-26143371:26137901-26143371:-	PB.3183.2	PB.3183.2,PB.3183.4
Chr11	PB.3237	PB.3237;A3:Chr11:28332113-28333419:28332110-28333419:-	PB.3237.5,PB.3237.9	PB.3237.9,PB.3237.3,PB.3237.5
Chr11	PB.3244	PB.3244;A3:Chr11:28401933-28402039:28401896-28402039:-	PB.3244.1,PB.3244.3,PB.3244.4,PB.3244.5	PB.3244.2,PB.3244.3,PB.3244.4,PB.3244.1,PB.3244.5
Chr11	PB.3244	PB.3244;A3:Chr11:28402218-28403880:28402138-28403880:-	PB.3244.4	PB.3244.4,PB.3244.1
Chr12	PB.3293	PB.3293;A3:Chr12:1483362-1483373:1483362-1483374:+	PB.3293.2	PB.3293.2,PB.3293.10
Chr12	PB.3293	PB.3293;A3:Chr12:1425610-1425820:1425610-1425838:+	PB.3293.5	PB.3293.6,PB.3293.2,PB.3293.7,PB.3293.1,PB.3293.4,PB.3293.3,PB.3293.5
Chr12	PB.3293	PB.3293;A3:Chr12:1485823-1485833:1485823-1485836:+	PB.3293.8	PB.3293.4,PB.3293.8
Chr12	PB.3295	PB.3295;A3:Chr12:2310982-2311774:2310982-2311847:+	PB.3295.1,PB.3295.6,PB.3295.2	PB.3295.6,PB.3295.1,PB.3295.2,PB.3295.3,PB.3295.7
Chr12	PB.3295	PB.3295;A3:Chr12:2310421-2310890:2310421-2310893:+	PB.3295.6,PB.3295.2	PB.3295.6,PB.3295.1,PB.3295.4,PB.3295.2,PB.3295.3,PB.3295.5,PB.3295.7
Chr12	PB.3295	PB.3295;A3:Chr12:2312314-2312325:2312314-2312353:+	PB.3295.7,PB.3295.3	PB.3295.7,PB.3295.6,PB.3295.3,PB.3295.2
Chr12	PB.3299	PB.3299;A3:Chr12:2435281-2435835:2435281-2436956:+	PB.3299.5	PB.3299.8,PB.3299.4,PB.3299.6,PB.3299.5,PB.3299.9,PB.3299.11,PB.3299.2
Chr12	PB.3339	PB.3339;A3:Chr12:7056274-7056287:7056274-7056291:+	PB.3339.4	PB.3339.5,PB.3339.4
Chr12	PB.3353	PB.3353;A3:Chr12:7691518-7692581:7691518-7692593:+	PB.3353.2,PB.3353.4	PB.3353.3,PB.3353.5,PB.3353.4,PB.3353.1,PB.3353.2
Chr12	PB.3359	PB.3359;A3:Chr12:9706473-9706802:9706473-9706805:+	PB.3359.2	PB.3359.2,PB.3359.1
Chr12	PB.3360	PB.3360;A3:Chr12:9752985-9764375:9752985-9764389:+	PB.3360.2	PB.3360.1,PB.3360.2
Chr12	PB.3375	PB.3375;A3:Chr12:13836125-13836132:13836125-13836136:+	PB.3375.2	PB.3375.3,PB.3375.2
Chr12	PB.3411	PB.3411;A3:Chr12:17045589-17047523:17045589-17047524:+	PB.3411.2,PB.3411.3	PB.3411.3,PB.3411.2,PB.3411.1
Chr12	PB.3418	PB.3418;A3:Chr12:17726209-17726472:17726209-17726473:+	PB.3418.1,PB.3418.2,PB.3418.3,PB.3418.4,PB.3418.11,PB.3418.10,PB.3418.9,PB.3418.6,PB.3418.5,PB.3418.7,PB.3418.12,PB.3418.13	PB.3418.12,PB.3418.2,PB.3418.1,PB.3418.3,PB.3418.5,PB.3418.11,PB.3418.9,PB.3418.7,PB.3418.4,PB.3418.6,PB.3418.13,PB.3418.8,PB.3418.10
Chr12	PB.3418	PB.3418;A3:Chr12:17785068-17785075:17785068-17785129:+	PB.3418.17	PB.3418.17,PB.3418.22
Chr12	PB.3418	PB.3418;A3:Chr12:17785068-17785075:17785068-17785097:+	PB.3418.17	PB.3418.17,PB.3418.29
Chr12	PB.3418	PB.3418;A3:Chr12:17785068-17785097:17785068-17785129:+	PB.3418.29	PB.3418.29,PB.3418.22
Chr12	PB.3421	PB.3421;A3:Chr12:17824642-17824897:17824642-17824900:+	PB.3421.1,PB.3421.2,PB.3421.3	PB.3421.2,PB.3421.4,PB.3421.1,PB.3421.3
Chr12	PB.3423	PB.3423;A3:Chr12:18331510-18331541:18331510-18331553:+	PB.3423.1	PB.3423.4,PB.3423.1
Chr12	PB.3423	PB.3423;A3:Chr12:18331510-18331541:18331510-18331543:+	PB.3423.1	PB.3423.5,PB.3423.1
Chr12	PB.3423	PB.3423;A3:Chr12:18331510-18331523:18331510-18331541:+	PB.3423.2	PB.3423.2,PB.3423.1
Chr12	PB.3423	PB.3423;A3:Chr12:18331510-18331523:18331510-18331553:+	PB.3423.2	PB.3423.2,PB.3423.4
Chr12	PB.3423	PB.3423;A3:Chr12:18331510-18331523:18331510-18331543:+	PB.3423.2	PB.3423.2,PB.3423.5
Chr12	PB.3423	PB.3423;A3:Chr12:18331510-18331543:18331510-18331553:+	PB.3423.5	PB.3423.4,PB.3423.5
Chr12	PB.3423	PB.3423;A3:Chr12:18331510-18331521:18331510-18331541:+	PB.3423.8	PB.3423.8,PB.3423.1
Chr12	PB.3423	PB.3423;A3:Chr12:18331510-18331521:18331510-18331523:+	PB.3423.8	PB.3423.8,PB.3423.2
Chr12	PB.3423	PB.3423;A3:Chr12:18331510-18331521:18331510-18331553:+	PB.3423.8	PB.3423.8,PB.3423.4
Chr12	PB.3423	PB.3423;A3:Chr12:18331510-18331521:18331510-18331543:+	PB.3423.8	PB.3423.8,PB.3423.5
Chr12	PB.3437	PB.3437;A3:Chr12:20684942-20687380:20684942-20687402:+	PB.3437.1,PB.3437.2,PB.3437.4	PB.3437.4,PB.3437.3,PB.3437.2,PB.3437.1
Chr12	PB.3469	PB.3469;A3:Chr12:22372964-22378210:22372964-22378222:+	PB.3469.1,PB.3469.2,PB.3469.3,PB.3469.4,PB.3469.8,PB.3469.6,PB.3469.5	PB.3469.2,PB.3469.3,PB.3469.5,PB.3469.6,PB.3469.7,PB.3469.9,PB.3469.8,PB.3469.1,PB.3469.4
Chr12	PB.3478	PB.3478;A3:Chr12:23975791-23975894:23975791-23975906:+	PB.3478.3	PB.3478.3,PB.3478.5,PB.3478.1
Chr12	PB.3478	PB.3478;A3:Chr12:23986241-23986384:23986241-23986387:+	PB.3478.7,PB.3478.8,PB.3478.9	PB.3478.8,PB.3478.7,PB.3478.9,PB.3478.10
Chr12	PB.3486	PB.3486;A3:Chr12:24367300-24369142:24367300-24369153:+	PB.3486.1	PB.3486.4,PB.3486.6,PB.3486.3,PB.3486.2,PB.3486.5,PB.3486.1
Chr12	PB.3531	PB.3531;A3:Chr12:26780951-26781250:26780951-26781513:+	PB.3531.3,PB.3531.8	PB.3531.8,PB.3531.4,PB.3531.1,PB.3531.5,PB.3531.2,PB.3531.7,PB.3531.3,PB.3531.6
Chr12	PB.3534	PB.3534;A3:Chr12:27195575-27196170:27195575-27196447:+	PB.3534.1,PB.3534.5,PB.3534.4	PB.3534.5,PB.3534.2,PB.3534.1,PB.3534.4
Chr12	PB.3326	PB.3326;A3:Chr12:6022373-6024400:6022361-6024400:-	PB.3326.2,PB.3326.4,PB.3326.5,PB.3326.6	PB.3326.2,PB.3326.6,PB.3326.5,PB.3326.1,PB.3326.4
Chr12	PB.3354	PB.3354;A3:Chr12:7818933-7819629:7818743-7819629:-	PB.3354.7,PB.3354.9	PB.3354.10,PB.3354.4,PB.3354.6,PB.3354.5,PB.3354.11,PB.3354.1,PB.3354.7,PB.3354.9,PB.3354.2,PB.3354.8
Chr12	PB.3358	PB.3358;A3:Chr12:8795418-8795743:8795406-8795743:-	PB.3358.7	PB.3358.8,PB.3358.9,PB.3358.7,PB.3358.4,PB.3358.5,PB.3358.1,PB.3358.6,PB.3358.3
Chr12	PB.3394	PB.3394;A3:Chr12:15423459-15423664:15423191-15423664:-	PB.3394.4,PB.3394.15	PB.3394.19,PB.3394.6,PB.3394.21,PB.3394.15,PB.3394.2,PB.3394.16,PB.3394.14,PB.3394.17,PB.3394.13,PB.3394.4
Chr12	PB.3433	PB.3433;A3:Chr12:19038663-19042816:19038636-19042816:-	PB.3433.2	PB.3433.4,PB.3433.2
Chr12	PB.3444	PB.3444;A3:Chr12:21087600-21095585:21087588-21095585:-	PB.3444.10	PB.3444.8,PB.3444.2,PB.3444.15,PB.3444.13,PB.3444.14,PB.3444.16,PB.3444.5,PB.3444.3,PB.3444.1,PB.3444.9,PB.3444.12,PB.3444.4,PB.3444.7,PB.3444.10
Chr12	PB.3475	PB.3475;A3:Chr12:22907977-22908201:22907962-22908201:-	PB.3475.2,PB.3475.4,PB.3475.9	PB.3475.1,PB.3475.10,PB.3475.8,PB.3475.12,PB.3475.9,PB.3475.13,PB.3475.4,PB.3475.3,PB.3475.2,PB.3475.5
Chr12	PB.3475	PB.3475;A3:Chr12:22907163-22907860:22907153-22907860:-	PB.3475.4	PB.3475.1,PB.3475.10,PB.3475.8,PB.3475.9,PB.3475.4,PB.3475.3,PB.3475.2,PB.3475.5
Chr12	PB.3480	PB.3480;A3:Chr12:24274701-24286875:24274608-24286875:-	PB.3480.2	PB.3480.4,PB.3480.2,PB.3480.1
Chr12	PB.3505	PB.3505;A3:Chr12:26038710-26039878:26038693-26039878:-	PB.3505.4	PB.3505.11,PB.3505.6,PB.3505.1,PB.3505.4
Chr12	PB.3526	PB.3526;A3:Chr12:26646893-26646907:26646892-26646907:-	PB.3526.6,PB.3526.13	PB.3526.13,PB.3526.6,PB.3526.9
Chr12	PB.3526	PB.3526;A3:Chr12:26646893-26646909:26646892-26646909:-	PB.3526.14	PB.3526.7,PB.3526.15,PB.3526.10,PB.3526.5,PB.3526.12,PB.3526.14
Chr13	PB.3547	PB.3547;A3:Chr13:95795-96372:95792-96372:-	PB.3547.2,PB.3547.21,PB.3547.29,PB.3547.33	PB.3547.15,PB.3547.2,PB.3547.6,PB.3547.21,PB.3547.33,PB.3547.29
Chr13	PB.3568	PB.3568;A3:Chr13:983351-983463:983310-983463:-	PB.3568.1,PB.3568.3,PB.3568.4,PB.3568.5,PB.3568.8	PB.3568.3,PB.3568.8,PB.3568.4,PB.3568.5,PB.3568.1,PB.3568.2,PB.3568.6
Chr13	PB.3584	PB.3584;A3:Chr13:2099658-2104237:2099648-2104237:-	PB.3584.3,PB.3584.11	PB.3584.3,PB.3584.11,PB.3584.16,PB.3584.1,PB.3584.9
Chr13	PB.3584	PB.3584;A3:Chr13:2099659-2104237:2099648-2104237:-	PB.3584.2	PB.3584.1,PB.3584.16,PB.3584.2,PB.3584.9
Chr13	PB.3584	PB.3584;A3:Chr13:2099659-2104237:2099658-2104237:-	PB.3584.2	PB.3584.3,PB.3584.11,PB.3584.2
Chr13	PB.3584	PB.3584;A3:Chr13:2098631-2104237:2098470-2104237:-	PB.3584.6	PB.3584.7,PB.3584.6
Chr13	PB.3653	PB.3653;A3:Chr13:21057453-21092731:21057450-21092731:-	PB.3653.1	PB.3653.1,PB.3653.2
Chr13	PB.3669	PB.3669;A3:Chr13:21562229-21562258:21562199-21562258:-	PB.3669.2,PB.3669.11	PB.3669.2,PB.3669.11,PB.3669.6
Chr13	PB.3669	PB.3669;A3:Chr13:21562239-21562258:21562229-21562258:-	PB.3669.5,PB.3669.9	PB.3669.11,PB.3669.2,PB.3669.9,PB.3669.5
Chr13	PB.3669	PB.3669;A3:Chr13:21562239-21562258:21562233-21562258:-	PB.3669.5,PB.3669.9	PB.3669.9,PB.3669.4,PB.3669.8,PB.3669.5
Chr13	PB.3669	PB.3669;A3:Chr13:21562239-21562258:21562199-21562258:-	PB.3669.5,PB.3669.9	PB.3669.9,PB.3669.6,PB.3669.5
Chr13	PB.3669	PB.3669;A3:Chr13:21562233-21562258:21562229-21562258:-	PB.3669.4,PB.3669.8	PB.3669.11,PB.3669.2,PB.3669.8,PB.3669.4
Chr13	PB.3669	PB.3669;A3:Chr13:21562233-21562258:21562199-21562258:-	PB.3669.4,PB.3669.8	PB.3669.8,PB.3669.6,PB.3669.4
Chr13	PB.3669	PB.3669;A3:Chr13:21562245-21562258:21562229-21562258:-	PB.3669.10	PB.3669.2,PB.3669.11,PB.3669.10
Chr13	PB.3669	PB.3669;A3:Chr13:21562245-21562258:21562239-21562258:-	PB.3669.10	PB.3669.9,PB.3669.10,PB.3669.5
Chr13	PB.3669	PB.3669;A3:Chr13:21562245-21562258:21562233-21562258:-	PB.3669.10	PB.3669.8,PB.3669.10,PB.3669.4
Chr13	PB.3669	PB.3669;A3:Chr13:21562245-21562258:21562199-21562258:-	PB.3669.10	PB.3669.6,PB.3669.10
Chr13	PB.3685	PB.3685;A3:Chr13:23224706-23255361:23222691-23255361:-	PB.3685.5	PB.3685.5,PB.3685.7
Chr13	PB.3685	PB.3685;A3:Chr13:23224706-23255361:23222679-23255361:-	PB.3685.5	PB.3685.6,PB.3685.5
Chr13	PB.3685	PB.3685;A3:Chr13:23222691-23255361:23222679-23255361:-	PB.3685.7	PB.3685.6,PB.3685.7
Chr13	PB.3717	PB.3717;A3:Chr13:26070882-26075788:26070879-26075788:-	PB.3717.4,PB.3717.23,PB.3717.21,PB.3717.15	PB.3717.5,PB.3717.14,PB.3717.15,PB.3717.21,PB.3717.20,PB.3717.4,PB.3717.3,PB.3717.23
Chr13	PB.3717	PB.3717;A3:Chr13:26074657-26075788:26074180-26075788:-	PB.3717.7,PB.3717.17,PB.3717.30	PB.3717.13,PB.3717.9,PB.3717.7,PB.3717.17,PB.3717.19,PB.3717.26,PB.3717.24,PB.3717.27,PB.3717.30,PB.3717.25,PB.3717.6,PB.3717.16,PB.3717.2,PB.3717.12,PB.3717.29,PB.3717.28,PB.3717.18,PB.3717.10
Chr13	PB.3717	PB.3717;A3:Chr13:26070882-26073710:26070879-26073710:-	PB.3717.18,PB.3717.16,PB.3717.17,PB.3717.25	PB.3717.9,PB.3717.7,PB.3717.17,PB.3717.26,PB.3717.24,PB.3717.25,PB.3717.6,PB.3717.16,PB.3717.11,PB.3717.18
Chr13	PB.3717	PB.3717;A3:Chr13:26070882-26073710:26070881-26073710:-	PB.3717.18,PB.3717.16,PB.3717.17,PB.3717.25	PB.3717.13,PB.3717.17,PB.3717.25,PB.3717.16,PB.3717.18
Chr13	PB.3717	PB.3717;A3:Chr13:26070881-26073710:26070879-26073710:-	PB.3717.13	PB.3717.13,PB.3717.9,PB.3717.7,PB.3717.26,PB.3717.24,PB.3717.6,PB.3717.11
Chr13	PB.3558	PB.3558;A3:Chr13:887955-887979:887955-887983:+	PB.3558.3,PB.3558.9	PB.3558.9,PB.3558.3,PB.3558.1,PB.3558.6
Chr13	PB.3558	PB.3558;A3:Chr13:892521-892633:892521-892674:+	PB.3558.3,PB.3558.1,PB.3558.4,PB.3558.7,PB.3558.5,PB.3558.6,PB.3558.11,PB.3558.10,PB.3558.12,PB.3558.13	PB.3558.9,PB.3558.11,PB.3558.10,PB.3558.5,PB.3558.13,PB.3558.2,PB.3558.6,PB.3558.3,PB.3558.4,PB.3558.1,PB.3558.12,PB.3558.7
Chr13	PB.3560	PB.3560;A3:Chr13:915686-915798:915686-915839:+	PB.3560.1,PB.3560.3	PB.3560.2,PB.3560.3,PB.3560.1
Chr13	PB.3566	PB.3566;A3:Chr13:1022341-1022819:1022341-1022822:+	PB.3566.3,PB.3566.6,PB.3566.7	PB.3566.2,PB.3566.6,PB.3566.4,PB.3566.3,PB.3566.7,PB.3566.5
Chr13	PB.3599	PB.3599;A3:Chr13:3131609-3131619:3131609-3131622:+	PB.3599.1,PB.3599.6	PB.3599.1,PB.3599.6,PB.3599.2
Chr13	PB.3599	PB.3599;A3:Chr13:3131609-3131616:3131609-3131619:+	PB.3599.7	PB.3599.7,PB.3599.1,PB.3599.6
Chr13	PB.3599	PB.3599;A3:Chr13:3131609-3131616:3131609-3131622:+	PB.3599.7	PB.3599.7,PB.3599.2
Chr13	PB.3600	PB.3600;A3:Chr13:3255545-3255554:3255545-3255568:+	PB.3600.2	PB.3600.4,PB.3600.2
Chr13	PB.3611	PB.3611;A3:Chr13:3742914-3743702:3742914-3743705:+	PB.3611.5,PB.3611.4,PB.3611.1,PB.3611.3,PB.3611.7,PB.3611.2,PB.3611.8	PB.3611.4,PB.3611.1,PB.3611.9,PB.3611.2,PB.3611.3,PB.3611.8,PB.3611.5,PB.3611.7
Chr13	PB.3623	PB.3623;A3:Chr13:7083158-7083306:7083158-7083309:+	PB.3623.3,PB.3623.1	PB.3623.4,PB.3623.1,PB.3623.3,PB.3623.2
Chr13	PB.3627	PB.3627;A3:Chr13:7379372-7379487:7379372-7379495:+	PB.3627.15	PB.3627.19,PB.3627.8,PB.3627.10,PB.3627.5,PB.3627.13,PB.3627.2,PB.3627.12,PB.3627.11,PB.3627.17,PB.3627.4,PB.3627.6,PB.3627.20,PB.3627.14,PB.3627.9,PB.3627.16,PB.3627.15,PB.3627.1,PB.3627.3
Chr13	PB.3627	PB.3627;A3:Chr13:7395795-7395910:7395795-7395936:+	PB.3627.53	PB.3627.28,PB.3627.45,PB.3627.52,PB.3627.51,PB.3627.29,PB.3627.47,PB.3627.43,PB.3627.44,PB.3627.54,PB.3627.49,PB.3627.50,PB.3627.53,PB.3627.48,PB.3627.46
Chr13	PB.3645	PB.3645;A3:Chr13:20200142-20200157:20200142-20200165:+	PB.3645.2,PB.3645.5	PB.3645.3,PB.3645.5,PB.3645.4,PB.3645.2
Chr13	PB.3654	PB.3654;A3:Chr13:20617363-20617370:20617363-20617372:+	PB.3654.2	PB.3654.3,PB.3654.1,PB.3654.2
Chr13	PB.3675	PB.3675;A3:Chr13:22445311-22448229:22445311-22448472:+	PB.3675.10,PB.3675.13,PB.3675.14	PB.3675.13,PB.3675.10,PB.3675.14,PB.3675.11
Chr13	PB.3678	PB.3678;A3:Chr13:22862112-22862119:22862112-22862129:+	PB.3678.2	PB.3678.1,PB.3678.2
Chr13	PB.3689	PB.3689;A3:Chr13:24491104-24491368:24491104-24491405:+	PB.3689.1,PB.3689.2,PB.3689.5,PB.3689.4,PB.3689.6	PB.3689.2,PB.3689.1,PB.3689.6,PB.3689.4,PB.3689.5,PB.3689.7,PB.3689.3
Chr13	PB.3701	PB.3701;A3:Chr13:25303098-25303125:25303098-25303213:+	PB.3701.1	PB.3701.1,PB.3701.2
Chr13	PB.3701	PB.3701;A3:Chr13:25303098-25303111:25303098-25303125:+	PB.3701.3	PB.3701.1,PB.3701.3
Chr13	PB.3701	PB.3701;A3:Chr13:25303098-25303111:25303098-25303213:+	PB.3701.3	PB.3701.2,PB.3701.3
Chr13	PB.3729	PB.3729;A3:Chr13:26616228-26616685:26616228-26616913:+	PB.3729.12	PB.3729.13,PB.3729.12
Chr13	PB.3735	PB.3735;A3:Chr13:26894643-26894650:26894643-26894652:+	PB.3735.7	PB.3735.7,PB.3735.3
Chr13	PB.3740	PB.3740;A3:Chr13:26970084-26970093:26970084-26970101:+	PB.3740.3	PB.3740.1,PB.3740.3,PB.3740.5
Chr14	PB.3751	PB.3751;A3:Chr14:2443712-2443895:2443712-2444077:+	PB.3751.3,PB.3751.6,PB.3751.10	PB.3751.3,PB.3751.10,PB.3751.12,PB.3751.6
Chr14	PB.3785	PB.3785;A3:Chr14:5437936-5442970:5437936-5442973:+	PB.3785.2,PB.3785.6	PB.3785.2,PB.3785.6,PB.3785.1
Chr14	PB.3786	PB.3786;A3:Chr14:6731427-6737432:6731427-6737441:+	PB.3786.1	PB.3786.1,PB.3786.2
Chr14	PB.3786	PB.3786;A3:Chr14:6574182-6575353:6574182-6575461:+	PB.3786.2	PB.3786.1,PB.3786.2
Chr14	PB.3790	PB.3790;A3:Chr14:8962436-8962455:8962436-8962459:+	PB.3790.1	PB.3790.3,PB.3790.1
Chr14	PB.3790	PB.3790;A3:Chr14:8962436-8962455:8962436-8962461:+	PB.3790.1	PB.3790.2,PB.3790.1
Chr14	PB.3790	PB.3790;A3:Chr14:8962436-8962459:8962436-8962461:+	PB.3790.3	PB.3790.2,PB.3790.3
Chr14	PB.3790	PB.3790;A3:Chr14:8963281-8963312:8963281-8963344:+	PB.3790.2	PB.3790.2,PB.3790.1,PB.3790.3
Chr14	PB.3802	PB.3802;A3:Chr14:10410697-10411875:10410697-10412241:+	PB.3802.1,PB.3802.2	PB.3802.4,PB.3802.1,PB.3802.2,PB.3802.3
Chr14	PB.3813	PB.3813;A3:Chr14:12495566-12497279:12495566-12498083:+	PB.3813.2	PB.3813.1,PB.3813.2
Chr14	PB.3816	PB.3816;A3:Chr14:12730537-12731695:12730537-12731698:+	PB.3816.2,PB.3816.3,PB.3816.4,PB.3816.5,PB.3816.6	PB.3816.2,PB.3816.4,PB.3816.5,PB.3816.3,PB.3816.1,PB.3816.6
Chr14	PB.3825	PB.3825;A3:Chr14:13442083-13442110:13442083-13442142:+	PB.3825.2	PB.3825.1,PB.3825.2
Chr14	PB.3827	PB.3827;A3:Chr14:13474679-13475110:13474679-13475113:+	PB.3827.2	PB.3827.2,PB.3827.1
Chr14	PB.3830	PB.3830;A3:Chr14:13695075-13695451:13695075-13695499:+	PB.3830.1,PB.3830.3,PB.3830.5,PB.3830.4,PB.3830.7,PB.3830.8,PB.3830.10,PB.3830.11	PB.3830.10,PB.3830.12,PB.3830.8,PB.3830.2,PB.3830.7,PB.3830.9,PB.3830.3,PB.3830.11,PB.3830.6,PB.3830.4,PB.3830.5,PB.3830.1
Chr14	PB.3850	PB.3850;A3:Chr14:16764026-16766877:16764026-16767012:+	PB.3850.1,PB.3850.2,PB.3850.4,PB.3850.5	PB.3850.4,PB.3850.1,PB.3850.2,PB.3850.3,PB.3850.5
Chr14	PB.3851	PB.3851;A3:Chr14:16822127-16822136:16822127-16822137:+	PB.3851.1,PB.3851.3,PB.3851.12	PB.3851.12,PB.3851.3,PB.3851.1,PB.3851.10
Chr14	PB.3851	PB.3851;A3:Chr14:16822127-16822136:16822127-16822138:+	PB.3851.1,PB.3851.3,PB.3851.12	PB.3851.12,PB.3851.3,PB.3851.1,PB.3851.8
Chr14	PB.3851	PB.3851;A3:Chr14:16822127-16822137:16822127-16822138:+	PB.3851.10	PB.3851.8,PB.3851.10
Chr14	PB.3851	PB.3851;A3:Chr14:16822127-16822135:16822127-16822136:+	PB.3851.9	PB.3851.12,PB.3851.3,PB.3851.1,PB.3851.9
Chr14	PB.3851	PB.3851;A3:Chr14:16822127-16822135:16822127-16822137:+	PB.3851.9	PB.3851.10,PB.3851.9
Chr14	PB.3851	PB.3851;A3:Chr14:16822127-16822135:16822127-16822138:+	PB.3851.9	PB.3851.8,PB.3851.9
Chr14	PB.3868	PB.3868;A3:Chr14:19762650-19762819:19762650-19762867:+	PB.3868.2,PB.3868.1,PB.3868.3,PB.3868.4,PB.3868.6	PB.3868.5,PB.3868.1,PB.3868.4,PB.3868.6,PB.3868.3,PB.3868.2
Chr14	PB.3804	PB.3804;A3:Chr14:10468068-10468348:10468029-10468348:-	PB.3804.3	PB.3804.2,PB.3804.3
Chr14	PB.3846	PB.3846;A3:Chr14:16503507-16503704:16503405-16503704:-	PB.3846.5	PB.3846.3,PB.3846.5
Chr14	PB.3865	PB.3865;A3:Chr14:17756825-17757662:17756738-17757662:-	PB.3865.8,PB.3865.9	PB.3865.9,PB.3865.10,PB.3865.8
Chr14	PB.3880	PB.3880;A3:Chr14:21524907-21526102:21524904-21526102:-	PB.3880.1,PB.3880.2,PB.3880.3,PB.3880.5,PB.3880.6,PB.3880.8,PB.3880.10,PB.3880.13,PB.3880.14,PB.3880.18,PB.3880.25,PB.3880.28,PB.3880.30,PB.3880.33,PB.3880.37	PB.3880.19,PB.3880.20,PB.3880.35,PB.3880.26,PB.3880.34,PB.3880.8,PB.3880.18,PB.3880.17,PB.3880.15,PB.3880.11,PB.3880.24,PB.3880.29,PB.3880.14,PB.3880.23,PB.3880.10,PB.3880.6,PB.3880.33,PB.3880.4,PB.3880.12,PB.3880.36,PB.3880.28,PB.3880.3,PB.3880.5,PB.3880.25,PB.3880.30,PB.3880.1,PB.3880.22,PB.3880.2,PB.3880.38,PB.3880.16,PB.3880.27,PB.3880.31,PB.3880.37,PB.3880.13,PB.3880.32,PB.3880.7
Chr14	PB.3909	PB.3909;A3:Chr14:25636041-25636639:25636038-25636639:-	PB.3909.1,PB.3909.3,PB.3909.4,PB.3909.6,PB.3909.8,PB.3909.9,PB.3909.11,PB.3909.12,PB.3909.13	PB.3909.5,PB.3909.3,PB.3909.6,PB.3909.7,PB.3909.4,PB.3909.9,PB.3909.11,PB.3909.12,PB.3909.13,PB.3909.8,PB.3909.1,PB.3909.2,PB.3909.10
Chr14	PB.3909	PB.3909;A3:Chr14:25639919-25640155:25639901-25640155:-	PB.3909.5	PB.3909.5,PB.3909.3,PB.3909.6,PB.3909.7,PB.3909.4,PB.3909.9,PB.3909.11,PB.3909.12,PB.3909.13,PB.3909.1,PB.3909.2
Chr15	PB.3922	PB.3922;A3:Chr15:13475-46788:13381-46788:-	PB.3922.11,PB.3922.23	PB.3922.25,PB.3922.4,PB.3922.20,PB.3922.14,PB.3922.7,PB.3922.2,PB.3922.24,PB.3922.13,PB.3922.26,PB.3922.33,PB.3922.10,PB.3922.30,PB.3922.23,PB.3922.28,PB.3922.5,PB.3922.35,PB.3922.8,PB.3922.11,PB.3922.38,PB.3922.18,PB.3922.3,PB.3922.34
Chr15	PB.3984	PB.3984;A3:Chr15:10565159-10565489:10565156-10565489:-	PB.3984.1,PB.3984.4,PB.3984.5	PB.3984.3,PB.3984.2,PB.3984.1,PB.3984.5,PB.3984.4
Chr15	PB.4022	PB.4022;A3:Chr15:15370117-15371384:15370114-15371384:-	PB.4022.2,PB.4022.3,PB.4022.4,PB.4022.5	PB.4022.4,PB.4022.1,PB.4022.3,PB.4022.2,PB.4022.5
Chr15	PB.4112	PB.4112;A3:Chr15:22761625-22761667:22761579-22761667:-	PB.4112.4	PB.4112.5,PB.4112.4
Chr15	PB.4114	PB.4114;A3:Chr15:23133511-23136854:23133508-23136854:-	PB.4114.3	PB.4114.3,PB.4114.5,PB.4114.4,PB.4114.1,PB.4114.2
Chr15	PB.3938	PB.3938;A3:Chr15:5313553-5314934:5313553-5314976:+	PB.3938.2,PB.3938.5,PB.3938.4,PB.3938.6,PB.3938.8,PB.3938.9,PB.3938.1	PB.3938.4,PB.3938.8,PB.3938.2,PB.3938.6,PB.3938.3,PB.3938.9,PB.3938.1,PB.3938.5
Chr15	PB.3938	PB.3938;A3:Chr15:5312902-5313349:5312902-5313401:+	PB.3938.9	PB.3938.9,PB.3938.4
Chr15	PB.3944	PB.3944;A3:Chr15:6454276-6455678:6454276-6455909:+	PB.3944.1,PB.3944.2,PB.3944.3,PB.3944.7,PB.3944.6	PB.3944.3,PB.3944.2,PB.3944.1,PB.3944.6,PB.3944.7,PB.3944.5,PB.3944.4
Chr15	PB.3947	PB.3947;A3:Chr15:6746600-6746934:6746600-6746937:+	PB.3947.3	PB.3947.5,PB.3947.3,PB.3947.4,PB.3947.1,PB.3947.2
Chr15	PB.3960	PB.3960;A3:Chr15:7646416-7648320:7646416-7648323:+	PB.3960.1,PB.3960.3,PB.3960.5,PB.3960.6	PB.3960.5,PB.3960.3,PB.3960.4,PB.3960.7,PB.3960.6,PB.3960.2,PB.3960.1,PB.3960.8
Chr15	PB.3960	PB.3960;A3:Chr15:7639205-7643490:7639205-7643508:+	PB.3960.3,PB.3960.2,PB.3960.4,PB.3960.6,PB.3960.7,PB.3960.8	PB.3960.5,PB.3960.3,PB.3960.7,PB.3960.4,PB.3960.6,PB.3960.2,PB.3960.8
Chr15	PB.3967	PB.3967;A3:Chr15:8389016-8389566:8389016-8389625:+	PB.3967.5,PB.3967.4,PB.3967.3,PB.3967.2,PB.3967.6	PB.3967.3,PB.3967.5,PB.3967.4,PB.3967.6,PB.3967.2,PB.3967.1
Chr15	PB.3974	PB.3974;A3:Chr15:9637262-9638603:9637262-9638605:+	PB.3974.1	PB.3974.1,PB.3974.3
Chr15	PB.3974	PB.3974;A3:Chr15:9637262-9638602:9637262-9638603:+	PB.3974.4	PB.3974.1,PB.3974.4
Chr15	PB.3974	PB.3974;A3:Chr15:9637262-9638602:9637262-9638605:+	PB.3974.4	PB.3974.3,PB.3974.4
Chr15	PB.3974	PB.3974;A3:Chr15:9637823-9638602:9637823-9638605:+	PB.3974.6,PB.3974.7,PB.3974.10	PB.3974.9,PB.3974.6,PB.3974.7,PB.3974.8,PB.3974.10
Chr15	PB.3975	PB.3975;A3:Chr15:9649357-9649914:9649357-9649991:+	PB.3975.1,PB.3975.3	PB.3975.1,PB.3975.3,PB.3975.2
Chr15	PB.3985	PB.3985;A3:Chr15:10443515-10443542:10443515-10443550:+	PB.3985.4	PB.3985.1,PB.3985.4
Chr15	PB.3985	PB.3985;A3:Chr15:10443515-10443542:10443515-10443568:+	PB.3985.4	PB.3985.2,PB.3985.4
Chr15	PB.3985	PB.3985;A3:Chr15:10443515-10443550:10443515-10443568:+	PB.3985.1	PB.3985.2,PB.3985.1
Chr15	PB.3985	PB.3985;A3:Chr15:10443515-10443522:10443515-10443542:+	PB.3985.5	PB.3985.5,PB.3985.4
Chr15	PB.3985	PB.3985;A3:Chr15:10443515-10443522:10443515-10443550:+	PB.3985.5	PB.3985.5,PB.3985.1
Chr15	PB.3985	PB.3985;A3:Chr15:10443515-10443522:10443515-10443568:+	PB.3985.5	PB.3985.5,PB.3985.2
Chr15	PB.4031	PB.4031;A3:Chr15:17848414-17850830:17848414-17850964:+	PB.4031.1	PB.4031.1,PB.4031.2
Chr15	PB.4039	PB.4039;A3:Chr15:18906859-18908175:18906859-18908177:+	PB.4039.2,PB.4039.3	PB.4039.1,PB.4039.4,PB.4039.3,PB.4039.2
Chr15	PB.4059	PB.4059;A3:Chr15:20202062-20204485:20202062-20204488:+	PB.4059.1,PB.4059.5,PB.4059.4,PB.4059.3	PB.4059.5,PB.4059.4,PB.4059.2,PB.4059.3,PB.4059.1
Chr15	PB.4069	PB.4069;A3:Chr15:20635213-20636488:20635213-20636509:+	PB.4069.3	PB.4069.1,PB.4069.12,PB.4069.14,PB.4069.2,PB.4069.3,PB.4069.15
Chr15	PB.4088	PB.4088;A3:Chr15:21723201-21723212:21723201-21723220:+	PB.4088.4	PB.4088.5,PB.4088.9,PB.4088.4
Chr15	PB.4092	PB.4092;A3:Chr15:21899634-21900845:21899634-21901956:+	PB.4092.12	PB.4092.21,PB.4092.12
Chr15	PB.4110	PB.4110;A3:Chr15:22728784-22731529:22728784-22731539:+	PB.4110.1,PB.4110.3	PB.4110.1,PB.4110.3,PB.4110.2
Chr16	PB.4137	PB.4137;A3:Chr16:445833-445854:445833-445864:+	PB.4137.1	PB.4137.3,PB.4137.1
Chr16	PB.4137	PB.4137;A3:Chr16:445833-445854:445833-445866:+	PB.4137.1	PB.4137.4,PB.4137.1
Chr16	PB.4137	PB.4137;A3:Chr16:445833-445864:445833-445866:+	PB.4137.3	PB.4137.4,PB.4137.3
Chr16	PB.4137	PB.4137;A3:Chr16:445833-445846:445833-445854:+	PB.4137.5	PB.4137.5,PB.4137.1
Chr16	PB.4137	PB.4137;A3:Chr16:445833-445846:445833-445864:+	PB.4137.5	PB.4137.5,PB.4137.3
Chr16	PB.4137	PB.4137;A3:Chr16:445833-445846:445833-445866:+	PB.4137.5	PB.4137.5,PB.4137.4
Chr16	PB.4209	PB.4209;A3:Chr16:10271371-10272567:10271371-10272597:+	PB.4209.1,PB.4209.4	PB.4209.1,PB.4209.4,PB.4209.5,PB.4209.2
Chr16	PB.4233	PB.4233;A3:Chr16:11315797-11318134:11315797-11318149:+	PB.4233.1,PB.4233.4	PB.4233.11,PB.4233.2,PB.4233.10,PB.4233.5,PB.4233.1,PB.4233.9,PB.4233.4,PB.4233.7,PB.4233.6,PB.4233.8,PB.4233.3,PB.4233.12
Chr16	PB.4233	PB.4233;A3:Chr16:11313737-11314791:11313737-11314812:+	PB.4233.7,PB.4233.5,PB.4233.3,PB.4233.4,PB.4233.6,PB.4233.9,PB.4233.8,PB.4233.12	PB.4233.11,PB.4233.2,PB.4233.10,PB.4233.5,PB.4233.1,PB.4233.9,PB.4233.4,PB.4233.7,PB.4233.6,PB.4233.8,PB.4233.3,PB.4233.12
Chr16	PB.4235	PB.4235;A3:Chr16:11385720-11385755:11385720-11385785:+	PB.4235.1	PB.4235.1,PB.4235.2
Chr16	PB.4235	PB.4235;A3:Chr16:11385720-11385755:11385720-11385833:+	PB.4235.1	PB.4235.1,PB.4235.5
Chr16	PB.4235	PB.4235;A3:Chr16:11385720-11385755:11385720-11385839:+	PB.4235.1	PB.4235.7,PB.4235.1
Chr16	PB.4235	PB.4235;A3:Chr16:11385720-11385785:11385720-11385833:+	PB.4235.2	PB.4235.2,PB.4235.5
Chr16	PB.4235	PB.4235;A3:Chr16:11385720-11385785:11385720-11385839:+	PB.4235.2	PB.4235.7,PB.4235.2
Chr16	PB.4235	PB.4235;A3:Chr16:11385720-11385833:11385720-11385839:+	PB.4235.5	PB.4235.7,PB.4235.5
Chr16	PB.4235	PB.4235;A3:Chr16:11385720-11385737:11385720-11385755:+	PB.4235.6	PB.4235.1,PB.4235.6
Chr16	PB.4235	PB.4235;A3:Chr16:11385720-11385737:11385720-11385785:+	PB.4235.6	PB.4235.2,PB.4235.6
Chr16	PB.4235	PB.4235;A3:Chr16:11385720-11385737:11385720-11385833:+	PB.4235.6	PB.4235.5,PB.4235.6
Chr16	PB.4235	PB.4235;A3:Chr16:11385720-11385737:11385720-11385839:+	PB.4235.6	PB.4235.7,PB.4235.6
Chr16	PB.4248	PB.4248;A3:Chr16:12518316-12518525:12518316-12518581:+	PB.4248.3,PB.4248.1	PB.4248.3,PB.4248.2,PB.4248.1
Chr16	PB.4252	PB.4252;A3:Chr16:13690995-13691005:13690995-13691008:+	PB.4252.2	PB.4252.4,PB.4252.7,PB.4252.2
Chr16	PB.4260	PB.4260;A3:Chr16:14338686-14338696:14338686-14338699:+	PB.4260.2	PB.4260.2,PB.4260.6,PB.4260.7
Chr16	PB.4260	PB.4260;A3:Chr16:14338965-14339012:14338965-14339016:+	PB.4260.2	PB.4260.1,PB.4260.2
Chr16	PB.4260	PB.4260;A3:Chr16:14338965-14338996:14338965-14339016:+	PB.4260.3	PB.4260.1,PB.4260.3
Chr16	PB.4260	PB.4260;A3:Chr16:14338965-14338996:14338965-14339012:+	PB.4260.3	PB.4260.3,PB.4260.2
Chr16	PB.4260	PB.4260;A3:Chr16:14338965-14338996:14338965-14339002:+	PB.4260.3	PB.4260.3,PB.4260.5
Chr16	PB.4260	PB.4260;A3:Chr16:14338965-14338996:14338965-14339010:+	PB.4260.3	PB.4260.3,PB.4260.6
Chr16	PB.4260	PB.4260;A3:Chr16:14338965-14338990:14338965-14339016:+	PB.4260.7	PB.4260.1,PB.4260.7
Chr16	PB.4260	PB.4260;A3:Chr16:14338965-14338990:14338965-14339012:+	PB.4260.7	PB.4260.2,PB.4260.7
Chr16	PB.4260	PB.4260;A3:Chr16:14338965-14338990:14338965-14338996:+	PB.4260.7	PB.4260.3,PB.4260.7
Chr16	PB.4260	PB.4260;A3:Chr16:14338965-14338990:14338965-14339002:+	PB.4260.7	PB.4260.5,PB.4260.7
Chr16	PB.4260	PB.4260;A3:Chr16:14338965-14338990:14338965-14339010:+	PB.4260.7	PB.4260.6,PB.4260.7
Chr16	PB.4260	PB.4260;A3:Chr16:14338965-14338990:14338965-14338994:+	PB.4260.7	PB.4260.4,PB.4260.7
Chr16	PB.4260	PB.4260;A3:Chr16:14338965-14339002:14338965-14339016:+	PB.4260.5	PB.4260.1,PB.4260.5
Chr16	PB.4260	PB.4260;A3:Chr16:14338965-14339002:14338965-14339012:+	PB.4260.5	PB.4260.2,PB.4260.5
Chr16	PB.4260	PB.4260;A3:Chr16:14338965-14339002:14338965-14339010:+	PB.4260.5	PB.4260.6,PB.4260.5
Chr16	PB.4260	PB.4260;A3:Chr16:14338965-14339010:14338965-14339016:+	PB.4260.6	PB.4260.1,PB.4260.6
Chr16	PB.4260	PB.4260;A3:Chr16:14338965-14339010:14338965-14339012:+	PB.4260.6	PB.4260.2,PB.4260.6
Chr16	PB.4260	PB.4260;A3:Chr16:14338965-14338994:14338965-14339016:+	PB.4260.4	PB.4260.4,PB.4260.1
Chr16	PB.4260	PB.4260;A3:Chr16:14338965-14338994:14338965-14339012:+	PB.4260.4	PB.4260.4,PB.4260.2
Chr16	PB.4260	PB.4260;A3:Chr16:14338965-14338994:14338965-14338996:+	PB.4260.4	PB.4260.4,PB.4260.3
Chr16	PB.4260	PB.4260;A3:Chr16:14338965-14338994:14338965-14339002:+	PB.4260.4	PB.4260.4,PB.4260.5
Chr16	PB.4260	PB.4260;A3:Chr16:14338965-14338994:14338965-14339010:+	PB.4260.4	PB.4260.4,PB.4260.6
Chr16	PB.4260	PB.4260;A3:Chr16:14338965-14338982:14338965-14339016:+	PB.4260.8	PB.4260.1,PB.4260.8
Chr16	PB.4260	PB.4260;A3:Chr16:14338965-14338982:14338965-14339012:+	PB.4260.8	PB.4260.2,PB.4260.8
Chr16	PB.4260	PB.4260;A3:Chr16:14338965-14338982:14338965-14338996:+	PB.4260.8	PB.4260.3,PB.4260.8
Chr16	PB.4260	PB.4260;A3:Chr16:14338965-14338982:14338965-14338990:+	PB.4260.8	PB.4260.7,PB.4260.8
Chr16	PB.4260	PB.4260;A3:Chr16:14338965-14338982:14338965-14339002:+	PB.4260.8	PB.4260.5,PB.4260.8
Chr16	PB.4260	PB.4260;A3:Chr16:14338965-14338982:14338965-14339010:+	PB.4260.8	PB.4260.6,PB.4260.8
Chr16	PB.4260	PB.4260;A3:Chr16:14338965-14338982:14338965-14338994:+	PB.4260.8	PB.4260.4,PB.4260.8
Chr16	PB.4298	PB.4298;A3:Chr16:24792590-24792651:24792590-24792681:+	PB.4298.1,PB.4298.46,PB.4298.4	PB.4298.58,PB.4298.1,PB.4298.4,PB.4298.46,PB.4298.49,PB.4298.36,PB.4298.19
Chr16	PB.4298	PB.4298;A3:Chr16:24792890-24793011:24792890-24793101:+	PB.4298.2,PB.4298.15,PB.4298.5,PB.4298.14,PB.4298.43,PB.4298.37,PB.4298.39,PB.4298.56,PB.4298.53,PB.4298.62	PB.4298.62,PB.4298.15,PB.4298.39,PB.4298.37,PB.4298.56,PB.4298.2,PB.4298.14,PB.4298.53,PB.4298.69,PB.4298.5,PB.4298.43
Chr16	PB.4298	PB.4298;A3:Chr16:24792920-24792981:24792920-24793011:+	PB.4298.7,PB.4298.6,PB.4298.34,PB.4298.55	PB.4298.9,PB.4298.7,PB.4298.6,PB.4298.55,PB.4298.34
Chr16	PB.4298	PB.4298;A3:Chr16:24792890-24792981:24792890-24793011:+	PB.4298.10	PB.4298.62,PB.4298.15,PB.4298.39,PB.4298.37,PB.4298.56,PB.4298.14,PB.4298.53,PB.4298.43,PB.4298.5,PB.4298.10,PB.4298.2
Chr16	PB.4298	PB.4298;A3:Chr16:24792890-24792981:24792890-24793101:+	PB.4298.10	PB.4298.69,PB.4298.10
Chr16	PB.4298	PB.4298;A3:Chr16:24792530-24792621:24792530-24792651:+	PB.4298.11	PB.4298.35,PB.4298.13,PB.4298.18,PB.4298.67,PB.4298.60,PB.4298.11,PB.4298.57
Chr16	PB.4284	PB.4284;A3:Chr16:23951962-23952469:23951945-23952469:-	PB.4284.4	PB.4284.2,PB.4284.1,PB.4284.4
Chr16	PB.4297	PB.4297;A3:Chr16:24739774-24742341:24739771-24742341:-	PB.4297.2,PB.4297.3,PB.4297.12,PB.4297.16,PB.4297.24,PB.4297.29	PB.4297.29,PB.4297.24,PB.4297.2,PB.4297.12,PB.4297.10,PB.4297.16,PB.4297.3
Chr16	PB.4297	PB.4297;A3:Chr16:24737518-24738355:24737505-24738355:-	PB.4297.15,PB.4297.22,PB.4297.30,PB.4297.34	PB.4297.23,PB.4297.29,PB.4297.5,PB.4297.2,PB.4297.6,PB.4297.10,PB.4297.16,PB.4297.8,PB.4297.25,PB.4297.21,PB.4297.15,PB.4297.32,PB.4297.3,PB.4297.20,PB.4297.22,PB.4297.30,PB.4297.11,PB.4297.27,PB.4297.31,PB.4297.24,PB.4297.26,PB.4297.28,PB.4297.19,PB.4297.33,PB.4297.12,PB.4297.34,PB.4297.18,PB.4297.14
Chr17	PB.4349	PB.4349;A3:Chr17:5351514-5351817:5351514-5352269:+	PB.4349.2	PB.4349.3,PB.4349.4,PB.4349.17,PB.4349.8,PB.4349.2
Chr17	PB.4349	PB.4349;A3:Chr17:5344903-5348822:5344903-5348912:+	PB.4349.7	PB.4349.5,PB.4349.8,PB.4349.9,PB.4349.14,PB.4349.7,PB.4349.6,PB.4349.13,PB.4349.11,PB.4349.2
Chr17	PB.4380	PB.4380;A3:Chr17:7661341-7661354:7661341-7661356:+	PB.4380.3	PB.4380.3,PB.4380.1
Chr17	PB.4338	PB.4338;A3:Chr17:4043827-4045921:4043805-4045921:-	PB.4338.15	PB.4338.28,PB.4338.17,PB.4338.15,PB.4338.7,PB.4338.22,PB.4338.29,PB.4338.34,PB.4338.23,PB.4338.21,PB.4338.13,PB.4338.33,PB.4338.35,PB.4338.30,PB.4338.8,PB.4338.20,PB.4338.2,PB.4338.5,PB.4338.10,PB.4338.31,PB.4338.12,PB.4338.11,PB.4338.25,PB.4338.18,PB.4338.3,PB.4338.26,PB.4338.6,PB.4338.16,PB.4338.19,PB.4338.9,PB.4338.14,PB.4338.32,PB.4338.27
Chr17	PB.4338	PB.4338;A3:Chr17:4047991-4049194:4047937-4049194:-	PB.4338.17	PB.4338.25,PB.4338.17
Chr17	PB.4341	PB.4341;A3:Chr17:4801447-4809258:4801444-4809258:-	PB.4341.8	PB.4341.8,PB.4341.2
Chr17	PB.4370	PB.4370;A3:Chr17:6918780-6919250:6918768-6919250:-	PB.4370.1	PB.4370.1,PB.4370.2
Chr17	PB.4436	PB.4436;A3:Chr17:12766216-12766225:12766206-12766225:-	PB.4436.5	PB.4436.5,PB.4436.4
Chr17	PB.4436	PB.4436;A3:Chr17:12766216-12766225:12766208-12766225:-	PB.4436.5	PB.4436.5,PB.4436.7
Chr17	PB.4436	PB.4436;A3:Chr17:12766208-12766225:12766206-12766225:-	PB.4436.7	PB.4436.7,PB.4436.4
Chr17	PB.4453	PB.4453;A3:Chr17:14006677-14007326:14006674-14007326:-	PB.4453.6,PB.4453.7,PB.4453.12,PB.4453.18,PB.4453.16,PB.4453.19,PB.4453.21	PB.4453.15,PB.4453.7,PB.4453.6,PB.4453.16,PB.4453.10,PB.4453.12,PB.4453.11,PB.4453.21,PB.4453.8,PB.4453.17,PB.4453.19,PB.4453.2,PB.4453.18
Chr17	PB.4453	PB.4453;A3:Chr17:13996489-14000176:13996474-14000176:-	PB.4453.17,PB.4453.21	PB.4453.6,PB.4453.16,PB.4453.12,PB.4453.13,PB.4453.11,PB.4453.21,PB.4453.8,PB.4453.17,PB.4453.19,PB.4453.18
Chr17	PB.4456	PB.4456;A3:Chr17:15073905-15073926:15073904-15073926:-	PB.4456.1	PB.4456.1,PB.4456.2
Chr18	PB.4570	PB.4570;A3:Chr18:14978082-14978531:14978082-14978575:+	PB.4570.4	PB.4570.5,PB.4570.4
Chr18	PB.4572	PB.4572;A3:Chr18:15025429-15025782:15025429-15025785:+	PB.4572.1,PB.4572.7,PB.4572.11,PB.4572.10	PB.4572.10,PB.4572.1,PB.4572.11,PB.4572.2,PB.4572.9,PB.4572.6,PB.4572.5,PB.4572.3,PB.4572.4,PB.4572.7
Chr18	PB.4583	PB.4583;A3:Chr18:16507662-16507778:16507662-16507798:+	PB.4583.6,PB.4583.1,PB.4583.4,PB.4583.5,PB.4583.2,PB.4583.7,PB.4583.9,PB.4583.8,PB.4583.10,PB.4583.11,PB.4583.12	PB.4583.11,PB.4583.2,PB.4583.5,PB.4583.7,PB.4583.8,PB.4583.1,PB.4583.10,PB.4583.9,PB.4583.4,PB.4583.3,PB.4583.12,PB.4583.6
Chr18	PB.4600	PB.4600;A3:Chr18:17390596-17391198:17390596-17391514:+	PB.4600.5,PB.4600.4,PB.4600.1,PB.4600.3,PB.4600.2,PB.4600.6,PB.4600.8	PB.4600.2,PB.4600.4,PB.4600.8,PB.4600.3,PB.4600.7,PB.4600.5,PB.4600.1,PB.4600.6
Chr18	PB.4600	PB.4600;A3:Chr18:17391823-17392327:17391823-17392371:+	PB.4600.5,PB.4600.4,PB.4600.1,PB.4600.2,PB.4600.8,PB.4600.7,PB.4600.9,PB.4600.10	PB.4600.10,PB.4600.2,PB.4600.4,PB.4600.8,PB.4600.3,PB.4600.7,PB.4600.5,PB.4600.1,PB.4600.9
Chr18	PB.4630	PB.4630;A3:Chr18:20967834-20968437:20967834-20968451:+	PB.4630.2	PB.4630.2,PB.4630.1
Chr18	PB.4688	PB.4688;A3:Chr18:23753419-23753699:23753419-23753726:+	PB.4688.2	PB.4688.3,PB.4688.2
Chr18	PB.4491	PB.4491;A3:Chr18:2647976-2650933:2647943-2650933:-	PB.4491.9,PB.4491.14,PB.4491.15	PB.4491.13,PB.4491.14,PB.4491.15,PB.4491.9
Chr18	PB.4500	PB.4500;A3:Chr18:2940299-2941854:2940296-2941854:-	PB.4500.1,PB.4500.3,PB.4500.2,PB.4500.6,PB.4500.8,PB.4500.9,PB.4500.10,PB.4500.11,PB.4500.12,PB.4500.13,PB.4500.14	PB.4500.1,PB.4500.2,PB.4500.6,PB.4500.5,PB.4500.3,PB.4500.8,PB.4500.10,PB.4500.14,PB.4500.7,PB.4500.12,PB.4500.11,PB.4500.4,PB.4500.9,PB.4500.13
Chr18	PB.4525	PB.4525;A3:Chr18:10035276-10035350:10035270-10035350:-	PB.4525.7	PB.4525.12,PB.4525.7
Chr18	PB.4525	PB.4525;A3:Chr18:10035278-10035350:10035276-10035350:-	PB.4525.10	PB.4525.10,PB.4525.7
Chr18	PB.4525	PB.4525;A3:Chr18:10035278-10035350:10035270-10035350:-	PB.4525.10	PB.4525.10,PB.4525.12
Chr18	PB.4545	PB.4545;A3:Chr18:12589418-12590830:12589388-12590830:-	PB.4545.2	PB.4545.2,PB.4545.1,PB.4545.4,PB.4545.3
Chr18	PB.4559	PB.4559;A3:Chr18:14392561-14398160:14392534-14398160:-	PB.4559.1,PB.4559.2,PB.4559.5	PB.4559.5,PB.4559.2,PB.4559.1,PB.4559.6
Chr18	PB.4560	PB.4560;A3:Chr18:14532892-14573823:14532886-14573823:-	PB.4560.2,PB.4560.1,PB.4560.3,PB.4560.5,PB.4560.4,PB.4560.7,PB.4560.8,PB.4560.9	PB.4560.4,PB.4560.3,PB.4560.2,PB.4560.7,PB.4560.8,PB.4560.5,PB.4560.6,PB.4560.9,PB.4560.1
Chr18	PB.4574	PB.4574;A3:Chr18:15109794-15109936:15109791-15109936:-	PB.4574.2	PB.4574.1,PB.4574.2
Chr18	PB.4620	PB.4620;A3:Chr18:18969402-18971506:18969399-18971506:-	PB.4620.3,PB.4620.5,PB.4620.8,PB.4620.7,PB.4620.13,PB.4620.16	PB.4620.16,PB.4620.14,PB.4620.7,PB.4620.10,PB.4620.3,PB.4620.8,PB.4620.2,PB.4620.13,PB.4620.5
Chr18	PB.4620	PB.4620;A3:Chr18:18969402-18971506:18969401-18971506:-	PB.4620.3,PB.4620.5,PB.4620.8,PB.4620.7,PB.4620.13,PB.4620.16	PB.4620.16,PB.4620.7,PB.4620.17,PB.4620.3,PB.4620.8,PB.4620.13,PB.4620.5
Chr18	PB.4620	PB.4620;A3:Chr18:18969401-18971506:18969399-18971506:-	PB.4620.17	PB.4620.17,PB.4620.2,PB.4620.14,PB.4620.10
Chr18	PB.4658	PB.4658;A3:Chr18:22490906-22490913:22490905-22490913:-	PB.4658.3	PB.4658.3,PB.4658.14
Chr18	PB.4658	PB.4658;A3:Chr18:22490906-22490913:22490897-22490913:-	PB.4658.3	PB.4658.3,PB.4658.15
Chr18	PB.4658	PB.4658;A3:Chr18:22491888-22494343:22491855-22494343:-	PB.4658.3,PB.4658.2,PB.4658.4,PB.4658.6,PB.4658.8,PB.4658.9,PB.4658.12,PB.4658.13,PB.4658.14,PB.4658.15,PB.4658.16,PB.4658.18,PB.4658.22,PB.4658.25	PB.4658.8,PB.4658.16,PB.4658.7,PB.4658.3,PB.4658.2,PB.4658.13,PB.4658.18,PB.4658.22,PB.4658.25,PB.4658.4,PB.4658.19,PB.4658.9,PB.4658.12,PB.4658.14,PB.4658.6,PB.4658.15
Chr18	PB.4658	PB.4658;A3:Chr18:22490905-22490913:22490897-22490913:-	PB.4658.14	PB.4658.15,PB.4658.14
Chr18	PB.4682	PB.4682;A3:Chr18:23534743-23535984:23534740-23535984:-	PB.4682.1,PB.4682.2,PB.4682.3,PB.4682.5,PB.4682.6,PB.4682.7,PB.4682.8,PB.4682.10,PB.4682.9	PB.4682.3,PB.4682.2,PB.4682.5,PB.4682.6,PB.4682.8,PB.4682.7,PB.4682.9,PB.4682.1,PB.4682.11,PB.4682.10
Chr18	PB.4682	PB.4682;A3:Chr18:23540849-23541019:23540846-23541019:-	PB.4682.8	PB.4682.3,PB.4682.2,PB.4682.5,PB.4682.8,PB.4682.6,PB.4682.7,PB.4682.9,PB.4682.1,PB.4682.11,PB.4682.10
Chr18	PB.4683	PB.4683;A3:Chr18:23563976-23563983:23563970-23563983:-	PB.4683.5,PB.4683.6	PB.4683.6,PB.4683.5,PB.4683.3
Chr19	PB.4702	PB.4702;A3:Chr19:9246583-9284804:9246580-9284804:-	PB.4702.2,PB.4702.4,PB.4702.5,PB.4702.6	PB.4702.6,PB.4702.2,PB.4702.3,PB.4702.5,PB.4702.4,PB.4702.1
Chr19	PB.4720	PB.4720;A3:Chr19:12848034-12848182:12848031-12848182:-	PB.4720.5	PB.4720.5,PB.4720.1,PB.4720.3
Chr19	PB.4753	PB.4753;A3:Chr19:14772419-14793623:14772359-14793623:-	PB.4753.4,PB.4753.5	PB.4753.2,PB.4753.5,PB.4753.4,PB.4753.6
Chr19	PB.4753	PB.4753;A3:Chr19:14922361-15034414:14922353-15034414:-	PB.4753.6,PB.4753.9	PB.4753.2,PB.4753.9,PB.4753.6
Chr19	PB.4753	PB.4753;A3:Chr19:14772419-14773017:14772359-14773017:-	PB.4753.8	PB.4753.8,PB.4753.3,PB.4753.10
Chr19	PB.4768	PB.4768;A3:Chr19:16221649-16221762:16221631-16221762:-	PB.4768.3	PB.4768.2,PB.4768.10,PB.4768.3,PB.4768.5,PB.4768.6,PB.4768.4,PB.4768.8
Chr19	PB.4770	PB.4770;A3:Chr19:16235455-16236317:16235431-16236317:-	PB.4770.3,PB.4770.5,PB.4770.9	PB.4770.9,PB.4770.6,PB.4770.3,PB.4770.5,PB.4770.8,PB.4770.1
Chr19	PB.4787	PB.4787;A3:Chr19:17200584-17201567:17200521-17201567:-	PB.4787.3	PB.4787.1,PB.4787.3,PB.4787.2
Chr19	PB.4796	PB.4796;A3:Chr19:17293527-17293746:17293509-17293746:-	PB.4796.2	PB.4796.1,PB.4796.3,PB.4796.5,PB.4796.4,PB.4796.2
Chr19	PB.4803	PB.4803;A3:Chr19:17730478-17731678:17730475-17731678:-	PB.4803.2	PB.4803.1,PB.4803.2
Chr19	PB.4809	PB.4809;A3:Chr19:17907093-17907866:17907000-17907866:-	PB.4809.3,PB.4809.5,PB.4809.8,PB.4809.9,PB.4809.14	PB.4809.3,PB.4809.18,PB.4809.14,PB.4809.21,PB.4809.10,PB.4809.15,PB.4809.4,PB.4809.5,PB.4809.1,PB.4809.6,PB.4809.16,PB.4809.9,PB.4809.11,PB.4809.8,PB.4809.19,PB.4809.17,PB.4809.13
Chr19	PB.4809	PB.4809;A3:Chr19:17907093-17907866:17907003-17907866:-	PB.4809.3,PB.4809.5,PB.4809.8,PB.4809.9,PB.4809.14	PB.4809.3,PB.4809.14,PB.4809.12,PB.4809.5,PB.4809.9,PB.4809.8
Chr19	PB.4809	PB.4809;A3:Chr19:17903031-17906064:17903007-17906064:-	PB.4809.6,PB.4809.5,PB.4809.12	PB.4809.14,PB.4809.12,PB.4809.2,PB.4809.15,PB.4809.5,PB.4809.1,PB.4809.16,PB.4809.11,PB.4809.6,PB.4809.17
Chr19	PB.4809	PB.4809;A3:Chr19:17903031-17904890:17903007-17904890:-	PB.4809.8,PB.4809.9,PB.4809.10,PB.4809.13	PB.4809.3,PB.4809.18,PB.4809.10,PB.4809.4,PB.4809.9,PB.4809.8,PB.4809.19,PB.4809.13
Chr19	PB.4809	PB.4809;A3:Chr19:17907003-17907866:17907000-17907866:-	PB.4809.12	PB.4809.18,PB.4809.21,PB.4809.12,PB.4809.10,PB.4809.15,PB.4809.1,PB.4809.6,PB.4809.16,PB.4809.11,PB.4809.4,PB.4809.19,PB.4809.17,PB.4809.13
Chr19	PB.4825	PB.4825;A3:Chr19:20183982-20186222:20183961-20186222:-	PB.4825.2,PB.4825.5,PB.4825.6	PB.4825.1,PB.4825.2,PB.4825.3,PB.4825.4,PB.4825.6,PB.4825.5
Chr19	PB.4837	PB.4837;A3:Chr19:20641915-20641933:20641901-20641933:-	PB.4837.3	PB.4837.2,PB.4837.3
Chr19	PB.4879	PB.4879;A3:Chr19:22015716-22016287:22015703-22016287:-	PB.4879.1,PB.4879.5,PB.4879.7,PB.4879.8,PB.4879.10	PB.4879.5,PB.4879.8,PB.4879.3,PB.4879.1,PB.4879.10,PB.4879.7
Chr19	PB.4900	PB.4900;A3:Chr19:22937467-22937551:22937466-22937551:-	PB.4900.5	PB.4900.5,PB.4900.6
Chr19	PB.4908	PB.4908;A3:Chr19:23115258-23115389:23115241-23115389:-	PB.4908.6	PB.4908.12,PB.4908.8,PB.4908.3,PB.4908.10,PB.4908.6
Chr19	PB.4711	PB.4711;A3:Chr19:11725820-11725868:11725820-11725870:+	PB.4711.1,PB.4711.5	PB.4711.5,PB.4711.4,PB.4711.1
Chr19	PB.4711	PB.4711;A3:Chr19:11725820-11725844:11725820-11725868:+	PB.4711.3	PB.4711.5,PB.4711.1,PB.4711.3
Chr19	PB.4711	PB.4711;A3:Chr19:11725820-11725844:11725820-11725870:+	PB.4711.3	PB.4711.4,PB.4711.3
Chr19	PB.4711	PB.4711;A3:Chr19:11725820-11725838:11725820-11725868:+	PB.4711.2	PB.4711.2,PB.4711.5,PB.4711.1
Chr19	PB.4711	PB.4711;A3:Chr19:11725820-11725838:11725820-11725844:+	PB.4711.2	PB.4711.2,PB.4711.3
Chr19	PB.4711	PB.4711;A3:Chr19:11725820-11725838:11725820-11725870:+	PB.4711.2	PB.4711.2,PB.4711.4
Chr19	PB.4711	PB.4711;A3:Chr19:11727021-11727040:11727021-11727058:+	PB.4711.2	PB.4711.2,PB.4711.4
Chr19	PB.4760	PB.4760;A3:Chr19:16039040-16039051:16039040-16039123:+	PB.4760.2	PB.4760.2,PB.4760.1
Chr19	PB.4760	PB.4760;A3:Chr19:16039040-16039051:16039040-16039115:+	PB.4760.2	PB.4760.2,PB.4760.7
Chr19	PB.4760	PB.4760;A3:Chr19:16039040-16039115:16039040-16039123:+	PB.4760.7	PB.4760.7,PB.4760.1
Chr19	PB.4761	PB.4761;A3:Chr19:16053394-16053479:16053394-16053481:+	PB.4761.8	PB.4761.9,PB.4761.8
Chr19	PB.4763	PB.4763;A3:Chr19:16067822-16067829:16067822-16067845:+	PB.4763.5	PB.4763.2,PB.4763.5
Chr19	PB.4785	PB.4785;A3:Chr19:17149736-17150742:17149736-17150831:+	PB.4785.5,PB.4785.3,PB.4785.6,PB.4785.8,PB.4785.9,PB.4785.10,PB.4785.13,PB.4785.14,PB.4785.15,PB.4785.16,PB.4785.18,PB.4785.21,PB.4785.22,PB.4785.23,PB.4785.26,PB.4785.25	PB.4785.9,PB.4785.26,PB.4785.6,PB.4785.27,PB.4785.18,PB.4785.28,PB.4785.8,PB.4785.16,PB.4785.15,PB.4785.10,PB.4785.13,PB.4785.20,PB.4785.19,PB.4785.14,PB.4785.4,PB.4785.1,PB.4785.25,PB.4785.21,PB.4785.7,PB.4785.23,PB.4785.11,PB.4785.12,PB.4785.22,PB.4785.3,PB.4785.5,PB.4785.2
Chr19	PB.4789	PB.4789;A3:Chr19:17318054-17319007:17318054-17319010:+	PB.4789.1,PB.4789.5,PB.4789.8,PB.4789.16	PB.4789.7,PB.4789.8,PB.4789.2,PB.4789.5,PB.4789.1,PB.4789.10,PB.4789.16
Chr19	PB.4798	PB.4798;A3:Chr19:17545511-17546118:17545511-17546121:+	PB.4798.3	PB.4798.1,PB.4798.3
Chr19	PB.4800	PB.4800;A3:Chr19:17594769-17594782:17594769-17594806:+	PB.4800.3	PB.4800.6,PB.4800.3
Chr19	PB.4800	PB.4800;A3:Chr19:17594769-17594782:17594769-17594790:+	PB.4800.3	PB.4800.3,PB.4800.5
Chr19	PB.4800	PB.4800;A3:Chr19:17594769-17594790:17594769-17594806:+	PB.4800.5	PB.4800.6,PB.4800.5
Chr19	PB.4812	PB.4812;A3:Chr19:18776969-18777098:18776969-18777101:+	PB.4812.2	PB.4812.2,PB.4812.3,PB.4812.1
Chr19	PB.4812	PB.4812;A3:Chr19:18788645-18788652:18788645-18788654:+	PB.4812.6	PB.4812.6,PB.4812.3
Chr19	PB.4826	PB.4826;A3:Chr19:20203750-20204534:20203750-20204549:+	PB.4826.2,PB.4826.3,PB.4826.7,PB.4826.9	PB.4826.9,PB.4826.5,PB.4826.2,PB.4826.8,PB.4826.4,PB.4826.1,PB.4826.3,PB.4826.7,PB.4826.6
Chr19	PB.4829	PB.4829;A3:Chr19:20482267-20484755:20482267-20484763:+	PB.4829.1,PB.4829.2,PB.4829.3,PB.4829.4,PB.4829.5,PB.4829.6,PB.4829.11,PB.4829.10,PB.4829.8,PB.4829.9,PB.4829.7,PB.4829.12,PB.4829.13,PB.4829.14,PB.4829.15,PB.4829.18,PB.4829.17	PB.4829.1,PB.4829.6,PB.4829.14,PB.4829.16,PB.4829.15,PB.4829.7,PB.4829.11,PB.4829.3,PB.4829.17,PB.4829.9,PB.4829.8,PB.4829.4,PB.4829.5,PB.4829.10,PB.4829.12,PB.4829.13,PB.4829.18,PB.4829.2
Chr19	PB.4847	PB.4847;A3:Chr19:20857146-20860517:20857146-20860733:+	PB.4847.3	PB.4847.2,PB.4847.1,PB.4847.3
Chr19	PB.4878	PB.4878;A3:Chr19:22058903-22058910:22058903-22059033:+	PB.4878.6	PB.4878.6,PB.4878.2
Chr19	PB.4895	PB.4895;A3:Chr19:22574960-22596177:22574960-22596180:+	PB.4895.2,PB.4895.3	PB.4895.4,PB.4895.5,PB.4895.1,PB.4895.2,PB.4895.3
Chr19	PB.4904	PB.4904;A3:Chr19:23058045-23058560:23058045-23058641:+	PB.4904.2	PB.4904.3,PB.4904.4,PB.4904.5,PB.4904.2
Chr19	PB.4911	PB.4911;A3:Chr19:23151111-23151136:23151111-23151146:+	PB.4911.1	PB.4911.1,PB.4911.2
Chr20	PB.4940	PB.4940;A3:Chr20:8365790-8369337:8365780-8369337:-	PB.4940.3	PB.4940.14,PB.4940.12,PB.4940.4,PB.4940.3,PB.4940.7,PB.4940.1
Chr20	PB.4972	PB.4972;A3:Chr20:9364363-9368765:9363793-9368765:-	PB.4972.1	PB.4972.2,PB.4972.1
Chr20	PB.4982	PB.4982;A3:Chr20:9629109-9630167:9629088-9630167:-	PB.4982.1	PB.4982.2,PB.4982.1
Chr20	PB.5039	PB.5039;A3:Chr20:13739196-13740126:13739193-13740126:-	PB.5039.1,PB.5039.3	PB.5039.3,PB.5039.2,PB.5039.1
Chr20	PB.5101	PB.5101;A3:Chr20:17207807-17207815:17207802-17207815:-	PB.5101.2,PB.5101.7	PB.5101.2,PB.5101.6,PB.5101.7
Chr20	PB.5101	PB.5101;A3:Chr20:17207802-17207809:17207796-17207809:-	PB.5101.4,PB.5101.8	PB.5101.8,PB.5101.3,PB.5101.4
Chr20	PB.5120	PB.5120;A3:Chr20:17620863-17621162:17620826-17621162:-	PB.5120.4	PB.5120.5,PB.5120.4,PB.5120.2
Chr20	PB.5120	PB.5120;A3:Chr20:17620863-17621162:17620860-17621162:-	PB.5120.4	PB.5120.4,PB.5120.1
Chr20	PB.5120	PB.5120;A3:Chr20:17620860-17621162:17620826-17621162:-	PB.5120.1	PB.5120.5,PB.5120.2,PB.5120.1
Chr20	PB.5121	PB.5121;A3:Chr20:18016061-18017769:18016027-18017769:-	PB.5121.2,PB.5121.3	PB.5121.1,PB.5121.3,PB.5121.2
Chr20	PB.5127	PB.5127;A3:Chr20:18115873-18116360:18115855-18116360:-	PB.5127.2,PB.5127.1	PB.5127.2,PB.5127.1,PB.5127.5,PB.5127.4
Chr20	PB.5142	PB.5142;A3:Chr20:19141171-19148055:19141093-19148055:-	PB.5142.1,PB.5142.3,PB.5142.10,PB.5142.13,PB.5142.17,PB.5142.20,PB.5142.31,PB.5142.30,PB.5142.24	PB.5142.24,PB.5142.21,PB.5142.28,PB.5142.30,PB.5142.11,PB.5142.32,PB.5142.13,PB.5142.1,PB.5142.4,PB.5142.20,PB.5142.23,PB.5142.10,PB.5142.26,PB.5142.17,PB.5142.3,PB.5142.14,PB.5142.27,PB.5142.31,PB.5142.9,PB.5142.18,PB.5142.6
Chr20	PB.5142	PB.5142;A3:Chr20:19141171-19148438:19141093-19148438:-	PB.5142.22	PB.5142.22,PB.5142.19,PB.5142.2,PB.5142.37,PB.5142.33,PB.5142.29,PB.5142.25,PB.5142.12
Chr20	PB.5152	PB.5152;A3:Chr20:19537201-19551320:19537198-19551320:-	PB.5152.2,PB.5152.5	PB.5152.1,PB.5152.2,PB.5152.3,PB.5152.5
Chr20	PB.5163	PB.5163;A3:Chr20:21337345-21337589:21337291-21337589:-	PB.5163.2,PB.5163.3,PB.5163.4,PB.5163.5	PB.5163.5,PB.5163.1,PB.5163.2,PB.5163.4,PB.5163.3
Chr20	PB.5169	PB.5169;A3:Chr20:21466041-21467321:21466034-21467321:-	PB.5169.7	PB.5169.3,PB.5169.7
Chr20	PB.5187	PB.5187;A3:Chr20:23244227-23246695:23244224-23246695:-	PB.5187.1,PB.5187.2,PB.5187.4,PB.5187.5,PB.5187.9,PB.5187.10	PB.5187.4,PB.5187.3,PB.5187.10,PB.5187.7,PB.5187.9,PB.5187.5,PB.5187.8,PB.5187.1,PB.5187.6,PB.5187.2
Chr20	PB.4943	PB.4943;A3:Chr20:8420752-8420991:8420752-8420994:+	PB.4943.4,PB.4943.3,PB.4943.2,PB.4943.5,PB.4943.6,PB.4943.7	PB.4943.4,PB.4943.2,PB.4943.3,PB.4943.6,PB.4943.7,PB.4943.1,PB.4943.5
Chr20	PB.4943	PB.4943;A3:Chr20:8421074-8430015:8421074-8430078:+	PB.4943.4,PB.4943.1,PB.4943.3,PB.4943.2,PB.4943.6,PB.4943.7	PB.4943.4,PB.4943.2,PB.4943.3,PB.4943.6,PB.4943.1,PB.4943.7,PB.4943.5
Chr20	PB.4963	PB.4963;A3:Chr20:9185772-9186116:9185772-9186119:+	PB.4963.1,PB.4963.4,PB.4963.3,PB.4963.2,PB.4963.5,PB.4963.12,PB.4963.11,PB.4963.9,PB.4963.10,PB.4963.8,PB.4963.7	PB.4963.2,PB.4963.8,PB.4963.9,PB.4963.10,PB.4963.6,PB.4963.4,PB.4963.3,PB.4963.5,PB.4963.1,PB.4963.7,PB.4963.12,PB.4963.11
Chr20	PB.5004	PB.5004;A3:Chr20:10854721-10854728:10854721-10854731:+	PB.5004.12	PB.5004.9,PB.5004.7,PB.5004.8,PB.5004.12,PB.5004.5,PB.5004.6,PB.5004.10,PB.5004.11,PB.5004.4,PB.5004.3,PB.5004.2
Chr20	PB.5015	PB.5015;A3:Chr20:11227064-11230262:11227064-11230265:+	PB.5015.1	PB.5015.1,PB.5015.2
Chr20	PB.5022	PB.5022;A3:Chr20:12155837-12155993:12155837-12156005:+	PB.5022.2	PB.5022.1,PB.5022.2
Chr20	PB.5023	PB.5023;A3:Chr20:12287015-12309730:12287015-12309733:+	PB.5023.2	PB.5023.1,PB.5023.2
Chr20	PB.5023	PB.5023;A3:Chr20:12358648-12358673:12358648-12358681:+	PB.5023.3	PB.5023.9,PB.5023.3,PB.5023.5
Chr20	PB.5023	PB.5023;A3:Chr20:12358648-12358659:12358648-12358673:+	PB.5023.8	PB.5023.8,PB.5023.3
Chr20	PB.5023	PB.5023;A3:Chr20:12358648-12358659:12358648-12358681:+	PB.5023.8	PB.5023.9,PB.5023.8,PB.5023.5
Chr20	PB.5028	PB.5028;A3:Chr20:12609275-12610251:12609275-12610254:+	PB.5028.1,PB.5028.5	PB.5028.2,PB.5028.4,PB.5028.1,PB.5028.3,PB.5028.5
Chr20	PB.5028	PB.5028;A3:Chr20:12612950-12612959:12612950-12612973:+	PB.5028.5	PB.5028.1,PB.5028.5
Chr20	PB.5091	PB.5091;A3:Chr20:16721854-16724414:16721854-16724423:+	PB.5091.1	PB.5091.2,PB.5091.1
Chr20	PB.5115	PB.5115;A3:Chr20:17576193-17576925:17576193-17576943:+	PB.5115.3	PB.5115.3,PB.5115.4
Chr20	PB.5125	PB.5125;A3:Chr20:18117294-18117638:18117294-18117641:+	PB.5125.3	PB.5125.1,PB.5125.4,PB.5125.2,PB.5125.3,PB.5125.5,PB.5125.6
Chr20	PB.5151	PB.5151;A3:Chr20:19837317-19837327:19837317-19837354:+	PB.5151.7,PB.5151.11,PB.5151.30	PB.5151.4,PB.5151.11,PB.5151.30,PB.5151.7
Chr20	PB.5155	PB.5155;A3:Chr20:20366194-20366276:20366194-20366297:+	PB.5155.4	PB.5155.4,PB.5155.1,PB.5155.3
Chr20	PB.5167	PB.5167;A3:Chr20:21449755-21449959:21449755-21449971:+	PB.5167.1	PB.5167.1,PB.5167.2
Chr20	PB.5171	PB.5171;A3:Chr20:21462727-21462736:21462727-21462740:+	PB.5171.4,PB.5171.2	PB.5171.1,PB.5171.2,PB.5171.4
Chr20	PB.5173	PB.5173;A3:Chr20:21757665-21757830:21757665-21757860:+	PB.5173.2,PB.5173.3,PB.5173.4,PB.5173.12,PB.5173.15,PB.5173.21,PB.5173.5,PB.5173.13,PB.5173.11,PB.5173.14,PB.5173.16,PB.5173.17,PB.5173.18,PB.5173.19,PB.5173.7,PB.5173.8,PB.5173.9,PB.5173.24,PB.5173.26,PB.5173.29,PB.5173.27,PB.5173.23	PB.5173.9,PB.5173.24,PB.5173.19,PB.5173.18,PB.5173.14,PB.5173.16,PB.5173.5,PB.5173.27,PB.5173.11,PB.5173.15,PB.5173.4,PB.5173.7,PB.5173.8,PB.5173.3,PB.5173.12,PB.5173.37,PB.5173.21,PB.5173.2,PB.5173.26,PB.5173.23,PB.5173.13,PB.5173.17,PB.5173.29
Chr20	PB.5173	PB.5173;A3:Chr20:21757147-21757199:21757147-21757208:+	PB.5173.16,PB.5173.26	PB.5173.16,PB.5173.26,PB.5173.8
Chr20	PB.5173	PB.5173;A3:Chr20:21757011-21757166:21757011-21757208:+	PB.5173.19	PB.5173.21,PB.5173.19
Chr20	PB.5173	PB.5173;A3:Chr20:21757540-21757830:21757540-21757915:+	PB.5173.20	PB.5173.20,PB.5173.30
Chr20	PB.5173	PB.5173;A3:Chr20:21803428-21803521:21803428-21803582:+	PB.5173.48,PB.5173.47,PB.5173.54,PB.5173.45,PB.5173.50,PB.5173.51,PB.5173.53,PB.5173.49,PB.5173.57,PB.5173.58,PB.5173.60,PB.5173.61,PB.5173.64,PB.5173.65,PB.5173.66,PB.5173.67,PB.5173.68,PB.5173.73,PB.5173.80,PB.5173.77,PB.5173.62,PB.5173.79,PB.5173.72,PB.5173.74,PB.5173.63	PB.5173.68,PB.5173.66,PB.5173.51,PB.5173.70,PB.5173.58,PB.5173.64,PB.5173.60,PB.5173.57,PB.5173.61,PB.5173.54,PB.5173.65,PB.5173.80,PB.5173.45,PB.5173.77,PB.5173.79,PB.5173.49,PB.5173.72,PB.5173.53,PB.5173.63,PB.5173.67,PB.5173.50,PB.5173.47,PB.5173.73,PB.5173.62,PB.5173.48,PB.5173.74
Chr20	PB.5173	PB.5173;A3:Chr20:21803428-21803521:21803428-21803548:+	PB.5173.48,PB.5173.47,PB.5173.54,PB.5173.45,PB.5173.50,PB.5173.51,PB.5173.53,PB.5173.49,PB.5173.57,PB.5173.58,PB.5173.60,PB.5173.61,PB.5173.64,PB.5173.65,PB.5173.66,PB.5173.67,PB.5173.68,PB.5173.73,PB.5173.80,PB.5173.77,PB.5173.62,PB.5173.79,PB.5173.72,PB.5173.74,PB.5173.63	PB.5173.68,PB.5173.66,PB.5173.51,PB.5173.58,PB.5173.64,PB.5173.60,PB.5173.57,PB.5173.61,PB.5173.54,PB.5173.65,PB.5173.80,PB.5173.45,PB.5173.77,PB.5173.79,PB.5173.49,PB.5173.72,PB.5173.53,PB.5173.63,PB.5173.67,PB.5173.50,PB.5173.47,PB.5173.73,PB.5173.62,PB.5173.48,PB.5173.74,PB.5173.71
Chr20	PB.5173	PB.5173;A3:Chr20:21803428-21803521:21803428-21803566:+	PB.5173.48,PB.5173.47,PB.5173.54,PB.5173.45,PB.5173.50,PB.5173.51,PB.5173.53,PB.5173.49,PB.5173.57,PB.5173.58,PB.5173.60,PB.5173.61,PB.5173.64,PB.5173.65,PB.5173.66,PB.5173.67,PB.5173.68,PB.5173.73,PB.5173.80,PB.5173.77,PB.5173.62,PB.5173.79,PB.5173.72,PB.5173.74,PB.5173.63	PB.5173.68,PB.5173.66,PB.5173.51,PB.5173.58,PB.5173.64,PB.5173.60,PB.5173.57,PB.5173.61,PB.5173.54,PB.5173.65,PB.5173.80,PB.5173.45,PB.5173.77,PB.5173.79,PB.5173.49,PB.5173.72,PB.5173.53,PB.5173.63,PB.5173.67,PB.5173.50,PB.5173.47,PB.5173.73,PB.5173.62,PB.5173.48,PB.5173.81,PB.5173.74
Chr20	PB.5173	PB.5173;A3:Chr20:21803428-21803548:21803428-21803582:+	PB.5173.71	PB.5173.70,PB.5173.71
Chr20	PB.5173	PB.5173;A3:Chr20:21803428-21803548:21803428-21803566:+	PB.5173.71	PB.5173.81,PB.5173.71
Chr20	PB.5173	PB.5173;A3:Chr20:21803428-21803566:21803428-21803582:+	PB.5173.81	PB.5173.81,PB.5173.70
Chr20	PB.5175	PB.5175;A3:Chr20:21816517-21816783:21816517-21816793:+	PB.5175.20,PB.5175.15,PB.5175.2,PB.5175.24	PB.5175.15,PB.5175.20,PB.5175.24,PB.5175.2,PB.5175.14
Chr20	PB.5175	PB.5175;A3:Chr20:21816517-21816676:21816517-21816783:+	PB.5175.11	PB.5175.15,PB.5175.20,PB.5175.11,PB.5175.24,PB.5175.2
Chr20	PB.5175	PB.5175;A3:Chr20:21816517-21816676:21816517-21816777:+	PB.5175.11	PB.5175.11,PB.5175.29,PB.5175.10,PB.5175.21
Chr20	PB.5175	PB.5175;A3:Chr20:21816517-21816676:21816517-21816793:+	PB.5175.11	PB.5175.11,PB.5175.14
Chr20	PB.5175	PB.5175;A3:Chr20:21816517-21816777:21816517-21816783:+	PB.5175.10,PB.5175.21,PB.5175.29	PB.5175.15,PB.5175.10,PB.5175.21,PB.5175.20,PB.5175.24,PB.5175.2,PB.5175.29
Chr20	PB.5175	PB.5175;A3:Chr20:21816517-21816777:21816517-21816793:+	PB.5175.10,PB.5175.21,PB.5175.29	PB.5175.14,PB.5175.29,PB.5175.10,PB.5175.21
Chr20	PB.5175	PB.5175;A3:Chr20:21816517-21816654:21816517-21816783:+	PB.5175.9	PB.5175.15,PB.5175.20,PB.5175.24,PB.5175.2,PB.5175.9
Chr20	PB.5175	PB.5175;A3:Chr20:21816517-21816654:21816517-21816676:+	PB.5175.9	PB.5175.11,PB.5175.9
Chr20	PB.5175	PB.5175;A3:Chr20:21816517-21816654:21816517-21816777:+	PB.5175.9	PB.5175.9,PB.5175.29,PB.5175.10,PB.5175.21
Chr20	PB.5175	PB.5175;A3:Chr20:21816517-21816654:21816517-21816793:+	PB.5175.9	PB.5175.9,PB.5175.14
Chr20	PB.5177	PB.5177;A3:Chr20:22098278-22098291:22098278-22098297:+	PB.5177.2,PB.5177.8	PB.5177.3,PB.5177.8,PB.5177.2
Chr20	PB.5177	PB.5177;A3:Chr20:22098278-22098285:22098278-22098291:+	PB.5177.1	PB.5177.2,PB.5177.8,PB.5177.1
Chr20	PB.5177	PB.5177;A3:Chr20:22098278-22098285:22098278-22098297:+	PB.5177.1	PB.5177.3,PB.5177.1
Chr20	PB.5179	PB.5179;A3:Chr20:22111438-22112893:22111438-22112988:+	PB.5179.1	PB.5179.2,PB.5179.1
Chr20	PB.5185	PB.5185;A3:Chr20:22212295-22212302:22212295-22212306:+	PB.5185.4	PB.5185.4,PB.5185.3
Chr21	PB.5209	PB.5209;A3:Chr21:3614552-3614640:3614552-3614643:+	PB.5209.4,PB.5209.3,PB.5209.2	PB.5209.4,PB.5209.3,PB.5209.1,PB.5209.2
Chr21	PB.5211	PB.5211;A3:Chr21:4008276-4008283:4008276-4008299:+	PB.5211.3,PB.5211.8	PB.5211.8,PB.5211.1,PB.5211.3
Chr21	PB.5211	PB.5211;A3:Chr21:4008276-4008283:4008276-4008287:+	PB.5211.3,PB.5211.8	PB.5211.8,PB.5211.9,PB.5211.3
Chr21	PB.5211	PB.5211;A3:Chr21:4008276-4008283:4008276-4008297:+	PB.5211.3,PB.5211.8	PB.5211.8,PB.5211.12,PB.5211.3
Chr21	PB.5211	PB.5211;A3:Chr21:4008276-4008287:4008276-4008299:+	PB.5211.9	PB.5211.1,PB.5211.9
Chr21	PB.5211	PB.5211;A3:Chr21:4008276-4008287:4008276-4008297:+	PB.5211.9	PB.5211.9,PB.5211.12
Chr21	PB.5211	PB.5211;A3:Chr21:4008276-4008297:4008276-4008299:+	PB.5211.12	PB.5211.1,PB.5211.12
Chr21	PB.5221	PB.5221;A3:Chr21:5363697-5374118:5363697-5374121:+	PB.5221.3	PB.5221.2,PB.5221.1,PB.5221.3
Chr21	PB.5244	PB.5244;A3:Chr21:7513426-7515543:7513426-7515597:+	PB.5244.5,PB.5244.2,PB.5244.4,PB.5244.14,PB.5244.7,PB.5244.8	PB.5244.8,PB.5244.10,PB.5244.4,PB.5244.1,PB.5244.9,PB.5244.11,PB.5244.5,PB.5244.14,PB.5244.6,PB.5244.7,PB.5244.2,PB.5244.12,PB.5244.15
Chr21	PB.5244	PB.5244;A3:Chr21:7513426-7515531:7513426-7515543:+	PB.5244.3,PB.5244.13,PB.5244.16	PB.5244.16,PB.5244.8,PB.5244.13,PB.5244.3,PB.5244.7,PB.5244.4,PB.5244.14,PB.5244.5,PB.5244.2
Chr21	PB.5244	PB.5244;A3:Chr21:7513426-7515531:7513426-7515597:+	PB.5244.3,PB.5244.13,PB.5244.16	PB.5244.16,PB.5244.10,PB.5244.13,PB.5244.3,PB.5244.1,PB.5244.9,PB.5244.11,PB.5244.6,PB.5244.12,PB.5244.15
Chr21	PB.5254	PB.5254;A3:Chr21:9553467-9553478:9553467-9553488:+	PB.5254.2	PB.5254.4,PB.5254.2
Chr21	PB.5262	PB.5262;A3:Chr21:10126712-10127179:10126712-10127182:+	PB.5262.2,PB.5262.3	PB.5262.1,PB.5262.2,PB.5262.3
Chr21	PB.5276	PB.5276;A3:Chr21:10569121-10569134:10569121-10569154:+	PB.5276.1	PB.5276.1,PB.5276.2
Chr21	PB.5297	PB.5297;A3:Chr21:12147238-12147259:12147238-12147275:+	PB.5297.3,PB.5297.24	PB.5297.8,PB.5297.4,PB.5297.3,PB.5297.20,PB.5297.24
Chr21	PB.5297	PB.5297;A3:Chr21:12147238-12147259:12147238-12147269:+	PB.5297.3,PB.5297.24	PB.5297.24,PB.5297.7,PB.5297.3
Chr21	PB.5297	PB.5297;A3:Chr21:12147238-12147259:12147238-12147267:+	PB.5297.3,PB.5297.24	PB.5297.24,PB.5297.21,PB.5297.3
Chr21	PB.5297	PB.5297;A3:Chr21:12147238-12147269:12147238-12147275:+	PB.5297.7	PB.5297.8,PB.5297.7,PB.5297.4,PB.5297.20
Chr21	PB.5297	PB.5297;A3:Chr21:12147238-12147267:12147238-12147275:+	PB.5297.21	PB.5297.4,PB.5297.21,PB.5297.20,PB.5297.8
Chr21	PB.5297	PB.5297;A3:Chr21:12147238-12147267:12147238-12147269:+	PB.5297.21	PB.5297.7,PB.5297.21
Chr21	PB.5325	PB.5325;A3:Chr21:14241885-14242955:14241885-14242981:+	PB.5325.1,PB.5325.3,PB.5325.4	PB.5325.2,PB.5325.4,PB.5325.1,PB.5325.3
Chr21	PB.5330	PB.5330;A3:Chr21:14828882-14828897:14828882-14828909:+	PB.5330.2	PB.5330.2,PB.5330.1
Chr21	PB.5330	PB.5330;A3:Chr21:14828882-14828893:14828882-14828909:+	PB.5330.3	PB.5330.3,PB.5330.1
Chr21	PB.5330	PB.5330;A3:Chr21:14828882-14828893:14828882-14828897:+	PB.5330.3	PB.5330.2,PB.5330.3
Chr21	PB.5381	PB.5381;A3:Chr21:18926491-18926520:18926491-18926600:+	PB.5381.2	PB.5381.1,PB.5381.2
Chr21	PB.5399	PB.5399;A3:Chr21:20488317-20488707:20488317-20488710:+	PB.5399.7,PB.5399.3,PB.5399.8,PB.5399.2,PB.5399.1,PB.5399.4,PB.5399.5,PB.5399.9,PB.5399.11,PB.5399.12,PB.5399.13,PB.5399.14,PB.5399.17	PB.5399.9,PB.5399.12,PB.5399.4,PB.5399.14,PB.5399.2,PB.5399.5,PB.5399.3,PB.5399.1,PB.5399.11,PB.5399.17,PB.5399.6,PB.5399.15,PB.5399.8,PB.5399.13,PB.5399.16,PB.5399.7
Chr21	PB.5400	PB.5400;A3:Chr21:20746175-20746337:20746175-20747040:+	PB.5400.2	PB.5400.3,PB.5400.2
Chr21	PB.5409	PB.5409;A3:Chr21:20957508-20958089:20957508-20958092:+	PB.5409.6,PB.5409.8,PB.5409.9,PB.5409.11,PB.5409.15	PB.5409.8,PB.5409.2,PB.5409.15,PB.5409.5,PB.5409.6,PB.5409.12,PB.5409.9,PB.5409.11
Chr21	PB.5413	PB.5413;A3:Chr21:21005845-21005852:21005845-21005855:+	PB.5413.3	PB.5413.3,PB.5413.1
Chr21	PB.5425	PB.5425;A3:Chr21:21798082-21798263:21798082-21798265:+	PB.5425.1,PB.5425.2,PB.5425.3,PB.5425.4,PB.5425.5,PB.5425.6,PB.5425.8,PB.5425.9,PB.5425.15,PB.5425.21,PB.5425.20,PB.5425.19,PB.5425.18,PB.5425.17,PB.5425.16,PB.5425.24,PB.5425.23,PB.5425.22	PB.5425.21,PB.5425.19,PB.5425.24,PB.5425.17,PB.5425.3,PB.5425.15,PB.5425.23,PB.5425.18,PB.5425.4,PB.5425.16,PB.5425.20,PB.5425.22,PB.5425.8,PB.5425.6,PB.5425.9,PB.5425.5,PB.5425.2,PB.5425.14,PB.5425.1
Chr21	PB.5425	PB.5425;A3:Chr21:21790945-21792779:21790945-21792790:+	PB.5425.2	PB.5425.3,PB.5425.5,PB.5425.2,PB.5425.1,PB.5425.4
Chr21	PB.5260	PB.5260;A3:Chr21:9990986-9993133:9990978-9993133:-	PB.5260.1	PB.5260.2,PB.5260.1
Chr21	PB.5260	PB.5260;A3:Chr21:10015570-10016203:10015567-10016203:-	PB.5260.3	PB.5260.3,PB.5260.2,PB.5260.1
Chr21	PB.5267	PB.5267;A3:Chr21:10332478-10332730:10332398-10332730:-	PB.5267.1,PB.5267.2,PB.5267.3,PB.5267.4,PB.5267.6,PB.5267.9,PB.5267.8	PB.5267.6,PB.5267.3,PB.5267.9,PB.5267.8,PB.5267.7,PB.5267.4,PB.5267.2,PB.5267.1
Chr21	PB.5385	PB.5385;A3:Chr21:18933474-18934081:18933363-18934081:-	PB.5385.1,PB.5385.3,PB.5385.5	PB.5385.5,PB.5385.1,PB.5385.4,PB.5385.3
Chr21	PB.5405	PB.5405;A3:Chr21:20838985-20839076:20838972-20839076:-	PB.5405.2,PB.5405.3,PB.5405.7,PB.5405.6,PB.5405.5,PB.5405.10,PB.5405.9,PB.5405.8	PB.5405.6,PB.5405.3,PB.5405.7,PB.5405.10,PB.5405.9,PB.5405.5,PB.5405.4,PB.5405.2,PB.5405.8
Chr21	PB.5407	PB.5407;A3:Chr21:20863070-20864181:20863044-20864181:-	PB.5407.1,PB.5407.3	PB.5407.4,PB.5407.3,PB.5407.1
Chr21	PB.5414	PB.5414;A3:Chr21:20987447-20987587:20987404-20987587:-	PB.5414.1	PB.5414.1,PB.5414.2
Chr21	PB.5432	PB.5432;A3:Chr21:22362855-22363067:22362840-22363067:-	PB.5432.2,PB.5432.3	PB.5432.1,PB.5432.3,PB.5432.2
Chr22	PB.5444	PB.5444;A3:Chr22:711254-711631:711179-711631:-	PB.5444.1	PB.5444.2,PB.5444.1
Chr22	PB.5451	PB.5451;A3:Chr22:1190104-1190344:1190101-1190344:-	PB.5451.5	PB.5451.4,PB.5451.1,PB.5451.2,PB.5451.3,PB.5451.5
Chr22	PB.5452	PB.5452;A3:Chr22:1359987-1359995:1359980-1359995:-	PB.5452.3	PB.5452.3,PB.5452.5
Chr22	PB.5452	PB.5452;A3:Chr22:1365571-1365581:1365568-1365581:-	PB.5452.4	PB.5452.4,PB.5452.2
Chr22	PB.5452	PB.5452;A3:Chr22:1365574-1365581:1365568-1365581:-	PB.5452.5	PB.5452.2,PB.5452.5
Chr22	PB.5452	PB.5452;A3:Chr22:1365574-1365581:1365571-1365581:-	PB.5452.5	PB.5452.4,PB.5452.5
Chr22	PB.5488	PB.5488;A3:Chr22:6546745-6546752:6546739-6546752:-	PB.5488.3	PB.5488.3,PB.5488.2
Chr22	PB.5533	PB.5533;A3:Chr22:12957091-12957906:12957075-12957906:-	PB.5533.5,PB.5533.7	PB.5533.8,PB.5533.3,PB.5533.5,PB.5533.9,PB.5533.11,PB.5533.1,PB.5533.4,PB.5533.6,PB.5533.7
Chr22	PB.5541	PB.5541;A3:Chr22:13367947-13368083:13367930-13368083:-	PB.5541.8	PB.5541.6,PB.5541.8,PB.5541.4,PB.5541.9,PB.5541.7
Chr22	PB.5548	PB.5548;A3:Chr22:13510709-13512160:13510670-13512160:-	PB.5548.8	PB.5548.8,PB.5548.4
Chr22	PB.5575	PB.5575;A3:Chr22:14239535-14239837:14239529-14239837:-	PB.5575.4,PB.5575.3,PB.5575.6,PB.5575.7,PB.5575.8,PB.5575.9,PB.5575.10	PB.5575.4,PB.5575.1,PB.5575.2,PB.5575.7,PB.5575.6,PB.5575.3,PB.5575.10,PB.5575.8,PB.5575.9
Chr22	PB.5442	PB.5442;A3:Chr22:305527-307744:305527-307801:+	PB.5442.3,PB.5442.6	PB.5442.4,PB.5442.6,PB.5442.3
Chr22	PB.5480	PB.5480;A3:Chr22:5150320-5150330:5150320-5150333:+	PB.5480.1	PB.5480.3,PB.5480.1
Chr22	PB.5490	PB.5490;A3:Chr22:6564464-6564475:6564464-6564481:+	PB.5490.4	PB.5490.4,PB.5490.2
Chr22	PB.5511	PB.5511;A3:Chr22:9984735-9984830:9984735-9984832:+	PB.5511.2	PB.5511.2,PB.5511.1
Chr22	PB.5542	PB.5542;A3:Chr22:13427580-13427785:13427580-13428751:+	PB.5542.1,PB.5542.3	PB.5542.2,PB.5542.3,PB.5542.1
Chr22	PB.5542	PB.5542;A3:Chr22:13427580-13427785:13427580-13427790:+	PB.5542.1,PB.5542.3	PB.5542.4,PB.5542.3,PB.5542.1
Chr22	PB.5556	PB.5556;A3:Chr22:13858085-13858096:13858085-13858100:+	PB.5556.1,PB.5556.3	PB.5556.1,PB.5556.3,PB.5556.4
Chr22	PB.5556	PB.5556;A3:Chr22:13858085-13858096:13858085-13858098:+	PB.5556.1,PB.5556.3	PB.5556.1,PB.5556.7,PB.5556.3
Chr22	PB.5556	PB.5556;A3:Chr22:13867371-13867854:13867371-13867857:+	PB.5556.1,PB.5556.5	PB.5556.10,PB.5556.4,PB.5556.2,PB.5556.8,PB.5556.1,PB.5556.3,PB.5556.5,PB.5556.9
Chr22	PB.5556	PB.5556;A3:Chr22:13858085-13858092:13858085-13858096:+	PB.5556.5	PB.5556.1,PB.5556.3,PB.5556.5
Chr22	PB.5556	PB.5556;A3:Chr22:13858085-13858092:13858085-13858100:+	PB.5556.5	PB.5556.4,PB.5556.5
Chr22	PB.5556	PB.5556;A3:Chr22:13858085-13858092:13858085-13858098:+	PB.5556.5	PB.5556.7,PB.5556.5
Chr22	PB.5556	PB.5556;A3:Chr22:13858085-13858098:13858085-13858100:+	PB.5556.7	PB.5556.7,PB.5556.4
Chr22	PB.5571	PB.5571;A3:Chr22:14208086-14209793:14208086-14209798:+	PB.5571.1,PB.5571.5	PB.5571.2,PB.5571.5,PB.5571.1
Chr22	PB.5574	PB.5574;A3:Chr22:14265970-14265985:14265970-14266001:+	PB.5574.2	PB.5574.2,PB.5574.3
Chr22	PB.5584	PB.5584;A3:Chr22:14648247-14649073:14648247-14649187:+	PB.5584.2,PB.5584.5	PB.5584.3,PB.5584.5,PB.5584.2,PB.5584.4,PB.5584.1
Chr22	PB.5588	PB.5588;A3:Chr22:14799007-14799098:14799007-14799104:+	PB.5588.9,PB.5588.1,PB.5588.6,PB.5588.8	PB.5588.9,PB.5588.6,PB.5588.13,PB.5588.1,PB.5588.8
Chr22	PB.5588	PB.5588;A3:Chr22:14800580-14800654:14800580-14800655:+	PB.5588.4	PB.5588.7,PB.5588.4,PB.5588.6,PB.5588.5
Chr22	PB.5588	PB.5588;A3:Chr22:14798931-14799010:14798931-14799013:+	PB.5588.5,PB.5588.11	PB.5588.14,PB.5588.5,PB.5588.11
Chr22	PB.5588	PB.5588;A3:Chr22:14799085-14799092:14799085-14799098:+	PB.5588.5,PB.5588.2,PB.5588.11,PB.5588.12,PB.5588.14	PB.5588.12,PB.5588.2,PB.5588.4,PB.5588.11,PB.5588.14,PB.5588.10,PB.5588.5
Chr22	PB.5601	PB.5601;A3:Chr22:15984215-15987244:15984215-15987247:+	PB.5601.11,PB.5601.8,PB.5601.10,PB.5601.9,PB.5601.28,PB.5601.24,PB.5601.27,PB.5601.31,PB.5601.25	PB.5601.9,PB.5601.25,PB.5601.27,PB.5601.24,PB.5601.31,PB.5601.8,PB.5601.10,PB.5601.38,PB.5601.28,PB.5601.11
Chr22	PB.5622	PB.5622;A3:Chr22:18169175-18169202:18169175-18169210:+	PB.5622.1	PB.5622.1,PB.5622.4
Chr22	PB.5622	PB.5622;A3:Chr22:18169175-18169202:18169175-18169212:+	PB.5622.1	PB.5622.7,PB.5622.1
Chr22	PB.5622	PB.5622;A3:Chr22:18169175-18169196:18169175-18169202:+	PB.5622.2	PB.5622.2,PB.5622.1
Chr22	PB.5622	PB.5622;A3:Chr22:18169175-18169196:18169175-18169210:+	PB.5622.2	PB.5622.2,PB.5622.4
Chr22	PB.5622	PB.5622;A3:Chr22:18169175-18169196:18169175-18169212:+	PB.5622.2	PB.5622.2,PB.5622.7
Chr22	PB.5622	PB.5622;A3:Chr22:18169176-18169227:18169176-18169231:+	PB.5622.3	PB.5622.5,PB.5622.3
Chr22	PB.5622	PB.5622;A3:Chr22:18169176-18169227:18169176-18169229:+	PB.5622.3	PB.5622.6,PB.5622.3
Chr22	PB.5622	PB.5622;A3:Chr22:18169175-18169210:18169175-18169212:+	PB.5622.4	PB.5622.7,PB.5622.4
Chr22	PB.5622	PB.5622;A3:Chr22:18169176-18169229:18169176-18169231:+	PB.5622.6	PB.5622.6,PB.5622.5
Chr22	PB.5622	PB.5622;A3:Chr22:18169175-18169186:18169175-18169202:+	PB.5622.8	PB.5622.1,PB.5622.8
Chr22	PB.5622	PB.5622;A3:Chr22:18169175-18169186:18169175-18169196:+	PB.5622.8	PB.5622.2,PB.5622.8
Chr22	PB.5622	PB.5622;A3:Chr22:18169175-18169186:18169175-18169210:+	PB.5622.8	PB.5622.4,PB.5622.8
Chr22	PB.5622	PB.5622;A3:Chr22:18169175-18169186:18169175-18169212:+	PB.5622.8	PB.5622.7,PB.5622.8
Chr22	PB.5622	PB.5622;A3:Chr22:18169176-18169215:18169176-18169227:+	PB.5622.9	PB.5622.9,PB.5622.3
Chr22	PB.5622	PB.5622;A3:Chr22:18169176-18169215:18169176-18169231:+	PB.5622.9	PB.5622.9,PB.5622.5
Chr22	PB.5622	PB.5622;A3:Chr22:18169176-18169215:18169176-18169229:+	PB.5622.9	PB.5622.9,PB.5622.6
Chr22	PB.5641	PB.5641;A3:Chr22:19314238-19314259:19314238-19314265:+	PB.5641.1	PB.5641.1,PB.5641.4
Chr22	PB.5641	PB.5641;A3:Chr22:19314238-19314259:19314238-19314273:+	PB.5641.1	PB.5641.1,PB.5641.10
Chr22	PB.5641	PB.5641;A3:Chr22:19314238-19314259:19314238-19314271:+	PB.5641.1	PB.5641.1,PB.5641.17
Chr22	PB.5641	PB.5641;A3:Chr22:19314238-19314259:19314238-19314277:+	PB.5641.1	PB.5641.1,PB.5641.19
Chr22	PB.5641	PB.5641;A3:Chr22:19314238-19314259:19314238-19314293:+	PB.5641.1	PB.5641.1,PB.5641.3
Chr22	PB.5641	PB.5641;A3:Chr22:19314238-19314259:19314238-19314263:+	PB.5641.1	PB.5641.1,PB.5641.11
Chr22	PB.5641	PB.5641;A3:Chr22:19314238-19314259:19314238-19314281:+	PB.5641.1	PB.5641.1,PB.5641.18
Chr22	PB.5641	PB.5641;A3:Chr22:19314001-19314020:19314001-19314040:+	PB.5641.6	PB.5641.6,PB.5641.8
Chr22	PB.5641	PB.5641;A3:Chr22:19314001-19314020:19314001-19314026:+	PB.5641.6	PB.5641.6,PB.5641.13,PB.5641.19
Chr22	PB.5641	PB.5641;A3:Chr22:19314001-19314012:19314001-19314020:+	PB.5641.4,PB.5641.12	PB.5641.6,PB.5641.4,PB.5641.12
Chr22	PB.5641	PB.5641;A3:Chr22:19314001-19314012:19314001-19314040:+	PB.5641.4,PB.5641.12	PB.5641.8,PB.5641.4,PB.5641.12
Chr22	PB.5641	PB.5641;A3:Chr22:19314001-19314012:19314001-19314026:+	PB.5641.4,PB.5641.12	PB.5641.19,PB.5641.13,PB.5641.4,PB.5641.12
Chr22	PB.5641	PB.5641;A3:Chr22:19314238-19314265:19314238-19314273:+	PB.5641.4	PB.5641.4,PB.5641.10
Chr22	PB.5641	PB.5641;A3:Chr22:19314238-19314265:19314238-19314271:+	PB.5641.4	PB.5641.17,PB.5641.4
Chr22	PB.5641	PB.5641;A3:Chr22:19314238-19314265:19314238-19314277:+	PB.5641.4	PB.5641.19,PB.5641.4
Chr22	PB.5641	PB.5641;A3:Chr22:19314238-19314265:19314238-19314293:+	PB.5641.4	PB.5641.3,PB.5641.4
Chr22	PB.5641	PB.5641;A3:Chr22:19314238-19314265:19314238-19314281:+	PB.5641.4	PB.5641.18,PB.5641.4
Chr22	PB.5641	PB.5641;A3:Chr22:19314238-19314257:19314238-19314259:+	PB.5641.5,PB.5641.13	PB.5641.1,PB.5641.13,PB.5641.5
Chr22	PB.5641	PB.5641;A3:Chr22:19314238-19314257:19314238-19314265:+	PB.5641.5,PB.5641.13	PB.5641.13,PB.5641.5,PB.5641.4
Chr22	PB.5641	PB.5641;A3:Chr22:19314238-19314257:19314238-19314273:+	PB.5641.5,PB.5641.13	PB.5641.13,PB.5641.5,PB.5641.10
Chr22	PB.5641	PB.5641;A3:Chr22:19314238-19314257:19314238-19314271:+	PB.5641.5,PB.5641.13	PB.5641.17,PB.5641.13,PB.5641.5
Chr22	PB.5641	PB.5641;A3:Chr22:19314238-19314257:19314238-19314277:+	PB.5641.5,PB.5641.13	PB.5641.19,PB.5641.13,PB.5641.5
Chr22	PB.5641	PB.5641;A3:Chr22:19314238-19314257:19314238-19314293:+	PB.5641.5,PB.5641.13	PB.5641.3,PB.5641.13,PB.5641.5
Chr22	PB.5641	PB.5641;A3:Chr22:19314238-19314257:19314238-19314263:+	PB.5641.5,PB.5641.13	PB.5641.13,PB.5641.5,PB.5641.11
Chr22	PB.5641	PB.5641;A3:Chr22:19314238-19314257:19314238-19314281:+	PB.5641.5,PB.5641.13	PB.5641.18,PB.5641.13,PB.5641.5
Chr22	PB.5641	PB.5641;A3:Chr22:19314238-19314273:19314238-19314277:+	PB.5641.10	PB.5641.19,PB.5641.10
Chr22	PB.5641	PB.5641;A3:Chr22:19314238-19314273:19314238-19314293:+	PB.5641.10	PB.5641.3,PB.5641.10
Chr22	PB.5641	PB.5641;A3:Chr22:19314238-19314273:19314238-19314281:+	PB.5641.10	PB.5641.18,PB.5641.10
Chr22	PB.5641	PB.5641;A3:Chr22:19314238-19314245:19314238-19314259:+	PB.5641.14	PB.5641.1,PB.5641.14
Chr22	PB.5641	PB.5641;A3:Chr22:19314238-19314245:19314238-19314265:+	PB.5641.14	PB.5641.14,PB.5641.4
Chr22	PB.5641	PB.5641;A3:Chr22:19314238-19314245:19314238-19314257:+	PB.5641.14	PB.5641.14,PB.5641.5,PB.5641.13
Chr22	PB.5641	PB.5641;A3:Chr22:19314238-19314245:19314238-19314273:+	PB.5641.14	PB.5641.14,PB.5641.10
Chr22	PB.5641	PB.5641;A3:Chr22:19314238-19314245:19314238-19314271:+	PB.5641.14	PB.5641.17,PB.5641.14
Chr22	PB.5641	PB.5641;A3:Chr22:19314238-19314245:19314238-19314277:+	PB.5641.14	PB.5641.19,PB.5641.14
Chr22	PB.5641	PB.5641;A3:Chr22:19314238-19314245:19314238-19314293:+	PB.5641.14	PB.5641.3,PB.5641.14
Chr22	PB.5641	PB.5641;A3:Chr22:19314238-19314245:19314238-19314263:+	PB.5641.14	PB.5641.14,PB.5641.11
Chr22	PB.5641	PB.5641;A3:Chr22:19314238-19314245:19314238-19314281:+	PB.5641.14	PB.5641.18,PB.5641.14
Chr22	PB.5641	PB.5641;A3:Chr22:19314238-19314245:19314238-19314253:+	PB.5641.14	PB.5641.22,PB.5641.14
Chr22	PB.5641	PB.5641;A3:Chr22:19314238-19314271:19314238-19314273:+	PB.5641.17	PB.5641.17,PB.5641.10
Chr22	PB.5641	PB.5641;A3:Chr22:19314238-19314271:19314238-19314277:+	PB.5641.17	PB.5641.17,PB.5641.19
Chr22	PB.5641	PB.5641;A3:Chr22:19314238-19314271:19314238-19314293:+	PB.5641.17	PB.5641.17,PB.5641.3
Chr22	PB.5641	PB.5641;A3:Chr22:19314238-19314271:19314238-19314281:+	PB.5641.17	PB.5641.17,PB.5641.18
Chr22	PB.5641	PB.5641;A3:Chr22:19314001-19314026:19314001-19314040:+	PB.5641.19,PB.5641.13	PB.5641.19,PB.5641.13,PB.5641.8
Chr22	PB.5641	PB.5641;A3:Chr22:19314238-19314277:19314238-19314293:+	PB.5641.19	PB.5641.19,PB.5641.3
Chr22	PB.5641	PB.5641;A3:Chr22:19314238-19314277:19314238-19314281:+	PB.5641.19	PB.5641.19,PB.5641.18
Chr22	PB.5641	PB.5641;A3:Chr22:19314001-19314008:19314001-19314020:+	PB.5641.11	PB.5641.6,PB.5641.11
Chr22	PB.5641	PB.5641;A3:Chr22:19314001-19314008:19314001-19314040:+	PB.5641.11	PB.5641.8,PB.5641.11
Chr22	PB.5641	PB.5641;A3:Chr22:19314001-19314008:19314001-19314012:+	PB.5641.11	PB.5641.4,PB.5641.12,PB.5641.11
Chr22	PB.5641	PB.5641;A3:Chr22:19314001-19314008:19314001-19314026:+	PB.5641.11	PB.5641.19,PB.5641.13,PB.5641.11
Chr22	PB.5641	PB.5641;A3:Chr22:19314238-19314263:19314238-19314265:+	PB.5641.11	PB.5641.4,PB.5641.11
Chr22	PB.5641	PB.5641;A3:Chr22:19314238-19314263:19314238-19314273:+	PB.5641.11	PB.5641.10,PB.5641.11
Chr22	PB.5641	PB.5641;A3:Chr22:19314238-19314263:19314238-19314271:+	PB.5641.11	PB.5641.17,PB.5641.11
Chr22	PB.5641	PB.5641;A3:Chr22:19314238-19314263:19314238-19314277:+	PB.5641.11	PB.5641.19,PB.5641.11
Chr22	PB.5641	PB.5641;A3:Chr22:19314238-19314263:19314238-19314293:+	PB.5641.11	PB.5641.3,PB.5641.11
Chr22	PB.5641	PB.5641;A3:Chr22:19314238-19314263:19314238-19314281:+	PB.5641.11	PB.5641.18,PB.5641.11
Chr22	PB.5641	PB.5641;A3:Chr22:19314238-19314281:19314238-19314293:+	PB.5641.18	PB.5641.18,PB.5641.3
Chr22	PB.5641	PB.5641;A3:Chr22:19314238-19314253:19314238-19314259:+	PB.5641.22	PB.5641.1,PB.5641.22
Chr22	PB.5641	PB.5641;A3:Chr22:19314238-19314253:19314238-19314265:+	PB.5641.22	PB.5641.22,PB.5641.4
Chr22	PB.5641	PB.5641;A3:Chr22:19314238-19314253:19314238-19314257:+	PB.5641.22	PB.5641.22,PB.5641.13,PB.5641.5
Chr22	PB.5641	PB.5641;A3:Chr22:19314238-19314253:19314238-19314273:+	PB.5641.22	PB.5641.22,PB.5641.10
Chr22	PB.5641	PB.5641;A3:Chr22:19314238-19314253:19314238-19314271:+	PB.5641.22	PB.5641.22,PB.5641.17
Chr22	PB.5641	PB.5641;A3:Chr22:19314238-19314253:19314238-19314277:+	PB.5641.22	PB.5641.22,PB.5641.19
Chr22	PB.5641	PB.5641;A3:Chr22:19314238-19314253:19314238-19314293:+	PB.5641.22	PB.5641.22,PB.5641.3
Chr22	PB.5641	PB.5641;A3:Chr22:19314238-19314253:19314238-19314263:+	PB.5641.22	PB.5641.22,PB.5641.11
Chr22	PB.5641	PB.5641;A3:Chr22:19314238-19314253:19314238-19314281:+	PB.5641.22	PB.5641.22,PB.5641.18
Chr22	PB.5656	PB.5656;A3:Chr22:20869032-20878324:20869032-20878327:+	PB.5656.2,PB.5656.3,PB.5656.5,PB.5656.4,PB.5656.9,PB.5656.10,PB.5656.17,PB.5656.22	PB.5656.19,PB.5656.22,PB.5656.15,PB.5656.2,PB.5656.10,PB.5656.12,PB.5656.14,PB.5656.5,PB.5656.3,PB.5656.6,PB.5656.16,PB.5656.4,PB.5656.7,PB.5656.18,PB.5656.9,PB.5656.17
Chr23	PB.5687	PB.5687;A3:Chr23:3044351-3046073:3044351-3046205:+	PB.5687.2	PB.5687.2,PB.5687.1,PB.5687.3
Chr23	PB.5691	PB.5691;A3:Chr23:3388492-3389893:3388492-3389903:+	PB.5691.2,PB.5691.3	PB.5691.3,PB.5691.2,PB.5691.1
Chr23	PB.5693	PB.5693;A3:Chr23:3408668-3409539:3408668-3409563:+	PB.5693.1,PB.5693.6,PB.5693.8	PB.5693.2,PB.5693.10,PB.5693.7,PB.5693.6,PB.5693.9,PB.5693.1,PB.5693.5,PB.5693.8,PB.5693.3
Chr23	PB.5693	PB.5693;A3:Chr23:3415970-3415989:3415970-3416001:+	PB.5693.1	PB.5693.1,PB.5693.6
Chr23	PB.5693	PB.5693;A3:Chr23:3415970-3415989:3415970-3415997:+	PB.5693.1	PB.5693.1,PB.5693.12
Chr23	PB.5693	PB.5693;A3:Chr23:3415970-3415987:3415970-3415989:+	PB.5693.7	PB.5693.7,PB.5693.1
Chr23	PB.5693	PB.5693;A3:Chr23:3415970-3415987:3415970-3416001:+	PB.5693.7	PB.5693.7,PB.5693.6
Chr23	PB.5693	PB.5693;A3:Chr23:3415970-3415987:3415970-3415997:+	PB.5693.7	PB.5693.7,PB.5693.12
Chr23	PB.5693	PB.5693;A3:Chr23:3415971-3416010:3415971-3416020:+	PB.5693.9	PB.5693.9,PB.5693.3
Chr23	PB.5693	PB.5693;A3:Chr23:3415970-3415985:3415970-3415989:+	PB.5693.8	PB.5693.1,PB.5693.8
Chr23	PB.5693	PB.5693;A3:Chr23:3415970-3415985:3415970-3415987:+	PB.5693.8	PB.5693.7,PB.5693.8
Chr23	PB.5693	PB.5693;A3:Chr23:3415970-3415985:3415970-3416001:+	PB.5693.8	PB.5693.8,PB.5693.6
Chr23	PB.5693	PB.5693;A3:Chr23:3415970-3415985:3415970-3415997:+	PB.5693.8	PB.5693.8,PB.5693.12
Chr23	PB.5693	PB.5693;A3:Chr23:3415970-3415997:3415970-3416001:+	PB.5693.12	PB.5693.12,PB.5693.6
Chr23	PB.5715	PB.5715;A3:Chr23:5738514-5738527:5738514-5738536:+	PB.5715.2	PB.5715.2,PB.5715.1
Chr23	PB.5715	PB.5715;A3:Chr23:5738514-5738527:5738514-5738530:+	PB.5715.2	PB.5715.2,PB.5715.3
Chr23	PB.5715	PB.5715;A3:Chr23:5738514-5738530:5738514-5738536:+	PB.5715.3	PB.5715.3,PB.5715.1
Chr23	PB.5742	PB.5742;A3:Chr23:8519926-8520663:8519926-8520666:+	PB.5742.1,PB.5742.2,PB.5742.5,PB.5742.4,PB.5742.3,PB.5742.7,PB.5742.9,PB.5742.10,PB.5742.11,PB.5742.12,PB.5742.13,PB.5742.16,PB.5742.17,PB.5742.15,PB.5742.14,PB.5742.6,PB.5742.18	PB.5742.12,PB.5742.10,PB.5742.1,PB.5742.18,PB.5742.8,PB.5742.5,PB.5742.14,PB.5742.7,PB.5742.3,PB.5742.16,PB.5742.11,PB.5742.15,PB.5742.6,PB.5742.2,PB.5742.17,PB.5742.9,PB.5742.4,PB.5742.13
Chr23	PB.5742	PB.5742;A3:Chr23:8522904-8523903:8522904-8523927:+	PB.5742.1,PB.5742.8,PB.5742.9,PB.5742.10,PB.5742.11,PB.5742.12,PB.5742.17,PB.5742.14,PB.5742.18	PB.5742.2,PB.5742.4,PB.5742.1,PB.5742.14,PB.5742.5,PB.5742.7,PB.5742.16,PB.5742.11,PB.5742.10,PB.5742.19,PB.5742.8,PB.5742.3,PB.5742.17,PB.5742.13,PB.5742.12,PB.5742.18,PB.5742.15,PB.5742.9,PB.5742.6
Chr23	PB.5742	PB.5742;A3:Chr23:8516063-8517037:8516063-8517094:+	PB.5742.6	PB.5742.12,PB.5742.10,PB.5742.1,PB.5742.8,PB.5742.18,PB.5742.5,PB.5742.14,PB.5742.7,PB.5742.3,PB.5742.16,PB.5742.11,PB.5742.15,PB.5742.2,PB.5742.17,PB.5742.9,PB.5742.6,PB.5742.4,PB.5742.13
Chr23	PB.5763	PB.5763;A3:Chr23:10399487-10400689:10399487-10400848:+	PB.5763.3,PB.5763.4	PB.5763.2,PB.5763.1,PB.5763.4,PB.5763.3
Chr23	PB.5764	PB.5764;A3:Chr23:10431621-10434326:10431621-10434342:+	PB.5764.6	PB.5764.1,PB.5764.8,PB.5764.6,PB.5764.4,PB.5764.7,PB.5764.5,PB.5764.10,PB.5764.9,PB.5764.3
Chr23	PB.5825	PB.5825;A3:Chr23:17402172-17404178:17402172-17404189:+	PB.5825.51,PB.5825.50,PB.5825.24,PB.5825.39,PB.5825.46,PB.5825.49,PB.5825.22,PB.5825.32,PB.5825.4,PB.5825.28,PB.5825.13,PB.5825.15,PB.5825.41,PB.5825.30,PB.5825.3,PB.5825.9,PB.5825.11,PB.5825.36,PB.5825.18,PB.5825.1,PB.5825.26,PB.5825.2,PB.5825.34,PB.5825.44,PB.5825.6,PB.5825.7	PB.5825.9,PB.5825.18,PB.5825.31,PB.5825.13,PB.5825.44,PB.5825.11,PB.5825.49,PB.5825.34,PB.5825.51,PB.5825.10,PB.5825.46,PB.5825.37,PB.5825.5,PB.5825.3,PB.5825.52,PB.5825.8,PB.5825.32,PB.5825.39,PB.5825.22,PB.5825.26,PB.5825.20,PB.5825.2,PB.5825.24,PB.5825.50,PB.5825.30,PB.5825.4,PB.5825.15,PB.5825.7,PB.5825.12,PB.5825.41,PB.5825.1,PB.5825.27,PB.5825.14,PB.5825.6,PB.5825.36,PB.5825.28
Chr23	PB.5825	PB.5825;A3:Chr23:17402172-17404178:17402172-17404186:+	PB.5825.51,PB.5825.50,PB.5825.24,PB.5825.39,PB.5825.46,PB.5825.49,PB.5825.22,PB.5825.32,PB.5825.4,PB.5825.28,PB.5825.13,PB.5825.15,PB.5825.41,PB.5825.30,PB.5825.3,PB.5825.9,PB.5825.11,PB.5825.36,PB.5825.18,PB.5825.1,PB.5825.26,PB.5825.2,PB.5825.34,PB.5825.44,PB.5825.6,PB.5825.7	PB.5825.9,PB.5825.54,PB.5825.18,PB.5825.13,PB.5825.44,PB.5825.11,PB.5825.49,PB.5825.34,PB.5825.51,PB.5825.46,PB.5825.3,PB.5825.32,PB.5825.39,PB.5825.22,PB.5825.26,PB.5825.2,PB.5825.24,PB.5825.50,PB.5825.30,PB.5825.4,PB.5825.15,PB.5825.7,PB.5825.41,PB.5825.1,PB.5825.6,PB.5825.36,PB.5825.28
Chr23	PB.5825	PB.5825;A3:Chr23:17402172-17404161:17402172-17404178:+	PB.5825.45,PB.5825.25,PB.5825.40,PB.5825.17,PB.5825.42,PB.5825.19	PB.5825.9,PB.5825.18,PB.5825.13,PB.5825.44,PB.5825.11,PB.5825.49,PB.5825.34,PB.5825.51,PB.5825.42,PB.5825.45,PB.5825.46,PB.5825.3,PB.5825.32,PB.5825.39,PB.5825.22,PB.5825.25,PB.5825.26,PB.5825.17,PB.5825.2,PB.5825.24,PB.5825.50,PB.5825.30,PB.5825.4,PB.5825.15,PB.5825.7,PB.5825.41,PB.5825.1,PB.5825.40,PB.5825.6,PB.5825.36,PB.5825.19,PB.5825.28
Chr23	PB.5825	PB.5825;A3:Chr23:17402172-17404161:17402172-17404189:+	PB.5825.45,PB.5825.25,PB.5825.40,PB.5825.17,PB.5825.42,PB.5825.19	PB.5825.25,PB.5825.42,PB.5825.27,PB.5825.31,PB.5825.20,PB.5825.17,PB.5825.10,PB.5825.45,PB.5825.37,PB.5825.5,PB.5825.40,PB.5825.14,PB.5825.52,PB.5825.19,PB.5825.12,PB.5825.8
Chr23	PB.5825	PB.5825;A3:Chr23:17402172-17404161:17402172-17404175:+	PB.5825.45,PB.5825.25,PB.5825.40,PB.5825.17,PB.5825.42,PB.5825.19	PB.5825.25,PB.5825.42,PB.5825.17,PB.5825.45,PB.5825.40,PB.5825.38,PB.5825.21,PB.5825.19,PB.5825.35
Chr23	PB.5825	PB.5825;A3:Chr23:17402172-17404161:17402172-17404186:+	PB.5825.45,PB.5825.25,PB.5825.40,PB.5825.17,PB.5825.42,PB.5825.19	PB.5825.25,PB.5825.42,PB.5825.54,PB.5825.17,PB.5825.45,PB.5825.40,PB.5825.19
Chr23	PB.5825	PB.5825;A3:Chr23:17402172-17404175:17402172-17404178:+	PB.5825.38,PB.5825.21,PB.5825.35	PB.5825.9,PB.5825.18,PB.5825.13,PB.5825.44,PB.5825.11,PB.5825.49,PB.5825.35,PB.5825.34,PB.5825.51,PB.5825.46,PB.5825.38,PB.5825.3,PB.5825.32,PB.5825.39,PB.5825.22,PB.5825.26,PB.5825.2,PB.5825.24,PB.5825.50,PB.5825.30,PB.5825.4,PB.5825.15,PB.5825.7,PB.5825.41,PB.5825.1,PB.5825.6,PB.5825.36,PB.5825.21,PB.5825.28
Chr23	PB.5825	PB.5825;A3:Chr23:17402172-17404175:17402172-17404189:+	PB.5825.38,PB.5825.21,PB.5825.35	PB.5825.27,PB.5825.31,PB.5825.20,PB.5825.10,PB.5825.37,PB.5825.5,PB.5825.14,PB.5825.38,PB.5825.52,PB.5825.21,PB.5825.35,PB.5825.12,PB.5825.8
Chr23	PB.5825	PB.5825;A3:Chr23:17402172-17404175:17402172-17404186:+	PB.5825.38,PB.5825.21,PB.5825.35	PB.5825.38,PB.5825.54,PB.5825.21,PB.5825.35
Chr23	PB.5825	PB.5825;A3:Chr23:17402172-17404186:17402172-17404189:+	PB.5825.54	PB.5825.54,PB.5825.27,PB.5825.31,PB.5825.20,PB.5825.10,PB.5825.37,PB.5825.5,PB.5825.14,PB.5825.52,PB.5825.12,PB.5825.8
Chr23	PB.5843	PB.5843;A3:Chr23:19748031-19748041:19748031-19748047:+	PB.5843.3	PB.5843.1,PB.5843.3
Chr23	PB.5853	PB.5853;A3:Chr23:20414593-20414616:20414593-20414622:+	PB.5853.2,PB.5853.7	PB.5853.3,PB.5853.2,PB.5853.7
Chr23	PB.5853	PB.5853;A3:Chr23:20414593-20414616:20414593-20414630:+	PB.5853.2,PB.5853.7	PB.5853.2,PB.5853.5,PB.5853.7
Chr23	PB.5853	PB.5853;A3:Chr23:20414593-20414622:20414593-20414630:+	PB.5853.3	PB.5853.3,PB.5853.5
Chr23	PB.5853	PB.5853;A3:Chr23:20414593-20414614:20414593-20414616:+	PB.5853.6	PB.5853.2,PB.5853.6,PB.5853.7
Chr23	PB.5853	PB.5853;A3:Chr23:20414593-20414614:20414593-20414622:+	PB.5853.6	PB.5853.3,PB.5853.6
Chr23	PB.5853	PB.5853;A3:Chr23:20414593-20414614:20414593-20414630:+	PB.5853.6	PB.5853.6,PB.5853.5
Chr23	PB.5863	PB.5863;A3:Chr23:20913363-20913379:20913363-20913381:+	PB.5863.3,PB.5863.13	PB.5863.5,PB.5863.13,PB.5863.3
Chr23	PB.5863	PB.5863;A3:Chr23:20913363-20913379:20913363-20913389:+	PB.5863.3,PB.5863.13	PB.5863.8,PB.5863.13,PB.5863.3
Chr23	PB.5863	PB.5863;A3:Chr23:20913363-20913381:20913363-20913389:+	PB.5863.5	PB.5863.8,PB.5863.5
Chr23	PB.5863	PB.5863;A3:Chr23:20913228-20913235:20913228-20913239:+	PB.5863.7	PB.5863.7,PB.5863.9
Chr23	PB.5863	PB.5863;A3:Chr23:20913228-20913235:20913228-20913237:+	PB.5863.7	PB.5863.7,PB.5863.8
Chr23	PB.5863	PB.5863;A3:Chr23:20913363-20913377:20913363-20913379:+	PB.5863.7	PB.5863.7,PB.5863.13,PB.5863.3
Chr23	PB.5863	PB.5863;A3:Chr23:20913363-20913377:20913363-20913381:+	PB.5863.7	PB.5863.7,PB.5863.5
Chr23	PB.5863	PB.5863;A3:Chr23:20913363-20913377:20913363-20913389:+	PB.5863.7	PB.5863.7,PB.5863.8
Chr23	PB.5863	PB.5863;A3:Chr23:20913228-20913237:20913228-20913239:+	PB.5863.8	PB.5863.8,PB.5863.9
Chr23	PB.5668	PB.5668;A3:Chr23:1099838-1102996:1099772-1102996:-	PB.5668.2,PB.5668.6,PB.5668.7,PB.5668.10	PB.5668.2,PB.5668.10,PB.5668.7,PB.5668.6,PB.5668.8
Chr23	PB.5712	PB.5712;A3:Chr23:4908662-4908915:4908576-4908915:-	PB.5712.1,PB.5712.5,PB.5712.3,PB.5712.2,PB.5712.7,PB.5712.8	PB.5712.5,PB.5712.8,PB.5712.2,PB.5712.4,PB.5712.7,PB.5712.1,PB.5712.3
Chr23	PB.5738	PB.5738;A3:Chr23:7367252-7373375:7367247-7373375:-	PB.5738.3,PB.5738.6,PB.5738.7	PB.5738.7,PB.5738.6,PB.5738.5,PB.5738.3
Chr23	PB.5793	PB.5793;A3:Chr23:11447087-11447490:11447086-11447490:-	PB.5793.1,PB.5793.2,PB.5793.4,PB.5793.9,PB.5793.10,PB.5793.11,PB.5793.12	PB.5793.1,PB.5793.3,PB.5793.2,PB.5793.12,PB.5793.9,PB.5793.10,PB.5793.4,PB.5793.11,PB.5793.8
Chr23	PB.5793	PB.5793;A3:Chr23:11435238-11436101:11435235-11436101:-	PB.5793.2,PB.5793.5	PB.5793.1,PB.5793.6,PB.5793.2,PB.5793.12,PB.5793.5,PB.5793.9,PB.5793.7,PB.5793.3,PB.5793.4,PB.5793.11,PB.5793.10,PB.5793.8
Chr23	PB.5793	PB.5793;A3:Chr23:11454571-11455284:11454568-11455284:-	PB.5793.2,PB.5793.4,PB.5793.9,PB.5793.10,PB.5793.11,PB.5793.12	PB.5793.2,PB.5793.12,PB.5793.9,PB.5793.10,PB.5793.4,PB.5793.11,PB.5793.8
Chr23	PB.5793	PB.5793;A3:Chr23:11426296-11426315:11426278-11426315:-	PB.5793.10	PB.5793.10,PB.5793.5
Chr23	PB.5793	PB.5793;A3:Chr23:11426296-11426315:11426284-11426315:-	PB.5793.10	PB.5793.10,PB.5793.11
Chr23	PB.5793	PB.5793;A3:Chr23:11426284-11426315:11426278-11426315:-	PB.5793.11	PB.5793.5,PB.5793.11
Chr23	PB.5797	PB.5797;A3:Chr23:11724375-11726207:11724330-11726207:-	PB.5797.5,PB.5797.10	PB.5797.10,PB.5797.5,PB.5797.1,PB.5797.7
Chr23	PB.5844	PB.5844;A3:Chr23:18202750-18202841:18202480-18202841:-	PB.5844.12	PB.5844.12,PB.5844.4
Chr23	PB.5844	PB.5844;A3:Chr23:18203252-18203343:18202712-18203343:-	PB.5844.21	PB.5844.21,PB.5844.25
Chr23	PB.5844	PB.5844;A3:Chr23:18203380-18203471:18203110-18203471:-	PB.5844.32	PB.5844.32,PB.5844.38
Chr23	PB.5861	PB.5861;A3:Chr23:20789054-20789229:20789051-20789229:-	PB.5861.5,PB.5861.4,PB.5861.7	PB.5861.5,PB.5861.6,PB.5861.3,PB.5861.1,PB.5861.7,PB.5861.4
Chr23	PB.5866	PB.5866;A3:Chr23:21021787-21022038:21021785-21022038:-	PB.5866.4	PB.5866.1,PB.5866.2,PB.5866.4
Chr24	PB.5921	PB.5921;A3:Chr24:4028889-4029427:4028885-4029427:-	PB.5921.1,PB.5921.2,PB.5921.3,PB.5921.4,PB.5921.5,PB.5921.6,PB.5921.8	PB.5921.8,PB.5921.1,PB.5921.2,PB.5921.6,PB.5921.4,PB.5921.7,PB.5921.5,PB.5921.3
Chr24	PB.5929	PB.5929;A3:Chr24:4649354-4649841:4649206-4649841:-	PB.5929.1,PB.5929.2,PB.5929.3,PB.5929.4,PB.5929.5,PB.5929.6,PB.5929.7,PB.5929.12,PB.5929.14,PB.5929.16	PB.5929.12,PB.5929.9,PB.5929.4,PB.5929.7,PB.5929.2,PB.5929.3,PB.5929.16,PB.5929.6,PB.5929.5,PB.5929.1,PB.5929.14
Chr24	PB.5931	PB.5931;A3:Chr24:4699572-4699587:4699562-4699587:-	PB.5931.2	PB.5931.2,PB.5931.1
Chr24	PB.5931	PB.5931;A3:Chr24:4699572-4699587:4699566-4699587:-	PB.5931.2	PB.5931.2,PB.5931.3
Chr24	PB.5931	PB.5931;A3:Chr24:4699566-4699587:4699562-4699587:-	PB.5931.3	PB.5931.3,PB.5931.1
Chr24	PB.5936	PB.5936;A3:Chr24:5605224-5605250:5605223-5605250:-	PB.5936.1,PB.5936.7,PB.5936.11,PB.5936.14,PB.5936.17	PB.5936.11,PB.5936.9,PB.5936.14,PB.5936.1,PB.5936.17,PB.5936.7
Chr24	PB.5936	PB.5936;A3:Chr24:5638540-5682362:5638531-5682362:-	PB.5936.3,PB.5936.4,PB.5936.13	PB.5936.2,PB.5936.12,PB.5936.4,PB.5936.8,PB.5936.22,PB.5936.3,PB.5936.13
Chr24	PB.5936	PB.5936;A3:Chr24:5605225-5605250:5605224-5605250:-	PB.5936.6,PB.5936.10,PB.5936.12	PB.5936.12,PB.5936.11,PB.5936.14,PB.5936.6,PB.5936.1,PB.5936.17,PB.5936.10,PB.5936.7
Chr24	PB.5936	PB.5936;A3:Chr24:5605225-5605250:5605223-5605250:-	PB.5936.6,PB.5936.10,PB.5936.12	PB.5936.9,PB.5936.10,PB.5936.12,PB.5936.6
Chr24	PB.5936	PB.5936;A3:Chr24:5605208-5605239:5605207-5605239:-	PB.5936.18	PB.5936.4,PB.5936.18,PB.5936.19,PB.5936.21,PB.5936.13
Chr24	PB.5939	PB.5939;A3:Chr24:6481071-6481238:6480990-6481238:-	PB.5939.1,PB.5939.3,PB.5939.5	PB.5939.5,PB.5939.3,PB.5939.1,PB.5939.4
Chr24	PB.5974	PB.5974;A3:Chr24:8573979-8581054:8573976-8581054:-	PB.5974.1,PB.5974.14,PB.5974.12,PB.5974.13,PB.5974.11,PB.5974.5,PB.5974.9,PB.5974.7,PB.5974.8,PB.5974.15,PB.5974.17,PB.5974.16	PB.5974.12,PB.5974.16,PB.5974.11,PB.5974.13,PB.5974.14,PB.5974.9,PB.5974.3,PB.5974.8,PB.5974.18,PB.5974.7,PB.5974.17,PB.5974.5,PB.5974.1,PB.5974.15
Chr24	PB.5980	PB.5980;A3:Chr24:9375355-9376022:9375331-9376022:-	PB.5980.8,PB.5980.10	PB.5980.7,PB.5980.8,PB.5980.10
Chr24	PB.5981	PB.5981;A3:Chr24:9415489-9415864:9415472-9415864:-	PB.5981.1,PB.5981.4,PB.5981.3,PB.5981.2,PB.5981.6	PB.5981.6,PB.5981.5,PB.5981.1,PB.5981.3,PB.5981.2,PB.5981.4
Chr24	PB.5983	PB.5983;A3:Chr24:9490959-9491405:9490956-9491405:-	PB.5983.1,PB.5983.2,PB.5983.3,PB.5983.6,PB.5983.5,PB.5983.8,PB.5983.4,PB.5983.10,PB.5983.9,PB.5983.11,PB.5983.12,PB.5983.16,PB.5983.13,PB.5983.14,PB.5983.18,PB.5983.19	PB.5983.5,PB.5983.11,PB.5983.9,PB.5983.10,PB.5983.12,PB.5983.21,PB.5983.19,PB.5983.1,PB.5983.13,PB.5983.16,PB.5983.8,PB.5983.4,PB.5983.18,PB.5983.14,PB.5983.2,PB.5983.6,PB.5983.15,PB.5983.20,PB.5983.7,PB.5983.3
Chr24	PB.6005	PB.6005;A3:Chr24:13048582-13052308:13048580-13052308:-	PB.6005.7,PB.6005.10	PB.6005.13,PB.6005.7,PB.6005.10
Chr24	PB.6057	PB.6057;A3:Chr24:19929074-19930176:19929071-19930176:-	PB.6057.4,PB.6057.6,PB.6057.7,PB.6057.9,PB.6057.12,PB.6057.14,PB.6057.15,PB.6057.16,PB.6057.18,PB.6057.17,PB.6057.20,PB.6057.21,PB.6057.22	PB.6057.6,PB.6057.12,PB.6057.9,PB.6057.14,PB.6057.16,PB.6057.21,PB.6057.7,PB.6057.4,PB.6057.18,PB.6057.15,PB.6057.17,PB.6057.22,PB.6057.20,PB.6057.3
Chr24	PB.5893	PB.5893;A3:Chr24:450361-453311:450361-453326:+	PB.5893.8,PB.5893.7,PB.5893.5,PB.5893.3,PB.5893.4,PB.5893.2,PB.5893.10	PB.5893.1,PB.5893.7,PB.5893.10,PB.5893.2,PB.5893.8,PB.5893.4,PB.5893.3,PB.5893.5
Chr24	PB.5901	PB.5901;A3:Chr24:3133122-3133361:3133122-3133535:+	PB.5901.2,PB.5901.1	PB.5901.2,PB.5901.1,PB.5901.5
Chr24	PB.5901	PB.5901;A3:Chr24:3133122-3133361:3133122-3133469:+	PB.5901.2,PB.5901.1	PB.5901.2,PB.5901.1,PB.5901.4
Chr24	PB.5901	PB.5901;A3:Chr24:3133122-3133469:3133122-3133535:+	PB.5901.4	PB.5901.5,PB.5901.4
Chr24	PB.5904	PB.5904;A3:Chr24:3374137-3374153:3374137-3374156:+	PB.5904.1	PB.5904.6,PB.5904.5,PB.5904.1,PB.5904.2
Chr24	PB.5909	PB.5909;A3:Chr24:3889999-3891523:3889999-3891529:+	PB.5909.1	PB.5909.5,PB.5909.3,PB.5909.7,PB.5909.4,PB.5909.2,PB.5909.6,PB.5909.1
Chr24	PB.5961	PB.5961;A3:Chr24:7224883-7225069:7224883-7225095:+	PB.5961.1,PB.5961.2,PB.5961.4	PB.5961.4,PB.5961.1,PB.5961.2,PB.5961.3
Chr24	PB.5995	PB.5995;A3:Chr24:11718382-11720039:11718382-11720042:+	PB.5995.5	PB.5995.1,PB.5995.5,PB.5995.4,PB.5995.3,PB.5995.7,PB.5995.2,PB.5995.6
Chr24	PB.6006	PB.6006;A3:Chr24:12193685-12193760:12193685-12193762:+	PB.6006.2,PB.6006.9	PB.6006.1,PB.6006.4,PB.6006.5,PB.6006.9,PB.6006.2,PB.6006.7
Chr24	PB.6006	PB.6006;A3:Chr24:12193685-12193744:12193685-12193760:+	PB.6006.3	PB.6006.3,PB.6006.9,PB.6006.2
Chr24	PB.6006	PB.6006;A3:Chr24:12193685-12193744:12193685-12193762:+	PB.6006.3	PB.6006.1,PB.6006.4,PB.6006.3,PB.6006.5,PB.6006.7
Chr24	PB.6006	PB.6006;A3:Chr24:12193685-12193744:12193685-12193746:+	PB.6006.3	PB.6006.3,PB.6006.8
Chr24	PB.6006	PB.6006;A3:Chr24:12193685-12193746:12193685-12193760:+	PB.6006.8	PB.6006.8,PB.6006.2,PB.6006.9
Chr24	PB.6006	PB.6006;A3:Chr24:12193685-12193746:12193685-12193762:+	PB.6006.8	PB.6006.1,PB.6006.8,PB.6006.4,PB.6006.5,PB.6006.7
Chr24	PB.6018	PB.6018;A3:Chr24:13272032-13273589:13272032-13273601:+	PB.6018.1,PB.6018.3,PB.6018.5,PB.6018.6	PB.6018.4,PB.6018.6,PB.6018.3,PB.6018.1,PB.6018.5
Chr24	PB.6018	PB.6018;A3:Chr24:13273732-13274072:13273732-13274075:+	PB.6018.4,PB.6018.5	PB.6018.4,PB.6018.6,PB.6018.3,PB.6018.1,PB.6018.5
Chr24	PB.6030	PB.6030;A3:Chr24:14323159-14325869:14323159-14325939:+	PB.6030.3,PB.6030.2,PB.6030.4,PB.6030.6,PB.6030.8,PB.6030.7,PB.6030.9	PB.6030.2,PB.6030.3,PB.6030.1,PB.6030.6,PB.6030.8,PB.6030.4,PB.6030.7,PB.6030.9
Chr24	PB.6034	PB.6034;A3:Chr24:14468846-14469376:14468846-14469385:+	PB.6034.1,PB.6034.2,PB.6034.3,PB.6034.6,PB.6034.14,PB.6034.18,PB.6034.20,PB.6034.19,PB.6034.21,PB.6034.15,PB.6034.16,PB.6034.17,PB.6034.23,PB.6034.22,PB.6034.25,PB.6034.26,PB.6034.27,PB.6034.29,PB.6034.28,PB.6034.35,PB.6034.34,PB.6034.37,PB.6034.32,PB.6034.33,PB.6034.36,PB.6034.31,PB.6034.30	PB.6034.15,PB.6034.6,PB.6034.24,PB.6034.16,PB.6034.33,PB.6034.32,PB.6034.21,PB.6034.14,PB.6034.5,PB.6034.36,PB.6034.25,PB.6034.31,PB.6034.37,PB.6034.17,PB.6034.26,PB.6034.35,PB.6034.2,PB.6034.23,PB.6034.34,PB.6034.4,PB.6034.20,PB.6034.28,PB.6034.1,PB.6034.29,PB.6034.30,PB.6034.22,PB.6034.18,PB.6034.3,PB.6034.13,PB.6034.19,PB.6034.27
Chr24	PB.6034	PB.6034;A3:Chr24:14414185-14420799:14414185-14420814:+	PB.6034.3,PB.6034.4,PB.6034.6,PB.6034.13	PB.6034.4,PB.6034.3,PB.6034.13,PB.6034.12,PB.6034.5,PB.6034.2,PB.6034.6,PB.6034.1
Chr24	PB.6034	PB.6034;A3:Chr24:14410508-14410677:14410508-14410689:+	PB.6034.7,PB.6034.9,PB.6034.12	PB.6034.9,PB.6034.7,PB.6034.8,PB.6034.3,PB.6034.6,PB.6034.10,PB.6034.12,PB.6034.5,PB.6034.2,PB.6034.11,PB.6034.4,PB.6034.1
Chr24	PB.6034	PB.6034;A3:Chr24:14480869-14484996:14480869-14484999:+	PB.6034.39	PB.6034.39,PB.6034.38,PB.6034.24,PB.6034.28,PB.6034.30
Chr25	PB.6090	PB.6090;A3:Chr25:247738-249615:247738-249651:+	PB.6090.1,PB.6090.2,PB.6090.3,PB.6090.5	PB.6090.2,PB.6090.5,PB.6090.1,PB.6090.4,PB.6090.3
Chr25	PB.6103	PB.6103;A3:Chr25:591349-591358:591349-591370:+	PB.6103.3	PB.6103.3,PB.6103.2
Chr25	PB.6103	PB.6103;A3:Chr25:591255-591354:591255-591468:+	PB.6103.4	PB.6103.4,PB.6103.1
Chr25	PB.6109	PB.6109;A3:Chr25:1226632-1226690:1226632-1226694:+	PB.6109.1	PB.6109.1,PB.6109.2
Chr25	PB.6109	PB.6109;A3:Chr25:1226781-1226836:1226781-1226846:+	PB.6109.1	PB.6109.1,PB.6109.2
Chr25	PB.6112	PB.6112;A3:Chr25:1265919-1266006:1265919-1266008:+	PB.6112.7,PB.6112.10	PB.6112.7,PB.6112.12,PB.6112.10
Chr25	PB.6122	PB.6122;A3:Chr25:1559853-1560181:1559853-1560499:+	PB.6122.3	PB.6122.3,PB.6122.11,PB.6122.13,PB.6122.1,PB.6122.2,PB.6122.14,PB.6122.12,PB.6122.7,PB.6122.8
Chr25	PB.6122	PB.6122;A3:Chr25:1559853-1560181:1559853-1560465:+	PB.6122.3	PB.6122.10,PB.6122.3
Chr25	PB.6122	PB.6122;A3:Chr25:1559853-1560465:1559853-1560499:+	PB.6122.10	PB.6122.10,PB.6122.11,PB.6122.13,PB.6122.1,PB.6122.2,PB.6122.14,PB.6122.12,PB.6122.7,PB.6122.8
Chr25	PB.6122	PB.6122;A3:Chr25:1551771-1559641:1551771-1559645:+	PB.6122.11	PB.6122.11,PB.6122.5
Chr25	PB.6147	PB.6147;A3:Chr25:2965067-2965144:2965067-2965150:+	PB.6147.2	PB.6147.5,PB.6147.2
Chr25	PB.6147	PB.6147;A3:Chr25:2966682-2967256:2966682-2967259:+	PB.6147.4	PB.6147.3,PB.6147.4
Chr25	PB.6153	PB.6153;A3:Chr25:3899505-3899514:3899505-3899518:+	PB.6153.2	PB.6153.1,PB.6153.2
Chr25	PB.6166	PB.6166;A3:Chr25:4622124-4622137:4622124-4622159:+	PB.6166.3	PB.6166.3,PB.6166.1
Chr25	PB.6166	PB.6166;A3:Chr25:4622124-4622137:4622124-4622149:+	PB.6166.3	PB.6166.3,PB.6166.4
Chr25	PB.6166	PB.6166;A3:Chr25:4622124-4622137:4622124-4622145:+	PB.6166.3	PB.6166.3,PB.6166.5
Chr25	PB.6166	PB.6166;A3:Chr25:4622124-4622149:4622124-4622159:+	PB.6166.4	PB.6166.1,PB.6166.4
Chr25	PB.6166	PB.6166;A3:Chr25:4622124-4622145:4622124-4622159:+	PB.6166.5	PB.6166.1,PB.6166.5
Chr25	PB.6166	PB.6166;A3:Chr25:4622124-4622145:4622124-4622149:+	PB.6166.5	PB.6166.5,PB.6166.4
Chr25	PB.6178	PB.6178;A3:Chr25:5342362-5342373:5342362-5342377:+	PB.6178.1	PB.6178.5,PB.6178.1
Chr25	PB.6178	PB.6178;A3:Chr25:5342362-5342371:5342362-5342373:+	PB.6178.4	PB.6178.4,PB.6178.1
Chr25	PB.6178	PB.6178;A3:Chr25:5342362-5342371:5342362-5342377:+	PB.6178.4	PB.6178.5,PB.6178.4
Chr25	PB.6178	PB.6178;A3:Chr25:5342362-5342369:5342362-5342373:+	PB.6178.3	PB.6178.3,PB.6178.1
Chr25	PB.6178	PB.6178;A3:Chr25:5342362-5342369:5342362-5342371:+	PB.6178.3	PB.6178.3,PB.6178.4
Chr25	PB.6178	PB.6178;A3:Chr25:5342362-5342369:5342362-5342377:+	PB.6178.3	PB.6178.3,PB.6178.5
Chr25	PB.6189	PB.6189;A3:Chr25:5731956-5732912:5731956-5732927:+	PB.6189.2	PB.6189.2,PB.6189.1
Chr25	PB.6189	PB.6189;A3:Chr25:5736071-5736116:5736071-5736124:+	PB.6189.2	PB.6189.2,PB.6189.3
Chr25	PB.6195	PB.6195;A3:Chr25:5831579-5831598:5831579-5831616:+	PB.6195.1	PB.6195.2,PB.6195.1
Chr25	PB.6240	PB.6240;A3:Chr25:21093067-21093291:21093067-21093676:+	PB.6240.1,PB.6240.2	PB.6240.2,PB.6240.7,PB.6240.1
Chr25	PB.6240	PB.6240;A3:Chr25:21093085-21093630:21093085-21093676:+	PB.6240.4	PB.6240.5,PB.6240.9,PB.6240.4
Chr25	PB.6240	PB.6240;A3:Chr25:21093085-21093291:21093085-21093676:+	PB.6240.3,PB.6240.8	PB.6240.3,PB.6240.5,PB.6240.9,PB.6240.8
Chr25	PB.6240	PB.6240;A3:Chr25:21093085-21093291:21093085-21093630:+	PB.6240.3,PB.6240.8	PB.6240.3,PB.6240.4,PB.6240.8
Chr25	PB.6138	PB.6138;A3:Chr25:2113351-2113468:2113281-2113468:-	PB.6138.1,PB.6138.2,PB.6138.3,PB.6138.6,PB.6138.10,PB.6138.9,PB.6138.12,PB.6138.11,PB.6138.13,PB.6138.14,PB.6138.16,PB.6138.15,PB.6138.18,PB.6138.21,PB.6138.23,PB.6138.24,PB.6138.25,PB.6138.26	PB.6138.15,PB.6138.19,PB.6138.2,PB.6138.16,PB.6138.25,PB.6138.23,PB.6138.11,PB.6138.3,PB.6138.21,PB.6138.10,PB.6138.18,PB.6138.12,PB.6138.26,PB.6138.24,PB.6138.9,PB.6138.1,PB.6138.14,PB.6138.6,PB.6138.13
Chr25	PB.6142	PB.6142;A3:Chr25:2685020-2685200:2684892-2685200:-	PB.6142.1,PB.6142.3,PB.6142.8	PB.6142.8,PB.6142.3,PB.6142.7,PB.6142.1
Chr25	PB.6146	PB.6146;A3:Chr25:2698647-2699028:2698625-2699028:-	PB.6146.1,PB.6146.12,PB.6146.11,PB.6146.9,PB.6146.5,PB.6146.10,PB.6146.6,PB.6146.7,PB.6146.13,PB.6146.8,PB.6146.14,PB.6146.16,PB.6146.15	PB.6146.16,PB.6146.3,PB.6146.5,PB.6146.11,PB.6146.13,PB.6146.15,PB.6146.7,PB.6146.4,PB.6146.1,PB.6146.14,PB.6146.9,PB.6146.10,PB.6146.6,PB.6146.12,PB.6146.8
Chr25	PB.6146	PB.6146;A3:Chr25:2708814-2712959:2708810-2712959:-	PB.6146.1,PB.6146.3,PB.6146.6,PB.6146.14	PB.6146.3,PB.6146.1,PB.6146.14,PB.6146.6,PB.6146.15
Chr25	PB.6154	PB.6154;A3:Chr25:2996650-2997056:2996647-2997056:-	PB.6154.14	PB.6154.2,PB.6154.11,PB.6154.6,PB.6154.14,PB.6154.8,PB.6154.5,PB.6154.1,PB.6154.9,PB.6154.12,PB.6154.13,PB.6154.4
Chr25	PB.6159	PB.6159;A3:Chr25:4243830-4244261:4243827-4244261:-	PB.6159.1	PB.6159.1,PB.6159.2,PB.6159.3
Chr25	PB.6205	PB.6205;A3:Chr25:6615751-6616455:6615745-6616455:-	PB.6205.2,PB.6205.1,PB.6205.4,PB.6205.5,PB.6205.7,PB.6205.19,PB.6205.18,PB.6205.8,PB.6205.16,PB.6205.11,PB.6205.17,PB.6205.9,PB.6205.14,PB.6205.15,PB.6205.10,PB.6205.12,PB.6205.13,PB.6205.28,PB.6205.26,PB.6205.27,PB.6205.29,PB.6205.31,PB.6205.6,PB.6205.30,PB.6205.32,PB.6205.33,PB.6205.35,PB.6205.37,PB.6205.36,PB.6205.42,PB.6205.40,PB.6205.41,PB.6205.46,PB.6205.45,PB.6205.47,PB.6205.48,PB.6205.50,…	PB.6205.6,PB.6205.35,PB.6205.30,PB.6205.40,PB.6205.74,PB.6205.54,PB.6205.13,PB.6205.64,PB.6205.67,PB.6205.73,PB.6205.27,PB.6205.29,PB.6205.33,PB.6205.45,PB.6205.60,PB.6205.48,PB.6205.59,PB.6205.2,PB.6205.10,PB.6205.47,PB.6205.50,PB.6205.49,PB.6205.14,PB.6205.32,PB.6205.71,PB.6205.17,PB.6205.31,PB.6205.18,PB.6205.42,PB.6205.77,PB.6205.12,PB.6205.9,PB.6205.52,PB.6205.15,PB.6205.76,PB.6205.4,PB.6205…
Chr25	PB.6210	PB.6210;A3:Chr25:6770082-6772736:6770021-6772736:-	PB.6210.4,PB.6210.8,PB.6210.10	PB.6210.4,PB.6210.6,PB.6210.17,PB.6210.10,PB.6210.3,PB.6210.7,PB.6210.1,PB.6210.14,PB.6210.8,PB.6210.2
Chr25	PB.6210	PB.6210;A3:Chr25:6763990-6764008:6763988-6764008:-	PB.6210.16	PB.6210.20,PB.6210.16
Chr25	PB.6241	PB.6241;A3:Chr25:21109505-21116062:21109475-21116062:-	PB.6241.4,PB.6241.1,PB.6241.8	PB.6241.1,PB.6241.8,PB.6241.5,PB.6241.4
Chr26	PB.6263	PB.6263;A3:Chr26:1447156-1448074:1447156-1448085:+	PB.6263.1,PB.6263.3,PB.6263.12,PB.6263.11	PB.6263.4,PB.6263.11,PB.6263.12,PB.6263.1,PB.6263.3
Chr26	PB.6263	PB.6263;A3:Chr26:1447156-1448074:1447156-1448092:+	PB.6263.1,PB.6263.3,PB.6263.12,PB.6263.11	PB.6263.9,PB.6263.11,PB.6263.12,PB.6263.1,PB.6263.3
Chr26	PB.6263	PB.6263;A3:Chr26:1447156-1448085:1447156-1448092:+	PB.6263.4	PB.6263.4,PB.6263.9
Chr26	PB.6263	PB.6263;A3:Chr26:1446487-1448078:1446487-1448151:+	PB.6263.5,PB.6263.6	PB.6263.8,PB.6263.5,PB.6263.6
Chr26	PB.6263	PB.6263;A3:Chr26:1446487-1448047:1446487-1448078:+	PB.6263.10	PB.6263.5,PB.6263.10,PB.6263.6
Chr26	PB.6263	PB.6263;A3:Chr26:1446487-1448047:1446487-1448151:+	PB.6263.10	PB.6263.8,PB.6263.10
Chr26	PB.6322	PB.6322;A3:Chr26:7144628-7145787:7144628-7145790:+	PB.6322.2	PB.6322.1,PB.6322.2
Chr26	PB.6336	PB.6336;A3:Chr26:8498325-8499582:8498325-8499585:+	PB.6336.1	PB.6336.1,PB.6336.2
Chr26	PB.6352	PB.6352;A3:Chr26:9697550-9697559:9697550-9697643:+	PB.6352.1	PB.6352.2,PB.6352.1
Chr26	PB.6352	PB.6352;A3:Chr26:9697550-9697559:9697550-9697569:+	PB.6352.1	PB.6352.1,PB.6352.3
Chr26	PB.6352	PB.6352;A3:Chr26:9697550-9697559:9697550-9697573:+	PB.6352.1	PB.6352.8,PB.6352.1
Chr26	PB.6352	PB.6352;A3:Chr26:9697550-9697559:9697550-9697597:+	PB.6352.1	PB.6352.1,PB.6352.9
Chr26	PB.6352	PB.6352;A3:Chr26:9697550-9697569:9697550-9697643:+	PB.6352.3	PB.6352.2,PB.6352.3
Chr26	PB.6352	PB.6352;A3:Chr26:9697550-9697569:9697550-9697573:+	PB.6352.3	PB.6352.8,PB.6352.3
Chr26	PB.6352	PB.6352;A3:Chr26:9697550-9697569:9697550-9697597:+	PB.6352.3	PB.6352.3,PB.6352.9
Chr26	PB.6352	PB.6352;A3:Chr26:9697550-9697557:9697550-9697559:+	PB.6352.6	PB.6352.1,PB.6352.6
Chr26	PB.6352	PB.6352;A3:Chr26:9697550-9697557:9697550-9697643:+	PB.6352.6	PB.6352.2,PB.6352.6
Chr26	PB.6352	PB.6352;A3:Chr26:9697550-9697557:9697550-9697569:+	PB.6352.6	PB.6352.6,PB.6352.3
Chr26	PB.6352	PB.6352;A3:Chr26:9697550-9697557:9697550-9697573:+	PB.6352.6	PB.6352.8,PB.6352.6
Chr26	PB.6352	PB.6352;A3:Chr26:9697550-9697557:9697550-9697597:+	PB.6352.6	PB.6352.6,PB.6352.9
Chr26	PB.6352	PB.6352;A3:Chr26:9697453-9697460:9697453-9697480:+	PB.6352.8	PB.6352.8,PB.6352.4
Chr26	PB.6352	PB.6352;A3:Chr26:9697453-9697460:9697453-9697466:+	PB.6352.8	PB.6352.8,PB.6352.9
Chr26	PB.6352	PB.6352;A3:Chr26:9697550-9697573:9697550-9697643:+	PB.6352.8	PB.6352.2,PB.6352.8
Chr26	PB.6352	PB.6352;A3:Chr26:9697550-9697573:9697550-9697597:+	PB.6352.8	PB.6352.8,PB.6352.9
Chr26	PB.6352	PB.6352;A3:Chr26:9697453-9697466:9697453-9697480:+	PB.6352.9	PB.6352.4,PB.6352.9
Chr26	PB.6352	PB.6352;A3:Chr26:9697550-9697597:9697550-9697643:+	PB.6352.9	PB.6352.2,PB.6352.9
Chr26	PB.6368	PB.6368;A3:Chr26:13154268-13155256:13154268-13155392:+	PB.6368.2	PB.6368.2,PB.6368.1
Chr26	PB.6372	PB.6372;A3:Chr26:13252454-13253006:13252454-13253009:+	PB.6372.2	PB.6372.1,PB.6372.2
Chr26	PB.6280	PB.6280;A3:Chr26:2568859-2571046:2568844-2571046:-	PB.6280.3,PB.6280.1	PB.6280.1,PB.6280.2,PB.6280.3
Chr26	PB.6283	PB.6283;A3:Chr26:2581176-2581755:2581143-2581755:-	PB.6283.1,PB.6283.2,PB.6283.7,PB.6283.6,PB.6283.4,PB.6283.3,PB.6283.15,PB.6283.16,PB.6283.14,PB.6283.19,PB.6283.20,PB.6283.25,PB.6283.29,PB.6283.27,PB.6283.31,PB.6283.32,PB.6283.35	PB.6283.14,PB.6283.13,PB.6283.25,PB.6283.28,PB.6283.32,PB.6283.15,PB.6283.1,PB.6283.29,PB.6283.2,PB.6283.4,PB.6283.6,PB.6283.31,PB.6283.7,PB.6283.3,PB.6283.35,PB.6283.16,PB.6283.27,PB.6283.19,PB.6283.20
Chr26	PB.6283	PB.6283;A3:Chr26:2579942-2581005:2579911-2581005:-	PB.6283.5,PB.6283.7,PB.6283.4,PB.6283.3,PB.6283.15,PB.6283.19,PB.6283.29,PB.6283.32	PB.6283.3,PB.6283.5,PB.6283.29,PB.6283.19,PB.6283.32,PB.6283.7,PB.6283.2,PB.6283.4,PB.6283.15
Chr26	PB.6283	PB.6283;A3:Chr26:2579954-2581005:2579911-2581005:-	PB.6283.6,PB.6283.12,PB.6283.13,PB.6283.16,PB.6283.20,PB.6283.25,PB.6283.28,PB.6283.35	PB.6283.6,PB.6283.35,PB.6283.13,PB.6283.16,PB.6283.25,PB.6283.28,PB.6283.2,PB.6283.20,PB.6283.12
Chr26	PB.6283	PB.6283;A3:Chr26:2579954-2581005:2579942-2581005:-	PB.6283.6,PB.6283.12,PB.6283.13,PB.6283.16,PB.6283.20,PB.6283.25,PB.6283.28,PB.6283.35	PB.6283.3,PB.6283.4,PB.6283.6,PB.6283.35,PB.6283.15,PB.6283.13,PB.6283.16,PB.6283.25,PB.6283.28,PB.6283.5,PB.6283.29,PB.6283.19,PB.6283.32,PB.6283.7,PB.6283.20,PB.6283.12
Chr26	PB.6288	PB.6288;A3:Chr26:2753316-2753850:2753313-2753850:-	PB.6288.1,PB.6288.3,PB.6288.2,PB.6288.5	PB.6288.1,PB.6288.5,PB.6288.7,PB.6288.2,PB.6288.4,PB.6288.3
Chr26	PB.6288	PB.6288;A3:Chr26:2756572-2760047:2756495-2760047:-	PB.6288.1,PB.6288.3	PB.6288.3,PB.6288.2,PB.6288.1
Chr26	PB.6310	PB.6310;A3:Chr26:5538068-5541153:5538065-5541153:-	PB.6310.3,PB.6310.2	PB.6310.1,PB.6310.3,PB.6310.2
Chr26	PB.6316	PB.6316;A3:Chr26:5845801-5846316:5845800-5846316:-	PB.6316.6,PB.6316.20,PB.6316.22,PB.6316.3,PB.6316.32,PB.6316.39,PB.6316.40,PB.6316.42	PB.6316.39,PB.6316.31,PB.6316.6,PB.6316.42,PB.6316.40,PB.6316.22,PB.6316.3,PB.6316.32,PB.6316.20
Chr26	PB.6330	PB.6330;A3:Chr26:7715797-7715804:7715794-7715804:-	PB.6330.1,PB.6330.2	PB.6330.2,PB.6330.4,PB.6330.3,PB.6330.1
Chr26	PB.6339	PB.6339;A3:Chr26:8871138-8871625:8871135-8871625:-	PB.6339.2,PB.6339.1,PB.6339.3,PB.6339.4,PB.6339.6,PB.6339.7,PB.6339.8,PB.6339.9	PB.6339.5,PB.6339.7,PB.6339.6,PB.6339.8,PB.6339.1,PB.6339.3,PB.6339.4,PB.6339.2,PB.6339.9
Chr26	PB.6364	PB.6364;A3:Chr26:11466644-11469017:11466626-11469017:-	PB.6364.1,PB.6364.3,PB.6364.7	PB.6364.4,PB.6364.6,PB.6364.7,PB.6364.3,PB.6364.1
Chr27	PB.6419	PB.6419;A3:Chr27:2594513-2595502:2594471-2595502:-	PB.6419.5,PB.6419.10,PB.6419.11,PB.6419.12	PB.6419.12,PB.6419.10,PB.6419.8,PB.6419.11,PB.6419.6,PB.6419.9,PB.6419.5
Chr27	PB.6420	PB.6420;A3:Chr27:3662115-3662259:3662110-3662259:-	PB.6420.1,PB.6420.2,PB.6420.4,PB.6420.6,PB.6420.8	PB.6420.2,PB.6420.6,PB.6420.1,PB.6420.7,PB.6420.4,PB.6420.8
Chr27	PB.6453	PB.6453;A3:Chr27:7149380-7149806:7149356-7149806:-	PB.6453.3,PB.6453.4	PB.6453.4,PB.6453.3,PB.6453.2,PB.6453.1
Chr27	PB.6406	PB.6406;A3:Chr27:1728782-1728829:1728782-1728845:+	PB.6406.2	PB.6406.2,PB.6406.1
Chr27	PB.6417	PB.6417;A3:Chr27:2653437-2653619:2653437-2653721:+	PB.6417.3	PB.6417.3,PB.6417.2,PB.6417.1
Chr27	PB.6466	PB.6466;A3:Chr27:8589932-8591630:8589932-8591633:+	PB.6466.5,PB.6466.3,PB.6466.1,PB.6466.2	PB.6466.3,PB.6466.1,PB.6466.5,PB.6466.2,PB.6466.4
Chr27	PB.6474	PB.6474;A3:Chr27:9304092-9304301:9304092-9304321:+	PB.6474.1	PB.6474.1,PB.6474.2
Chr27	PB.6490	PB.6490;A3:Chr27:9890015-9891852:9890015-9891924:+	PB.6490.1,PB.6490.2,PB.6490.3	PB.6490.2,PB.6490.4,PB.6490.3,PB.6490.1
Chr27	PB.6509	PB.6509;A3:Chr27:11920845-11948612:11920845-11948615:+	PB.6509.1,PB.6509.8,PB.6509.4	PB.6509.6,PB.6509.8,PB.6509.1,PB.6509.4
Chr27	PB.6516	PB.6516;A3:Chr27:14157920-14161246:14157920-14161249:+	PB.6516.5	PB.6516.6,PB.6516.5,PB.6516.7,PB.6516.4,PB.6516.2
Chr27	PB.6537	PB.6537;A3:Chr27:16629450-16642103:16629450-16642106:+	PB.6537.3,PB.6537.2,PB.6537.1,PB.6537.4,PB.6537.5	PB.6537.2,PB.6537.5,PB.6537.6,PB.6537.1,PB.6537.3,PB.6537.4
Chr27	PB.6537	PB.6537;A3:Chr27:16625951-16629265:16625951-16629325:+	PB.6537.2,PB.6537.1,PB.6537.4,PB.6537.5	PB.6537.2,PB.6537.5,PB.6537.3,PB.6537.1,PB.6537.4
Chr28	PB.6549	PB.6549;A3:Chr28:567888-568392:567888-568398:+	PB.6549.2,PB.6549.3,PB.6549.1,PB.6549.7,PB.6549.11,PB.6549.12	PB.6549.7,PB.6549.11,PB.6549.2,PB.6549.8,PB.6549.3,PB.6549.12,PB.6549.1
Chr28	PB.6556	PB.6556;A3:Chr28:977718-996930:977718-996933:+	PB.6556.2	PB.6556.2,PB.6556.4
Chr28	PB.6556	PB.6556;A3:Chr28:977718-980190:977718-980256:+	PB.6556.3,PB.6556.1,PB.6556.5	PB.6556.6,PB.6556.3,PB.6556.5,PB.6556.1
Chr28	PB.6556	PB.6556;A3:Chr28:987284-996930:987284-996933:+	PB.6556.10,PB.6556.9	PB.6556.8,PB.6556.10,PB.6556.9,PB.6556.7
Chr28	PB.6568	PB.6568;A3:Chr28:1310064-1321261:1310064-1321262:+	PB.6568.1	PB.6568.1,PB.6568.4
Chr28	PB.6586	PB.6586;A3:Chr28:2466414-2466444:2466414-2466534:+	PB.6586.28,PB.6586.14,PB.6586.26	PB.6586.26,PB.6586.36,PB.6586.65,PB.6586.53,PB.6586.12,PB.6586.28,PB.6586.14,PB.6586.23
Chr28	PB.6586	PB.6586;A3:Chr28:2466272-2466333:2466272-2466423:+	PB.6586.16	PB.6586.41,PB.6586.25,PB.6586.16,PB.6586.48
Chr28	PB.6586	PB.6586;A3:Chr28:2460915-2463355:2460915-2463396:+	PB.6586.3	PB.6586.5,PB.6586.13,PB.6586.11,PB.6586.10,PB.6586.25,PB.6586.9,PB.6586.23,PB.6586.17,PB.6586.29,PB.6586.4,PB.6586.28,PB.6586.19,PB.6586.26,PB.6586.30,PB.6586.8,PB.6586.20,PB.6586.12,PB.6586.2,PB.6586.6,PB.6586.14,PB.6586.3,PB.6586.24,PB.6586.22,PB.6586.16,PB.6586.27,PB.6586.7,PB.6586.1,PB.6586.15,PB.6586.18,PB.6586.21
Chr28	PB.6607	PB.6607;A3:Chr28:4351437-4351448:4351437-4351456:+	PB.6607.1,PB.6607.9	PB.6607.1,PB.6607.8,PB.6607.9
Chr28	PB.6607	PB.6607;A3:Chr28:4351439-4351446:4351439-4351448:+	PB.6607.5	PB.6607.12,PB.6607.5
Chr28	PB.6607	PB.6607;A3:Chr28:4351437-4351444:4351437-4351448:+	PB.6607.6,PB.6607.14	PB.6607.1,PB.6607.6,PB.6607.14,PB.6607.9
Chr28	PB.6607	PB.6607;A3:Chr28:4351437-4351444:4351437-4351456:+	PB.6607.6,PB.6607.14	PB.6607.6,PB.6607.14,PB.6607.8
Chr28	PB.6612	PB.6612;A3:Chr28:4716520-4752023:4716520-4753088:+	PB.6612.6	PB.6612.2,PB.6612.6
Chr28	PB.6612	PB.6612;A3:Chr28:4716520-4721981:4716520-4723017:+	PB.6612.7,PB.6612.13	PB.6612.12,PB.6612.7,PB.6612.13,PB.6612.10
Chr28	PB.6613	PB.6613;A3:Chr28:5061135-5061146:5061135-5061152:+	PB.6613.1	PB.6613.2,PB.6613.1,PB.6613.14
Chr28	PB.6613	PB.6613;A3:Chr28:5061135-5061146:5061135-5061180:+	PB.6613.1	PB.6613.5,PB.6613.1
Chr28	PB.6613	PB.6613;A3:Chr28:5061135-5061146:5061135-5061154:+	PB.6613.1	PB.6613.9,PB.6613.1
Chr28	PB.6613	PB.6613;A3:Chr28:5061135-5061146:5061135-5061150:+	PB.6613.1	PB.6613.12,PB.6613.1
Chr28	PB.6613	PB.6613;A3:Chr28:5061135-5061152:5061135-5061180:+	PB.6613.2,PB.6613.14	PB.6613.2,PB.6613.5,PB.6613.14
Chr28	PB.6613	PB.6613;A3:Chr28:5061135-5061152:5061135-5061154:+	PB.6613.2,PB.6613.14	PB.6613.9,PB.6613.2,PB.6613.14
Chr28	PB.6613	PB.6613;A3:Chr28:5061135-5061142:5061135-5061146:+	PB.6613.7	PB.6613.7,PB.6613.1
Chr28	PB.6613	PB.6613;A3:Chr28:5061135-5061142:5061135-5061152:+	PB.6613.7	PB.6613.7,PB.6613.2,PB.6613.14
Chr28	PB.6613	PB.6613;A3:Chr28:5061135-5061142:5061135-5061180:+	PB.6613.7	PB.6613.7,PB.6613.5
Chr28	PB.6613	PB.6613;A3:Chr28:5061135-5061142:5061135-5061154:+	PB.6613.7	PB.6613.7,PB.6613.9
Chr28	PB.6613	PB.6613;A3:Chr28:5061135-5061142:5061135-5061150:+	PB.6613.7	PB.6613.7,PB.6613.12
Chr28	PB.6613	PB.6613;A3:Chr28:5061140-5061162:5061140-5061172:+	PB.6613.11	PB.6613.6,PB.6613.11
Chr28	PB.6613	PB.6613;A3:Chr28:5061135-5061154:5061135-5061180:+	PB.6613.9	PB.6613.9,PB.6613.5
Chr28	PB.6613	PB.6613;A3:Chr28:5061135-5061150:5061135-5061152:+	PB.6613.12	PB.6613.12,PB.6613.2,PB.6613.14
Chr28	PB.6613	PB.6613;A3:Chr28:5061135-5061150:5061135-5061180:+	PB.6613.12	PB.6613.12,PB.6613.5
Chr28	PB.6613	PB.6613;A3:Chr28:5061135-5061150:5061135-5061154:+	PB.6613.12	PB.6613.12,PB.6613.9
Chr28	PB.6614	PB.6614;A3:Chr28:5148735-5152407:5148735-5152410:+	PB.6614.2	PB.6614.1,PB.6614.3,PB.6614.2
Chr28	PB.6620	PB.6620;A3:Chr28:5209177-5209272:5209177-5209311:+	PB.6620.1,PB.6620.2,PB.6620.3,PB.6620.5,PB.6620.6,PB.6620.9,PB.6620.8,PB.6620.7,PB.6620.10,PB.6620.11,PB.6620.12	PB.6620.2,PB.6620.4,PB.6620.7,PB.6620.5,PB.6620.6,PB.6620.3,PB.6620.10,PB.6620.12,PB.6620.9,PB.6620.8,PB.6620.1,PB.6620.11
Chr28	PB.6636	PB.6636;A3:Chr28:6156855-6157465:6156855-6157468:+	PB.6636.2	PB.6636.2,PB.6636.1
Chr28	PB.6644	PB.6644;A3:Chr28:6397097-6397167:6397097-6397171:+	PB.6644.13	PB.6644.4,PB.6644.13
Chr28	PB.6686	PB.6686;A3:Chr28:8145087-8145901:8145087-8146017:+	PB.6686.1,PB.6686.4,PB.6686.2,PB.6686.3,PB.6686.5,PB.6686.6,PB.6686.8	PB.6686.5,PB.6686.2,PB.6686.3,PB.6686.8,PB.6686.7,PB.6686.6,PB.6686.1,PB.6686.4
Chr28	PB.6686	PB.6686;A3:Chr28:8154612-8155016:8154612-8155028:+	PB.6686.8,PB.6686.10,PB.6686.11,PB.6686.21,PB.6686.22	PB.6686.10,PB.6686.20,PB.6686.23,PB.6686.8,PB.6686.12,PB.6686.9,PB.6686.22,PB.6686.11,PB.6686.21
Chr28	PB.6688	PB.6688;A3:Chr28:8178082-8178133:8178082-8178141:+	PB.6688.3	PB.6688.3,PB.6688.2
Chr28	PB.6688	PB.6688;A3:Chr28:8178082-8178125:8178082-8178133:+	PB.6688.4	PB.6688.3,PB.6688.4
Chr28	PB.6688	PB.6688;A3:Chr28:8178082-8178125:8178082-8178141:+	PB.6688.4	PB.6688.4,PB.6688.2
Chr28	PB.6692	PB.6692;A3:Chr28:8368937-8369547:8368937-8369622:+	PB.6692.2,PB.6692.4,PB.6692.3	PB.6692.1,PB.6692.2,PB.6692.3,PB.6692.4
Chr28	PB.6713	PB.6713;A3:Chr28:14032203-14037370:14032203-14037429:+	PB.6713.4,PB.6713.5	PB.6713.1,PB.6713.4,PB.6713.5
Chr28	PB.6722	PB.6722;A3:Chr28:14791498-14791996:14791498-14792033:+	PB.6722.4	PB.6722.1,PB.6722.2,PB.6722.5,PB.6722.4
Chr28	PB.6730	PB.6730;A3:Chr28:16767977-16767994:16767977-16768012:+	PB.6730.1	PB.6730.4,PB.6730.1
Chr28	PB.6730	PB.6730;A3:Chr28:16767977-16767994:16767977-16767998:+	PB.6730.1	PB.6730.1,PB.6730.5
Chr28	PB.6730	PB.6730;A3:Chr28:16767977-16767988:16767977-16767994:+	PB.6730.7	PB.6730.7,PB.6730.1
Chr28	PB.6730	PB.6730;A3:Chr28:16767977-16767988:16767977-16768012:+	PB.6730.7	PB.6730.4,PB.6730.7
Chr28	PB.6730	PB.6730;A3:Chr28:16767977-16767988:16767977-16767998:+	PB.6730.7	PB.6730.7,PB.6730.5
Chr28	PB.6730	PB.6730;A3:Chr28:16749153-16753925:16749153-16753928:+	PB.6730.5,PB.6730.3	PB.6730.1,PB.6730.2,PB.6730.5,PB.6730.3,PB.6730.4,PB.6730.6,PB.6730.7
Chr28	PB.6730	PB.6730;A3:Chr28:16767977-16767998:16767977-16768012:+	PB.6730.5	PB.6730.4,PB.6730.5
Chr28	PB.6742	PB.6742;A3:Chr28:18148446-18149680:18148446-18150015:+	PB.6742.2	PB.6742.3,PB.6742.1,PB.6742.2
Chr28	PB.6759	PB.6759;A3:Chr28:19497326-19497834:19497326-19497887:+	PB.6759.1,PB.6759.4,PB.6759.2,PB.6759.3,PB.6759.5,PB.6759.13,PB.6759.12,PB.6759.14,PB.6759.9,PB.6759.7,PB.6759.6,PB.6759.10,PB.6759.11	PB.6759.9,PB.6759.10,PB.6759.11,PB.6759.2,PB.6759.13,PB.6759.5,PB.6759.12,PB.6759.7,PB.6759.14,PB.6759.6,PB.6759.4,PB.6759.3,PB.6759.8,PB.6759.1
Chr28	PB.6553	PB.6553;A3:Chr28:824927-825344:824912-825344:-	PB.6553.3,PB.6553.4,PB.6553.6,PB.6553.7,PB.6553.9,PB.6553.10,PB.6553.11,PB.6553.12	PB.6553.11,PB.6553.10,PB.6553.12,PB.6553.3,PB.6553.6,PB.6553.9,PB.6553.4,PB.6553.5,PB.6553.7
Chr28	PB.6573	PB.6573;A3:Chr28:1499805-1499969:1499790-1499969:-	PB.6573.2,PB.6573.4,PB.6573.8	PB.6573.7,PB.6573.9,PB.6573.2,PB.6573.8,PB.6573.6,PB.6573.4,PB.6573.1
Chr28	PB.6585	PB.6585;A3:Chr28:2383332-2398679:2383323-2398679:-	PB.6585.2,PB.6585.3,PB.6585.6,PB.6585.7,PB.6585.9,PB.6585.10,PB.6585.14,PB.6585.15,PB.6585.16,PB.6585.18	PB.6585.14,PB.6585.18,PB.6585.2,PB.6585.16,PB.6585.11,PB.6585.9,PB.6585.7,PB.6585.6,PB.6585.10,PB.6585.3,PB.6585.15
Chr28	PB.6585	PB.6585;A3:Chr28:2383332-2398679:2383320-2398679:-	PB.6585.2,PB.6585.3,PB.6585.6,PB.6585.7,PB.6585.9,PB.6585.10,PB.6585.14,PB.6585.15,PB.6585.16,PB.6585.18	PB.6585.14,PB.6585.12,PB.6585.18,PB.6585.2,PB.6585.16,PB.6585.9,PB.6585.7,PB.6585.6,PB.6585.10,PB.6585.3,PB.6585.15
Chr28	PB.6585	PB.6585;A3:Chr28:2383323-2398679:2383320-2398679:-	PB.6585.11	PB.6585.11,PB.6585.12
Chr28	PB.6599	PB.6599;A3:Chr28:4052102-4052187:4052085-4052187:-	PB.6599.9	PB.6599.1,PB.6599.22,PB.6599.37,PB.6599.39,PB.6599.48,PB.6599.26,PB.6599.8,PB.6599.21,PB.6599.20,PB.6599.16,PB.6599.46,PB.6599.9,PB.6599.28,PB.6599.17,PB.6599.38,PB.6599.34,PB.6599.24,PB.6599.23
Chr28	PB.6604	PB.6604;A3:Chr28:4177088-4177598:4176936-4177598:-	PB.6604.4	PB.6604.4,PB.6604.3,PB.6604.1,PB.6604.6,PB.6604.7,PB.6604.2,PB.6604.5
Chr28	PB.6621	PB.6621;A3:Chr28:5255946-5256031:5255922-5256031:-	PB.6621.2,PB.6621.4,PB.6621.6	PB.6621.7,PB.6621.2,PB.6621.8,PB.6621.6,PB.6621.4
Chr28	PB.6626	PB.6626;A3:Chr28:5521603-5521735:5521572-5521735:-	PB.6626.14	PB.6626.8,PB.6626.4,PB.6626.17,PB.6626.2,PB.6626.13,PB.6626.20,PB.6626.10,PB.6626.14,PB.6626.9,PB.6626.7,PB.6626.11,PB.6626.12,PB.6626.3,PB.6626.5
Chr28	PB.6661	PB.6661;A3:Chr28:7665342-7666782:7665326-7666782:-	PB.6661.3	PB.6661.4,PB.6661.22,PB.6661.28,PB.6661.3,PB.6661.25,PB.6661.30,PB.6661.31
Chr28	PB.6677	PB.6677;A3:Chr28:8000731-8000872:8000695-8000872:-	PB.6677.4	PB.6677.3,PB.6677.4
Chr28	PB.6702	PB.6702;A3:Chr28:12988567-12999503:12988564-12999503:-	PB.6702.4,PB.6702.11,PB.6702.10,PB.6702.12,PB.6702.18,PB.6702.19,PB.6702.20,PB.6702.26,PB.6702.27,PB.6702.29	PB.6702.20,PB.6702.12,PB.6702.27,PB.6702.26,PB.6702.18,PB.6702.24,PB.6702.4,PB.6702.11,PB.6702.10,PB.6702.19,PB.6702.29
Chr29	PB.6770	PB.6770;A3:Chr29:3527011-3542981:3526988-3542981:-	PB.6770.1,PB.6770.3	PB.6770.1,PB.6770.3,PB.6770.2
Chr29	PB.6773	PB.6773;A3:Chr29:5343436-5343566:5343417-5343566:-	PB.6773.1,PB.6773.2,PB.6773.3,PB.6773.6,PB.6773.7,PB.6773.8,PB.6773.11,PB.6773.12,PB.6773.13,PB.6773.17,PB.6773.18,PB.6773.19,PB.6773.20,PB.6773.21,PB.6773.23	PB.6773.13,PB.6773.20,PB.6773.23,PB.6773.24,PB.6773.18,PB.6773.2,PB.6773.21,PB.6773.1,PB.6773.7,PB.6773.19,PB.6773.17,PB.6773.3,PB.6773.8,PB.6773.6,PB.6773.12,PB.6773.11
Chr29	PB.6773	PB.6773;A3:Chr29:5342398-5342490:5342373-5342490:-	PB.6773.17	PB.6773.21,PB.6773.7,PB.6773.15,PB.6773.16,PB.6773.12,PB.6773.13,PB.6773.23,PB.6773.24,PB.6773.18,PB.6773.19,PB.6773.5,PB.6773.3,PB.6773.2,PB.6773.9,PB.6773.1,PB.6773.17,PB.6773.4,PB.6773.20,PB.6773.14,PB.6773.8,PB.6773.6,PB.6773.11
Chr29	PB.6793	PB.6793;A3:Chr29:9973105-9973752:9973054-9973752:-	PB.6793.3	PB.6793.7,PB.6793.1,PB.6793.4,PB.6793.11,PB.6793.9,PB.6793.2,PB.6793.3
Chr29	PB.6826	PB.6826;A3:Chr29:11920253-11921201:11920211-11921201:-	PB.6826.1	PB.6826.4,PB.6826.1
Chr29	PB.6826	PB.6826;A3:Chr29:11920253-11921201:11920215-11921201:-	PB.6826.1	PB.6826.7,PB.6826.1
Chr29	PB.6826	PB.6826;A3:Chr29:11920253-11921201:11920243-11921201:-	PB.6826.1	PB.6826.10,PB.6826.1
Chr29	PB.6826	PB.6826;A3:Chr29:11920253-11921201:11920231-11921201:-	PB.6826.1	PB.6826.13,PB.6826.1
Chr29	PB.6826	PB.6826;A3:Chr29:11920215-11921201:11920211-11921201:-	PB.6826.7	PB.6826.7,PB.6826.4
Chr29	PB.6826	PB.6826;A3:Chr29:11920243-11921201:11920211-11921201:-	PB.6826.10	PB.6826.4,PB.6826.10
Chr29	PB.6826	PB.6826;A3:Chr29:11920243-11921201:11920215-11921201:-	PB.6826.10	PB.6826.7,PB.6826.10
Chr29	PB.6826	PB.6826;A3:Chr29:11920243-11921201:11920231-11921201:-	PB.6826.10	PB.6826.10,PB.6826.13
Chr29	PB.6826	PB.6826;A3:Chr29:11920231-11921201:11920211-11921201:-	PB.6826.13	PB.6826.4,PB.6826.13
Chr29	PB.6826	PB.6826;A3:Chr29:11920231-11921201:11920215-11921201:-	PB.6826.13	PB.6826.7,PB.6826.13
Chr29	PB.6826	PB.6826;A3:Chr29:11920241-11920903:11920237-11920903:-	PB.6826.12	PB.6826.12,PB.6826.5
Chr29	PB.6838	PB.6838;A3:Chr29:12253807-12254058:12253567-12254058:-	PB.6838.4	PB.6838.4,PB.6838.1
Chr29	PB.6932	PB.6932;A3:Chr29:16167545-16167995:16167530-16167995:-	PB.6932.2,PB.6932.4,PB.6932.7	PB.6932.7,PB.6932.1,PB.6932.4,PB.6932.2,PB.6932.3,PB.6932.5,PB.6932.8,PB.6932.6
Chr29	PB.7017	PB.7017;A3:Chr29:18963765-18976553:18963762-18976553:-	PB.7017.6	PB.7017.4,PB.7017.6
Chr29	PB.7038	PB.7038;A3:Chr29:19688002-19688221:19687998-19688221:-	PB.7038.2,PB.7038.4,PB.7038.5,PB.7038.6	PB.7038.5,PB.7038.6,PB.7038.4,PB.7038.1,PB.7038.3,PB.7038.2
Chr29	PB.7038	PB.7038;A3:Chr29:19687684-19687835:19687679-19687835:-	PB.7038.7	PB.7038.5,PB.7038.6,PB.7038.4,PB.7038.1,PB.7038.3,PB.7038.2,PB.7038.8,PB.7038.7
Chr29	PB.6791	PB.6791;A3:Chr29:9896718-9896827:9896718-9896891:+	PB.6791.1,PB.6791.14,PB.6791.18,PB.6791.6,PB.6791.10,PB.6791.17,PB.6791.23,PB.6791.25,PB.6791.8,PB.6791.2,PB.6791.4,PB.6791.20,PB.6791.3,PB.6791.26,PB.6791.27,PB.6791.29,PB.6791.30,PB.6791.31	PB.6791.1,PB.6791.26,PB.6791.29,PB.6791.23,PB.6791.20,PB.6791.31,PB.6791.2,PB.6791.19,PB.6791.10,PB.6791.4,PB.6791.3,PB.6791.17,PB.6791.25,PB.6791.30,PB.6791.18,PB.6791.6,PB.6791.27,PB.6791.8,PB.6791.14
Chr29	PB.6791	PB.6791;A3:Chr29:9896718-9896827:9896718-9896942:+	PB.6791.1,PB.6791.14,PB.6791.18,PB.6791.6,PB.6791.10,PB.6791.17,PB.6791.25,PB.6791.8,PB.6791.2,PB.6791.4,PB.6791.20,PB.6791.3,PB.6791.26,PB.6791.27,PB.6791.29,PB.6791.30,PB.6791.31	PB.6791.3,PB.6791.1,PB.6791.2,PB.6791.26,PB.6791.31,PB.6791.10,PB.6791.30,PB.6791.12,PB.6791.25,PB.6791.29,PB.6791.18,PB.6791.6,PB.6791.4,PB.6791.27,PB.6791.8,PB.6791.14,PB.6791.17,PB.6791.20
Chr29	PB.6791	PB.6791;A3:Chr29:9897434-9897510:9897434-9897531:+	PB.6791.10	PB.6791.1,PB.6791.26,PB.6791.5,PB.6791.21,PB.6791.29,PB.6791.12,PB.6791.23,PB.6791.24,PB.6791.20,PB.6791.33,PB.6791.19,PB.6791.2,PB.6791.31,PB.6791.10,PB.6791.4,PB.6791.3,PB.6791.28,PB.6791.17,PB.6791.16,PB.6791.22,PB.6791.25,PB.6791.32,PB.6791.15,PB.6791.11,PB.6791.30,PB.6791.13,PB.6791.18,PB.6791.6,PB.6791.27,PB.6791.14,PB.6791.9,PB.6791.7
Chr29	PB.6791	PB.6791;A3:Chr29:9896718-9896891:9896718-9896942:+	PB.6791.19	PB.6791.19,PB.6791.12
Chr29	PB.6791	PB.6791;A3:Chr29:9896437-9896542:9896437-9896554:+	PB.6791.2	PB.6791.2,PB.6791.20
Chr29	PB.6812	PB.6812;A3:Chr29:10647944-10648632:10647944-10648635:+	PB.6812.1,PB.6812.2,PB.6812.3,PB.6812.4,PB.6812.6,PB.6812.8,PB.6812.7,PB.6812.9	PB.6812.1,PB.6812.2,PB.6812.3,PB.6812.9,PB.6812.4,PB.6812.5,PB.6812.8,PB.6812.7,PB.6812.6
Chr29	PB.6815	PB.6815;A3:Chr29:11599113-11600075:11599113-11600078:+	PB.6815.1,PB.6815.3,PB.6815.4,PB.6815.5,PB.6815.7	PB.6815.4,PB.6815.6,PB.6815.5,PB.6815.3,PB.6815.1,PB.6815.2,PB.6815.7
Chr29	PB.6819	PB.6819;A3:Chr29:11686225-11686928:11686225-11686934:+	PB.6819.2	PB.6819.2,PB.6819.1
Chr29	PB.6823	PB.6823;A3:Chr29:11842433-11842500:11842433-11842504:+	PB.6823.1	PB.6823.1,PB.6823.3
Chr29	PB.6828	PB.6828;A3:Chr29:11956357-11956374:11956357-11956404:+	PB.6828.1	PB.6828.2,PB.6828.1
Chr29	PB.6828	PB.6828;A3:Chr29:11956357-11956374:11956357-11956388:+	PB.6828.1	PB.6828.1,PB.6828.3
Chr29	PB.6828	PB.6828;A3:Chr29:11956357-11956388:11956357-11956404:+	PB.6828.3	PB.6828.2,PB.6828.3
Chr29	PB.6869	PB.6869;A3:Chr29:13303031-13303044:13303031-13303062:+	PB.6869.3	PB.6869.3,PB.6869.1
Chr29	PB.6869	PB.6869;A3:Chr29:13303031-13303044:13303031-13303050:+	PB.6869.3	PB.6869.3,PB.6869.4
Chr29	PB.6869	PB.6869;A3:Chr29:13303031-13303050:13303031-13303062:+	PB.6869.4	PB.6869.4,PB.6869.1
Chr29	PB.6874	PB.6874;A3:Chr29:14250484-14250495:14250484-14250519:+	PB.6874.3	PB.6874.3,PB.6874.4
Chr29	PB.6874	PB.6874;A3:Chr29:14250484-14250495:14250484-14250497:+	PB.6874.3	PB.6874.3,PB.6874.9
Chr29	PB.6874	PB.6874;A3:Chr29:14247248-14250182:14247248-14250323:+	PB.6874.2,PB.6874.11,PB.6874.6,PB.6874.9	PB.6874.7,PB.6874.14,PB.6874.5,PB.6874.11,PB.6874.10,PB.6874.12,PB.6874.1,PB.6874.4,PB.6874.2,PB.6874.3,PB.6874.6,PB.6874.9,PB.6874.8
Chr29	PB.6874	PB.6874;A3:Chr29:14250484-14250493:14250484-14250495:+	PB.6874.8	PB.6874.8,PB.6874.3
Chr29	PB.6874	PB.6874;A3:Chr29:14250484-14250493:14250484-14250519:+	PB.6874.8	PB.6874.8,PB.6874.4
Chr29	PB.6874	PB.6874;A3:Chr29:14250484-14250493:14250484-14250497:+	PB.6874.8	PB.6874.8,PB.6874.9
Chr29	PB.6874	PB.6874;A3:Chr29:14250484-14250497:14250484-14250519:+	PB.6874.9	PB.6874.4,PB.6874.9
Chr29	PB.6884	PB.6884;A3:Chr29:14613767-14613804:14613767-14613806:+	PB.6884.1	PB.6884.3,PB.6884.1
Chr29	PB.6884	PB.6884;A3:Chr29:14613767-14613786:14613767-14613804:+	PB.6884.2	PB.6884.1,PB.6884.2
Chr29	PB.6884	PB.6884;A3:Chr29:14613767-14613786:14613767-14613806:+	PB.6884.2	PB.6884.3,PB.6884.2
Chr29	PB.6887	PB.6887;A3:Chr29:15083696-15084052:15083696-15084099:+	PB.6887.5	PB.6887.5,PB.6887.4
Chr29	PB.6895	PB.6895;A3:Chr29:15163736-15164083:15163736-15164134:+	PB.6895.3	PB.6895.3,PB.6895.1,PB.6895.2
Chr29	PB.6935	PB.6935;A3:Chr29:16224683-16225008:16224683-16225019:+	PB.6935.3,PB.6935.5,PB.6935.6	PB.6935.5,PB.6935.7,PB.6935.3,PB.6935.4,PB.6935.6
Chr29	PB.6952	PB.6952;A3:Chr29:16949420-16951895:16949420-16951898:+	PB.6952.3	PB.6952.3,PB.6952.1,PB.6952.6,PB.6952.4
Chr29	PB.6973	PB.6973;A3:Chr29:17341929-17341936:17341929-17341939:+	PB.6973.10	PB.6973.10,PB.6973.1,PB.6973.7,PB.6973.4
Chr29	PB.6980	PB.6980;A3:Chr29:17586763-17586953:17586763-17586956:+	PB.6980.2	PB.6980.2,PB.6980.3,PB.6980.4
Chr29	PB.6988	PB.6988;A3:Chr29:17648465-17650629:17648465-17650633:+	PB.6988.3	PB.6988.3,PB.6988.2
Chr29	PB.7029	PB.7029;A3:Chr29:19351625-19352013:19351625-19352016:+	PB.7029.3	PB.7029.3,PB.7029.2,PB.7029.1
Chr29	PB.7033	PB.7033;A3:Chr29:19535143-19535156:19535143-19535176:+	PB.7033.17	PB.7033.9,PB.7033.17
Chr29	PB.7033	PB.7033;A3:Chr29:19535143-19535156:19535143-19535166:+	PB.7033.17	PB.7033.17,PB.7033.21
Chr29	PB.7033	PB.7033;A3:Chr29:19535143-19535166:19535143-19535176:+	PB.7033.21	PB.7033.9,PB.7033.21
Chr30	PB.7062	PB.7062;A3:Chr30:3354802-3361946:3354802-3361949:+	PB.7062.3,PB.7062.5	PB.7062.7,PB.7062.4,PB.7062.2,PB.7062.5,PB.7062.6,PB.7062.3,PB.7062.1
Chr30	PB.7062	PB.7062;A3:Chr30:3395548-3405544:3395548-3405546:+	PB.7062.3	PB.7062.4,PB.7062.2,PB.7062.5,PB.7062.6,PB.7062.3
Chr30	PB.7092	PB.7092;A3:Chr30:10030783-10036189:10030783-10036192:+	PB.7092.3	PB.7092.1,PB.7092.2,PB.7092.4,PB.7092.5,PB.7092.3,PB.7092.6
Chr30	PB.7092	PB.7092;A3:Chr30:10024721-10036189:10024721-10036192:+	PB.7092.9	PB.7092.9,PB.7092.7,PB.7092.8
Chr30	PB.7096	PB.7096;A3:Chr30:10265267-10265313:10265267-10265321:+	PB.7096.1	PB.7096.2,PB.7096.1
Chr30	PB.7096	PB.7096;A3:Chr30:10265499-10265507:10265499-10265510:+	PB.7096.2	PB.7096.2,PB.7096.3
Chr30	PB.7098	PB.7098;A3:Chr30:10880619-10884487:10880619-10884489:+	PB.7098.2,PB.7098.5,PB.7098.1,PB.7098.4	PB.7098.1,PB.7098.3,PB.7098.2,PB.7098.4,PB.7098.5
Chr30	PB.7111	PB.7111;A3:Chr30:11453459-11453735:11453459-11453768:+	PB.7111.4	PB.7111.5,PB.7111.4,PB.7111.1,PB.7111.2,PB.7111.3
Chr30	PB.7140	PB.7140;A3:Chr30:14806377-14807808:14806377-14807958:+	PB.7140.3,PB.7140.2,PB.7140.4	PB.7140.2,PB.7140.3,PB.7140.4,PB.7140.1
Chr30	PB.7153	PB.7153;A3:Chr30:16388313-16388320:16388313-16388348:+	PB.7153.15	PB.7153.2,PB.7153.15
Chr30	PB.7207	PB.7207;A3:Chr30:19372362-19372371:19372362-19372401:+	PB.7207.3	PB.7207.3,PB.7207.2
Chr30	PB.7065	PB.7065;A3:Chr30:5812825-5812849:5812791-5812849:-	PB.7065.3	PB.7065.1,PB.7065.3
Chr30	PB.7105	PB.7105;A3:Chr30:11003421-11003440:11003418-11003440:-	PB.7105.7,PB.7105.9	PB.7105.2,PB.7105.5,PB.7105.9,PB.7105.7
Chr30	PB.7138	PB.7138;A3:Chr30:14437018-14438348:14436988-14438348:-	PB.7138.1,PB.7138.2	PB.7138.4,PB.7138.3,PB.7138.2,PB.7138.1
Chr30	PB.7148	PB.7148;A3:Chr30:15582641-15594626:15582638-15594626:-	PB.7148.10	PB.7148.8,PB.7148.10
Chr30	PB.7159	PB.7159;A3:Chr30:16871688-16871938:16871685-16871938:-	PB.7159.1,PB.7159.13	PB.7159.6,PB.7159.1,PB.7159.5,PB.7159.13,PB.7159.8,PB.7159.11,PB.7159.2,PB.7159.4
Chr30	PB.7167	PB.7167;A3:Chr30:17284051-17318364:17284047-17318364:-	PB.7167.1,PB.7167.3	PB.7167.1,PB.7167.3,PB.7167.2
Chr30	PB.7194	PB.7194;A3:Chr30:18548216-18548428:18548204-18548428:-	PB.7194.6,PB.7194.4,PB.7194.10,PB.7194.9,PB.7194.5,PB.7194.12,PB.7194.8,PB.7194.7,PB.7194.13	PB.7194.10,PB.7194.13,PB.7194.9,PB.7194.3,PB.7194.4,PB.7194.6,PB.7194.7,PB.7194.1,PB.7194.11,PB.7194.12,PB.7194.5,PB.7194.8
Chr31	PB.7216	PB.7216;A3:Chr31:167834-176749:167828-176749:-	PB.7216.3,PB.7216.4	PB.7216.4,PB.7216.2,PB.7216.3
Chr31	PB.7234	PB.7234;A3:Chr31:3547083-3547098:3547068-3547098:-	PB.7234.3	PB.7234.1,PB.7234.3
Chr31	PB.7234	PB.7234;A3:Chr31:3547083-3547098:3547074-3547098:-	PB.7234.3	PB.7234.2,PB.7234.3
Chr31	PB.7234	PB.7234;A3:Chr31:3547083-3547098:3547077-3547098:-	PB.7234.3	PB.7234.5,PB.7234.3
Chr31	PB.7234	PB.7234;A3:Chr31:3547083-3547098:3547071-3547098:-	PB.7234.3	PB.7234.6,PB.7234.3
Chr31	PB.7234	PB.7234;A3:Chr31:3546514-3546527:3546502-3546527:-	PB.7234.2	PB.7234.2,PB.7234.5
Chr31	PB.7234	PB.7234;A3:Chr31:3547074-3547098:3547068-3547098:-	PB.7234.2	PB.7234.1,PB.7234.2
Chr31	PB.7234	PB.7234;A3:Chr31:3547074-3547098:3547071-3547098:-	PB.7234.2	PB.7234.2,PB.7234.6
Chr31	PB.7234	PB.7234;A3:Chr31:3547077-3547098:3547068-3547098:-	PB.7234.5	PB.7234.1,PB.7234.5
Chr31	PB.7234	PB.7234;A3:Chr31:3547077-3547098:3547074-3547098:-	PB.7234.5	PB.7234.2,PB.7234.5
Chr31	PB.7234	PB.7234;A3:Chr31:3547077-3547098:3547071-3547098:-	PB.7234.5	PB.7234.5,PB.7234.6
Chr31	PB.7234	PB.7234;A3:Chr31:3546517-3546527:3546514-3546527:-	PB.7234.6	PB.7234.2,PB.7234.6
Chr31	PB.7234	PB.7234;A3:Chr31:3546517-3546527:3546502-3546527:-	PB.7234.6	PB.7234.5,PB.7234.6
Chr31	PB.7234	PB.7234;A3:Chr31:3547071-3547098:3547068-3547098:-	PB.7234.6	PB.7234.1,PB.7234.6
Chr31	PB.7272	PB.7272;A3:Chr31:11291034-11291050:11291001-11291050:-	PB.7272.1	PB.7272.2,PB.7272.1
Chr31	PB.7272	PB.7272;A3:Chr31:11291034-11291050:11291031-11291050:-	PB.7272.1	PB.7272.1,PB.7272.6
Chr31	PB.7272	PB.7272;A3:Chr31:11291031-11291050:11291001-11291050:-	PB.7272.6	PB.7272.2,PB.7272.6
Chr31	PB.7272	PB.7272;A3:Chr31:11291037-11291050:11291034-11291050:-	PB.7272.7	PB.7272.1,PB.7272.7
Chr31	PB.7272	PB.7272;A3:Chr31:11291037-11291050:11291001-11291050:-	PB.7272.7	PB.7272.2,PB.7272.7
Chr31	PB.7272	PB.7272;A3:Chr31:11291037-11291050:11291031-11291050:-	PB.7272.7	PB.7272.7,PB.7272.6
Chr31	PB.7297	PB.7297;A3:Chr31:12530633-12530840:12530612-12530840:-	PB.7297.7	PB.7297.3,PB.7297.6,PB.7297.1,PB.7297.4,PB.7297.5,PB.7297.7,PB.7297.2
Chr31	PB.7318	PB.7318;A3:Chr31:15203091-15203393:15203084-15203393:-	PB.7318.4,PB.7318.3,PB.7318.6,PB.7318.8,PB.7318.9,PB.7318.5,PB.7318.10,PB.7318.11,PB.7318.15,PB.7318.16,PB.7318.14,PB.7318.17,PB.7318.18,PB.7318.20,PB.7318.22,PB.7318.21,PB.7318.24,PB.7318.25,PB.7318.26,PB.7318.27,PB.7318.28,PB.7318.29,PB.7318.30,PB.7318.32	PB.7318.25,PB.7318.30,PB.7318.3,PB.7318.8,PB.7318.9,PB.7318.11,PB.7318.22,PB.7318.6,PB.7318.15,PB.7318.18,PB.7318.28,PB.7318.10,PB.7318.16,PB.7318.26,PB.7318.21,PB.7318.20,PB.7318.29,PB.7318.27,PB.7318.32,PB.7318.14,PB.7318.2,PB.7318.5,PB.7318.17,PB.7318.24,PB.7318.4
Chr31	PB.7320	PB.7320;A3:Chr31:15228238-15228270:15228236-15228270:-	PB.7320.9	PB.7320.3,PB.7320.1,PB.7320.9
Chr31	PB.7328	PB.7328;A3:Chr31:15766590-15785984:15766585-15785984:-	PB.7328.1,PB.7328.2	PB.7328.2,PB.7328.3,PB.7328.1
Chr31	PB.7340	PB.7340;A3:Chr31:16844155-16844468:16844143-16844468:-	PB.7340.4	PB.7340.1,PB.7340.8,PB.7340.2,PB.7340.6,PB.7340.3,PB.7340.4,PB.7340.5,PB.7340.7
Chr31	PB.7220	PB.7220;A3:Chr31:349698-349723:349698-349731:+	PB.7220.5	PB.7220.2,PB.7220.5
Chr31	PB.7220	PB.7220;A3:Chr31:349699-349754:349699-349756:+	PB.7220.7	PB.7220.1,PB.7220.7
Chr31	PB.7221	PB.7221;A3:Chr31:388589-389076:388589-389079:+	PB.7221.1	PB.7221.1,PB.7221.2
Chr31	PB.7225	PB.7225;A3:Chr31:736363-736374:736363-736376:+	PB.7225.1,PB.7225.2,PB.7225.5,PB.7225.6	PB.7225.3,PB.7225.6,PB.7225.4,PB.7225.2,PB.7225.5,PB.7225.1
Chr31	PB.7253	PB.7253;A3:Chr31:9979110-9979235:9979110-9979291:+	PB.7253.2	PB.7253.3,PB.7253.1,PB.7253.2
Chr31	PB.7259	PB.7259;A3:Chr31:10656782-10656960:10656782-10656963:+	PB.7259.1,PB.7259.2,PB.7259.3,PB.7259.5,PB.7259.6,PB.7259.12,PB.7259.8,PB.7259.11,PB.7259.9,PB.7259.10,PB.7259.14,PB.7259.16,PB.7259.18,PB.7259.15,PB.7259.17,PB.7259.20,PB.7259.21,PB.7259.22,PB.7259.23,PB.7259.24,PB.7259.25,PB.7259.26,PB.7259.31,PB.7259.30,PB.7259.28,PB.7259.27,PB.7259.29	PB.7259.8,PB.7259.12,PB.7259.31,PB.7259.24,PB.7259.28,PB.7259.5,PB.7259.3,PB.7259.10,PB.7259.21,PB.7259.2,PB.7259.4,PB.7259.9,PB.7259.23,PB.7259.6,PB.7259.30,PB.7259.14,PB.7259.11,PB.7259.20,PB.7259.16,PB.7259.1,PB.7259.17,PB.7259.15,PB.7259.27,PB.7259.22,PB.7259.29,PB.7259.18,PB.7259.25,PB.7259.26
Chr31	PB.7321	PB.7321;A3:Chr31:15165828-15169328:15165828-15169343:+	PB.7321.1,PB.7321.3,PB.7321.4,PB.7321.9,PB.7321.10,PB.7321.7,PB.7321.17,PB.7321.18,PB.7321.16,PB.7321.19,PB.7321.20,PB.7321.15	PB.7321.20,PB.7321.1,PB.7321.18,PB.7321.16,PB.7321.8,PB.7321.11,PB.7321.15,PB.7321.23,PB.7321.22,PB.7321.19,PB.7321.4,PB.7321.21,PB.7321.7,PB.7321.10,PB.7321.3,PB.7321.9,PB.7321.17
Chr31	PB.7321	PB.7321;A3:Chr31:15147122-15151188:15147122-15151193:+	PB.7321.3	PB.7321.1,PB.7321.5,PB.7321.8,PB.7321.11,PB.7321.2,PB.7321.4,PB.7321.7,PB.7321.10,PB.7321.3,PB.7321.9,PB.7321.6
Chr31	PB.7321	PB.7321;A3:Chr31:15180305-15183932:15180305-15183944:+	PB.7321.17,PB.7321.22	PB.7321.18,PB.7321.17,PB.7321.22
Chr31	PB.7325	PB.7325;A3:Chr31:15437269-15439175:15437269-15439212:+	PB.7325.1,PB.7325.2,PB.7325.3	PB.7325.1,PB.7325.2,PB.7325.3,PB.7325.4
Chr31	PB.7333	PB.7333;A3:Chr31:16657559-16660999:16657559-16661008:+	PB.7333.1,PB.7333.2	PB.7333.3,PB.7333.1,PB.7333.2
Chr31	PB.7363	PB.7363;A3:Chr31:18576778-18577071:18576778-18577074:+	PB.7363.4,PB.7363.5	PB.7363.1,PB.7363.2,PB.7363.4,PB.7363.3,PB.7363.5
Chr32	PB.7382	PB.7382;A3:Chr32:588322-589157:588322-589160:+	PB.7382.1,PB.7382.2,PB.7382.3,PB.7382.8,PB.7382.5,PB.7382.7	PB.7382.8,PB.7382.7,PB.7382.1,PB.7382.3,PB.7382.5,PB.7382.2,PB.7382.4
Chr32	PB.7382	PB.7382;A3:Chr32:597974-598071:597974-598086:+	PB.7382.2,PB.7382.3,PB.7382.4,PB.7382.5,PB.7382.7,PB.7382.6,PB.7382.9,PB.7382.10,PB.7382.12,PB.7382.11,PB.7382.17,PB.7382.18,PB.7382.21,PB.7382.20	PB.7382.18,PB.7382.7,PB.7382.17,PB.7382.1,PB.7382.12,PB.7382.20,PB.7382.11,PB.7382.6,PB.7382.10,PB.7382.3,PB.7382.21,PB.7382.5,PB.7382.2,PB.7382.9,PB.7382.4
Chr32	PB.7386	PB.7386;A3:Chr32:612720-617446:612720-617449:+	PB.7386.1	PB.7386.5,PB.7386.1
Chr32	PB.7396	PB.7396;A3:Chr32:1160109-1160617:1160109-1160640:+	PB.7396.9	PB.7396.7,PB.7396.11,PB.7396.1,PB.7396.6,PB.7396.4,PB.7396.2,PB.7396.8,PB.7396.9,PB.7396.5,PB.7396.10,PB.7396.12,PB.7396.3
Chr32	PB.7428	PB.7428;A3:Chr32:3246446-3246876:3246446-3247016:+	PB.7428.1,PB.7428.5,PB.7428.6,PB.7428.4,PB.7428.7,PB.7428.8,PB.7428.3,PB.7428.9,PB.7428.12,PB.7428.10,PB.7428.11	PB.7428.4,PB.7428.3,PB.7428.8,PB.7428.6,PB.7428.7,PB.7428.12,PB.7428.1,PB.7428.9,PB.7428.11,PB.7428.2,PB.7428.5,PB.7428.10
Chr32	PB.7456	PB.7456;A3:Chr32:5325166-5325815:5325166-5325818:+	PB.7456.1,PB.7456.2	PB.7456.2,PB.7456.1,PB.7456.4
Chr32	PB.7477	PB.7477;A3:Chr32:5935607-5937908:5935607-5937911:+	PB.7477.3,PB.7477.1,PB.7477.2,PB.7477.4,PB.7477.8,PB.7477.10,PB.7477.9,PB.7477.7,PB.7477.6,PB.7477.13,PB.7477.12,PB.7477.15,PB.7477.5,PB.7477.16,PB.7477.17	PB.7477.13,PB.7477.10,PB.7477.5,PB.7477.16,PB.7477.15,PB.7477.9,PB.7477.6,PB.7477.2,PB.7477.7,PB.7477.3,PB.7477.1,PB.7477.14,PB.7477.12,PB.7477.4,PB.7477.17,PB.7477.8
Chr32	PB.7486	PB.7486;A3:Chr32:7661632-7661647:7661632-7661665:+	PB.7486.1	PB.7486.4,PB.7486.1
Chr32	PB.7519	PB.7519;A3:Chr32:14812738-14813714:14812738-14813717:+	PB.7519.1,PB.7519.3	PB.7519.7,PB.7519.10,PB.7519.6,PB.7519.3,PB.7519.4,PB.7519.2,PB.7519.8,PB.7519.5,PB.7519.9,PB.7519.1
Chr32	PB.7529	PB.7529;A3:Chr32:15781348-15781359:15781348-15781361:+	PB.7529.1,PB.7529.3	PB.7529.2,PB.7529.3,PB.7529.1
Chr32	PB.7529	PB.7529;A3:Chr32:15781128-15781141:15781128-15781159:+	PB.7529.3	PB.7529.2,PB.7529.3
Chr32	PB.7530	PB.7530;A3:Chr32:15863249-15863818:15863249-15863821:+	PB.7530.5,PB.7530.2,PB.7530.4,PB.7530.3,PB.7530.6,PB.7530.7	PB.7530.5,PB.7530.2,PB.7530.1,PB.7530.6,PB.7530.4,PB.7530.7,PB.7530.3
Chr32	PB.7552	PB.7552;A3:Chr32:17445113-17447764:17445113-17447769:+	PB.7552.2	PB.7552.3,PB.7552.1,PB.7552.2
Chr32	PB.7555	PB.7555;A3:Chr32:17628178-17628191:17628178-17628217:+	PB.7555.3	PB.7555.3,PB.7555.1
Chr32	PB.7556	PB.7556;A3:Chr32:17700430-17700743:17700430-17700790:+	PB.7556.3	PB.7556.5,PB.7556.6,PB.7556.9,PB.7556.8,PB.7556.7,PB.7556.3,PB.7556.4,PB.7556.1
Chr32	PB.7559	PB.7559;A3:Chr32:17719981-17720659:17719981-17720782:+	PB.7559.1,PB.7559.2,PB.7559.7,PB.7559.6,PB.7559.3,PB.7559.8,PB.7559.31,PB.7559.12,PB.7559.28,PB.7559.32,PB.7559.17,PB.7559.30,PB.7559.23,PB.7559.18,PB.7559.22,PB.7559.16,PB.7559.24,PB.7559.20,PB.7559.25,PB.7559.4,PB.7559.11,PB.7559.13,PB.7559.21	PB.7559.4,PB.7559.6,PB.7559.28,PB.7559.21,PB.7559.18,PB.7559.23,PB.7559.16,PB.7559.7,PB.7559.11,PB.7559.2,PB.7559.9,PB.7559.26,PB.7559.30,PB.7559.32,PB.7559.1,PB.7559.22,PB.7559.3,PB.7559.27,PB.7559.13,PB.7559.24,PB.7559.20,PB.7559.31,PB.7559.29,PB.7559.25,PB.7559.17,PB.7559.12,PB.7559.8
Chr32	PB.7559	PB.7559;A3:Chr32:17719981-17720659:17719981-17720668:+	PB.7559.1,PB.7559.2,PB.7559.7,PB.7559.6,PB.7559.3,PB.7559.8,PB.7559.31,PB.7559.12,PB.7559.15,PB.7559.28,PB.7559.32,PB.7559.17,PB.7559.30,PB.7559.23,PB.7559.18,PB.7559.22,PB.7559.16,PB.7559.24,PB.7559.14,PB.7559.20,PB.7559.25,PB.7559.4,PB.7559.11,PB.7559.13,PB.7559.21	PB.7559.4,PB.7559.6,PB.7559.28,PB.7559.21,PB.7559.14,PB.7559.15,PB.7559.18,PB.7559.23,PB.7559.16,PB.7559.7,PB.7559.11,PB.7559.2,PB.7559.10,PB.7559.30,PB.7559.32,PB.7559.1,PB.7559.22,PB.7559.3,PB.7559.13,PB.7559.24,PB.7559.20,PB.7559.31,PB.7559.25,PB.7559.17,PB.7559.19,PB.7559.12,PB.7559.8
Chr32	PB.7559	PB.7559;A3:Chr32:17720928-17721657:17720928-17721679:+	PB.7559.1,PB.7559.2,PB.7559.7,PB.7559.6,PB.7559.5,PB.7559.9,PB.7559.3,PB.7559.31,PB.7559.29,PB.7559.12,PB.7559.15,PB.7559.27,PB.7559.28,PB.7559.17,PB.7559.30,PB.7559.23,PB.7559.18,PB.7559.22,PB.7559.16,PB.7559.24,PB.7559.14,PB.7559.20,PB.7559.25,PB.7559.4,PB.7559.11,PB.7559.26,PB.7559.13,PB.7559.21,PB.7559.10,PB.7559.33,PB.7559.34,PB.7559.35,PB.7559.36	PB.7559.4,PB.7559.35,PB.7559.34,PB.7559.6,PB.7559.28,PB.7559.21,PB.7559.5,PB.7559.14,PB.7559.15,PB.7559.18,PB.7559.23,PB.7559.16,PB.7559.7,PB.7559.11,PB.7559.2,PB.7559.9,PB.7559.26,PB.7559.10,PB.7559.30,PB.7559.1,PB.7559.32,PB.7559.22,PB.7559.3,PB.7559.27,PB.7559.13,PB.7559.36,PB.7559.24,PB.7559.33,PB.7559.20,PB.7559.31,PB.7559.29,PB.7559.25,PB.7559.17,PB.7559.19,PB.7559.12
Chr32	PB.7559	PB.7559;A3:Chr32:17727428-17728634:17727428-17728723:+	PB.7559.3,PB.7559.28,PB.7559.24,PB.7559.57	PB.7559.4,PB.7559.35,PB.7559.39,PB.7559.50,PB.7559.34,PB.7559.6,PB.7559.51,PB.7559.28,PB.7559.43,PB.7559.58,PB.7559.37,PB.7559.21,PB.7559.5,PB.7559.14,PB.7559.15,PB.7559.45,PB.7559.18,PB.7559.48,PB.7559.23,PB.7559.55,PB.7559.16,PB.7559.7,PB.7559.11,PB.7559.46,PB.7559.54,PB.7559.2,PB.7559.9,PB.7559.26,PB.7559.10,PB.7559.30,PB.7559.32,PB.7559.1,PB.7559.53,PB.7559.38,PB.7559.40,PB.7559.41,PB.7559.42…
Chr32	PB.7559	PB.7559;A3:Chr32:17719981-17720668:17719981-17720782:+	PB.7559.19,PB.7559.10	PB.7559.29,PB.7559.9,PB.7559.19,PB.7559.27,PB.7559.10,PB.7559.26
Chr32	PB.7572	PB.7572;A3:Chr32:18361617-18361637:18361617-18361643:+	PB.7572.3	PB.7572.3,PB.7572.4
Chr32	PB.7448	PB.7448;A3:Chr32:4826441-4826638:4826409-4826638:-	PB.7448.4,PB.7448.20	PB.7448.20,PB.7448.8,PB.7448.4
Chr32	PB.7488	PB.7488;A3:Chr32:7303081-7305088:7303060-7305088:-	PB.7488.6	PB.7488.6,PB.7488.2
Chr32	PB.7496	PB.7496;A3:Chr32:11024479-11027548:11024435-11027548:-	PB.7496.2	PB.7496.2,PB.7496.5,PB.7496.3,PB.7496.4
Chr32	PB.7512	PB.7512;A3:Chr32:14267484-14273006:14267463-14273006:-	PB.7512.1	PB.7512.1,PB.7512.2
Chr32	PB.7516	PB.7516;A3:Chr32:14337576-14339186:14337575-14339186:-	PB.7516.1,PB.7516.5,PB.7516.10,PB.7516.11,PB.7516.13,PB.7516.12,PB.7516.14	PB.7516.11,PB.7516.9,PB.7516.10,PB.7516.13,PB.7516.12,PB.7516.5,PB.7516.14,PB.7516.1
Chr32	PB.7516	PB.7516;A3:Chr32:14312199-14334453:14310178-14334453:-	PB.7516.9	PB.7516.10,PB.7516.9
Chr32	PB.7516	PB.7516;A3:Chr32:14312199-14334453:14309489-14334453:-	PB.7516.9	PB.7516.11,PB.7516.9
Chr32	PB.7516	PB.7516;A3:Chr32:14310178-14334453:14309489-14334453:-	PB.7516.10	PB.7516.10,PB.7516.11
Chr32	PB.7533	PB.7533;A3:Chr32:16018107-16018566:16018086-16018566:-	PB.7533.2	PB.7533.1,PB.7533.2
Chr32	PB.7544	PB.7544;A3:Chr32:16854576-16856956:16854552-16856956:-	PB.7544.1	PB.7544.4,PB.7544.1,PB.7544.2
Chr32	PB.7551	PB.7551;A3:Chr32:17445113-17447769:17445073-17447769:-	PB.7551.1,PB.7551.2,PB.7551.5,PB.7551.6	PB.7551.2,PB.7551.7,PB.7551.5,PB.7551.1,PB.7551.6
Chr32	PB.7553	PB.7553;A3:Chr32:17503394-17505556:17503385-17505556:-	PB.7553.1,PB.7553.4,PB.7553.7,PB.7553.6,PB.7553.9,PB.7553.10,PB.7553.11	PB.7553.9,PB.7553.7,PB.7553.1,PB.7553.3,PB.7553.11,PB.7553.10,PB.7553.4,PB.7553.6
Chr32	PB.7553	PB.7553;A3:Chr32:17506455-17508545:17506416-17508545:-	PB.7553.1,PB.7553.3,PB.7553.4,PB.7553.6,PB.7553.10,PB.7553.11	PB.7553.9,PB.7553.7,PB.7553.1,PB.7553.3,PB.7553.11,PB.7553.10,PB.7553.4,PB.7553.6
Chr32	PB.7570	PB.7570;A3:Chr32:18321262-18321567:18321259-18321567:-	PB.7570.2,PB.7570.1,PB.7570.4,PB.7570.5,PB.7570.6,PB.7570.7,PB.7570.9,PB.7570.10,PB.7570.11,PB.7570.12	PB.7570.10,PB.7570.6,PB.7570.9,PB.7570.11,PB.7570.2,PB.7570.5,PB.7570.4,PB.7570.8,PB.7570.1,PB.7570.7,PB.7570.12
Chr33	PB.7596	PB.7596;A3:Chr33:5851221-5851240:5851221-5851266:+	PB.7596.1	PB.7596.1,PB.7596.4
Chr33	PB.7596	PB.7596;A3:Chr33:5851221-5851234:5851221-5851240:+	PB.7596.2	PB.7596.2,PB.7596.1
Chr33	PB.7596	PB.7596;A3:Chr33:5851221-5851234:5851221-5851266:+	PB.7596.2	PB.7596.2,PB.7596.4
Chr33	PB.7621	PB.7621;A3:Chr33:7421870-7421901:7421870-7421902:+	PB.7621.1	PB.7621.3,PB.7621.1
Chr33	PB.7621	PB.7621;A3:Chr33:7421870-7421901:7421870-7421904:+	PB.7621.1	PB.7621.1,PB.7621.4
Chr33	PB.7621	PB.7621;A3:Chr33:7421870-7421902:7421870-7421904:+	PB.7621.3	PB.7621.3,PB.7621.4
Chr33	PB.7624	PB.7624;A3:Chr33:7469650-7483302:7469650-7483418:+	PB.7624.2,PB.7624.3,PB.7624.4,PB.7624.8,PB.7624.5,PB.7624.6,PB.7624.7	PB.7624.7,PB.7624.1,PB.7624.3,PB.7624.4,PB.7624.8,PB.7624.5,PB.7624.2,PB.7624.6
Chr33	PB.7649	PB.7649;A3:Chr33:8609456-8609471:8609456-8609473:+	PB.7649.1	PB.7649.1,PB.7649.4
Chr33	PB.7699	PB.7699;A3:Chr33:11100244-11100266:11100244-11100281:+	PB.7699.1	PB.7699.2,PB.7699.1,PB.7699.9
Chr33	PB.7699	PB.7699;A3:Chr33:11100244-11100266:11100244-11100272:+	PB.7699.1	PB.7699.1,PB.7699.6
Chr33	PB.7699	PB.7699;A3:Chr33:11100244-11100272:11100244-11100281:+	PB.7699.6	PB.7699.2,PB.7699.6,PB.7699.9
Chr33	PB.7699	PB.7699;A3:Chr33:11100254-11100267:11100254-11100276:+	PB.7699.7	PB.7699.7,PB.7699.10
Chr33	PB.7735	PB.7735;A3:Chr33:14340574-14340593:14340574-14340605:+	PB.7735.2	PB.7735.5,PB.7735.2
Chr33	PB.7765	PB.7765;A3:Chr33:15873100-15873109:15873100-15873119:+	PB.7765.2	PB.7765.5,PB.7765.2
Chr33	PB.7798	PB.7798;A3:Chr33:16781913-16782500:16781913-16783077:+	PB.7798.2	PB.7798.2,PB.7798.3
Chr33	PB.7799	PB.7799;A3:Chr33:16795587-16796352:16795587-16796755:+	PB.7799.1,PB.7799.3,PB.7799.6	PB.7799.3,PB.7799.4,PB.7799.1,PB.7799.11,PB.7799.6
Chr33	PB.7799	PB.7799;A3:Chr33:16795587-16796352:16795587-16796683:+	PB.7799.1,PB.7799.3,PB.7799.6	PB.7799.1,PB.7799.3,PB.7799.13,PB.7799.6
Chr33	PB.7799	PB.7799;A3:Chr33:16795587-16796178:16795587-16796352:+	PB.7799.2,PB.7799.14,PB.7799.12,PB.7799.7,PB.7799.8,PB.7799.15,PB.7799.16	PB.7799.2,PB.7799.14,PB.7799.3,PB.7799.16,PB.7799.8,PB.7799.7,PB.7799.1,PB.7799.15,PB.7799.6,PB.7799.10,PB.7799.12
Chr33	PB.7799	PB.7799;A3:Chr33:16795587-16796178:16795587-16796755:+	PB.7799.2,PB.7799.7,PB.7799.8,PB.7799.16	PB.7799.2,PB.7799.4,PB.7799.16,PB.7799.8,PB.7799.7,PB.7799.11
Chr33	PB.7799	PB.7799;A3:Chr33:16795587-16796178:16795587-16796242:+	PB.7799.2,PB.7799.14,PB.7799.12,PB.7799.7,PB.7799.8,PB.7799.15,PB.7799.16	PB.7799.2,PB.7799.14,PB.7799.16,PB.7799.8,PB.7799.7,PB.7799.15,PB.7799.12,PB.7799.9
Chr33	PB.7799	PB.7799;A3:Chr33:16795587-16796178:16795587-16796683:+	PB.7799.2,PB.7799.12,PB.7799.7,PB.7799.8,PB.7799.16	PB.7799.2,PB.7799.16,PB.7799.8,PB.7799.7,PB.7799.12,PB.7799.13
Chr33	PB.7799	PB.7799;A3:Chr33:16795587-16796147:16795587-16796352:+	PB.7799.5	PB.7799.3,PB.7799.1,PB.7799.5,PB.7799.6,PB.7799.10
Chr33	PB.7799	PB.7799;A3:Chr33:16795587-16796147:16795587-16796178:+	PB.7799.5	PB.7799.2,PB.7799.14,PB.7799.16,PB.7799.8,PB.7799.7,PB.7799.15,PB.7799.5,PB.7799.12
Chr33	PB.7799	PB.7799;A3:Chr33:16795587-16796147:16795587-16796755:+	PB.7799.5	PB.7799.11,PB.7799.4,PB.7799.5
Chr33	PB.7799	PB.7799;A3:Chr33:16795587-16796147:16795587-16796242:+	PB.7799.5	PB.7799.9,PB.7799.5
Chr33	PB.7799	PB.7799;A3:Chr33:16795587-16796147:16795587-16796683:+	PB.7799.5	PB.7799.13,PB.7799.5
Chr33	PB.7799	PB.7799;A3:Chr33:16795587-16796242:16795587-16796352:+	PB.7799.9	PB.7799.3,PB.7799.1,PB.7799.6,PB.7799.10,PB.7799.9
Chr33	PB.7799	PB.7799;A3:Chr33:16795587-16796242:16795587-16796683:+	PB.7799.9	PB.7799.9,PB.7799.13
Chr33	PB.7799	PB.7799;A3:Chr33:16795587-16796683:16795587-16796755:+	PB.7799.13	PB.7799.11,PB.7799.4,PB.7799.13
Chr33	PB.7812	PB.7812;A3:Chr33:17607114-17607523:17607114-17607535:+	PB.7812.2,PB.7812.3	PB.7812.2,PB.7812.1,PB.7812.3
Chr33	PB.7817	PB.7817;A3:Chr33:17830541-17830566:17830541-17830574:+	PB.7817.1	PB.7817.2,PB.7817.1
Chr33	PB.7817	PB.7817;A3:Chr33:17830541-17830554:17830541-17830566:+	PB.7817.3	PB.7817.3,PB.7817.1
Chr33	PB.7817	PB.7817;A3:Chr33:17830541-17830554:17830541-17830574:+	PB.7817.3	PB.7817.3,PB.7817.2
Chr33	PB.7818	PB.7818;A3:Chr33:17840631-17841271:17840631-17841307:+	PB.7818.1,PB.7818.4,PB.7818.3,PB.7818.5	PB.7818.3,PB.7818.1,PB.7818.5,PB.7818.2,PB.7818.6,PB.7818.4,PB.7818.7
Chr33	PB.7824	PB.7824;A3:Chr33:18050506-18050967:18050506-18050982:+	PB.7824.5	PB.7824.8,PB.7824.14,PB.7824.22,PB.7824.17,PB.7824.16,PB.7824.11,PB.7824.6,PB.7824.25,PB.7824.12,PB.7824.18,PB.7824.28,PB.7824.4,PB.7824.5,PB.7824.19,PB.7824.24,PB.7824.20,PB.7824.9,PB.7824.15,PB.7824.27,PB.7824.1,PB.7824.7,PB.7824.13,PB.7824.10,PB.7824.21,PB.7824.3,PB.7824.23
Chr33	PB.7830	PB.7830;A3:Chr33:18242326-18254076:18242326-18254079:+	PB.7830.2,PB.7830.5	PB.7830.1,PB.7830.3,PB.7830.5,PB.7830.2,PB.7830.4
Chr33	PB.7595	PB.7595;A3:Chr33:5823734-5824342:5823679-5824342:-	PB.7595.1,PB.7595.2,PB.7595.3	PB.7595.1,PB.7595.3,PB.7595.4,PB.7595.2
Chr33	PB.7595	PB.7595;A3:Chr33:5824508-5824610:5824475-5824610:-	PB.7595.3	PB.7595.1,PB.7595.4,PB.7595.2,PB.7595.3
Chr33	PB.7595	PB.7595;A3:Chr33:5825350-5825624:5825347-5825624:-	PB.7595.3,PB.7595.4	PB.7595.2,PB.7595.7,PB.7595.3,PB.7595.1,PB.7595.4
Chr33	PB.7598	PB.7598;A3:Chr33:5922536-5925287:5922105-5925287:-	PB.7598.2,PB.7598.4,PB.7598.11,PB.7598.15	PB.7598.12,PB.7598.11,PB.7598.15,PB.7598.2,PB.7598.4
Chr33	PB.7598	PB.7598;A3:Chr33:5912963-5915743:5912951-5915743:-	PB.7598.14	PB.7598.1,PB.7598.15,PB.7598.2,PB.7598.22,PB.7598.24,PB.7598.12,PB.7598.18,PB.7598.27,PB.7598.11,PB.7598.5,PB.7598.26,PB.7598.14,PB.7598.9,PB.7598.28,PB.7598.23,PB.7598.6,PB.7598.25,PB.7598.21,PB.7598.19,PB.7598.10,PB.7598.4,PB.7598.16,PB.7598.17
Chr33	PB.7635	PB.7635;A3:Chr33:8034205-8034503:8034103-8034503:-	PB.7635.1,PB.7635.2,PB.7635.4,PB.7635.8,PB.7635.7,PB.7635.5,PB.7635.9,PB.7635.10,PB.7635.11	PB.7635.7,PB.7635.10,PB.7635.5,PB.7635.11,PB.7635.2,PB.7635.9,PB.7635.4,PB.7635.3,PB.7635.8,PB.7635.1
Chr33	PB.7635	PB.7635;A3:Chr33:8075300-8078053:8075245-8078053:-	PB.7635.4,PB.7635.5	PB.7635.2,PB.7635.4,PB.7635.5
Chr33	PB.7676	PB.7676;A3:Chr33:10372734-10373905:10371254-10373905:-	PB.7676.5	PB.7676.3,PB.7676.4,PB.7676.5,PB.7676.2,PB.7676.1
Chr33	PB.7722	PB.7722;A3:Chr33:12712036-12714311:12711991-12714311:-	PB.7722.1,PB.7722.3,PB.7722.4,PB.7722.5,PB.7722.7	PB.7722.3,PB.7722.4,PB.7722.2,PB.7722.5,PB.7722.7,PB.7722.1
Chr33	PB.7723	PB.7723;A3:Chr33:12775393-12776764:12775390-12776764:-	PB.7723.2,PB.7723.3,PB.7723.6,PB.7723.5	PB.7723.5,PB.7723.6,PB.7723.3,PB.7723.4,PB.7723.2
Chr33	PB.7768	PB.7768;A3:Chr33:16012723-16014225:16012656-16014225:-	PB.7768.1,PB.7768.3	PB.7768.2,PB.7768.3,PB.7768.1
Chr33	PB.7770	PB.7770;A3:Chr33:16032268-16040497:16032265-16040497:-	PB.7770.3,PB.7770.6	PB.7770.5,PB.7770.4,PB.7770.2,PB.7770.6,PB.7770.3
Chr33	PB.7773	PB.7773;A3:Chr33:16178303-16178485:16178298-16178485:-	PB.7773.1,PB.7773.2	PB.7773.1,PB.7773.2,PB.7773.3
Chr33	PB.7779	PB.7779;A3:Chr33:16489943-16491409:16489712-16491409:-	PB.7779.1,PB.7779.2	PB.7779.1,PB.7779.2,PB.7779.3
Chr33	PB.7810	PB.7810;A3:Chr33:17593056-17594839:17593047-17594839:-	PB.7810.2,PB.7810.6,PB.7810.9,PB.7810.10,PB.7810.13	PB.7810.5,PB.7810.9,PB.7810.12,PB.7810.10,PB.7810.8,PB.7810.11,PB.7810.13,PB.7810.2,PB.7810.6,PB.7810.4,PB.7810.7,PB.7810.1
Chr33	PB.7827	PB.7827;A3:Chr33:18078357-18078372:18078351-18078372:-	PB.7827.4	PB.7827.1,PB.7827.4
Chr33	PB.7827	PB.7827;A3:Chr33:18111499-18112763:18111496-18112763:-	PB.7827.7	PB.7827.7,PB.7827.6,PB.7827.8
Chr34	PB.7839	PB.7839;A3:Chr34:803568-804933:803503-804933:-	PB.7839.1,PB.7839.3	PB.7839.2,PB.7839.3,PB.7839.1
Chr34	PB.7858	PB.7858;A3:Chr34:2922155-2930806:2922120-2930806:-	PB.7858.1,PB.7858.4,PB.7858.7,PB.7858.13	PB.7858.4,PB.7858.6,PB.7858.1,PB.7858.14,PB.7858.13,PB.7858.7,PB.7858.2
Chr34	PB.7870	PB.7870;A3:Chr34:4120990-4121998:4120960-4121998:-	PB.7870.4	PB.7870.3,PB.7870.4
Chr34	PB.7880	PB.7880;A3:Chr34:7238939-7255435:7238924-7255435:-	PB.7880.4	PB.7880.2,PB.7880.12,PB.7880.5,PB.7880.11,PB.7880.6,PB.7880.1,PB.7880.4,PB.7880.7
Chr34	PB.7919	PB.7919;A3:Chr34:10923363-10923370:10923362-10923370:-	PB.7919.4	PB.7919.4,PB.7919.2
Chr34	PB.7960	PB.7960;A3:Chr34:14612601-14616476:14612574-14616476:-	PB.7960.9	PB.7960.10,PB.7960.3,PB.7960.9,PB.7960.15,PB.7960.4,PB.7960.6
Chr34	PB.7969	PB.7969;A3:Chr34:15405773-15406778:15405269-15406778:-	PB.7969.1,PB.7969.3	PB.7969.2,PB.7969.6,PB.7969.5,PB.7969.4,PB.7969.3,PB.7969.1
Chr34	PB.8006	PB.8006;A3:Chr34:17375092-17375649:17375068-17375649:-	PB.8006.2	PB.8006.1,PB.8006.2
Chr34	PB.8015	PB.8015;A3:Chr34:17482573-17483733:17482558-17483733:-	PB.8015.2	PB.8015.2,PB.8015.1
Chr34	PB.7838	PB.7838;A3:Chr34:1415163-1415576:1415163-1415585:+	PB.7838.3,PB.7838.2,PB.7838.4	PB.7838.5,PB.7838.3,PB.7838.4,PB.7838.2,PB.7838.1
Chr34	PB.7843	PB.7843;A3:Chr34:1527710-1527865:1527710-1527959:+	PB.7843.13,PB.7843.8,PB.7843.1,PB.7843.11,PB.7843.15,PB.7843.16,PB.7843.7,PB.7843.24	PB.7843.11,PB.7843.8,PB.7843.15,PB.7843.23,PB.7843.5,PB.7843.12,PB.7843.16,PB.7843.17,PB.7843.7,PB.7843.24,PB.7843.21,PB.7843.3,PB.7843.4,PB.7843.18,PB.7843.13,PB.7843.22,PB.7843.6,PB.7843.1,PB.7843.9,PB.7843.20,PB.7843.10
Chr34	PB.7843	PB.7843;A3:Chr34:1527710-1527865:1527710-1527927:+	PB.7843.13,PB.7843.8,PB.7843.1,PB.7843.11,PB.7843.15,PB.7843.16,PB.7843.7,PB.7843.24	PB.7843.24,PB.7843.19,PB.7843.1,PB.7843.11,PB.7843.8,PB.7843.15,PB.7843.16,PB.7843.7,PB.7843.13
Chr34	PB.7843	PB.7843;A3:Chr34:1527710-1527927:1527710-1527959:+	PB.7843.19	PB.7843.19,PB.7843.21,PB.7843.6,PB.7843.3,PB.7843.4,PB.7843.17,PB.7843.9,PB.7843.18,PB.7843.23,PB.7843.5,PB.7843.20,PB.7843.12,PB.7843.22,PB.7843.10
Chr34	PB.7847	PB.7847;A3:Chr34:1610080-1612559:1610080-1612604:+	PB.7847.1	PB.7847.1,PB.7847.2
Chr34	PB.7875	PB.7875;A3:Chr34:7163367-7165254:7163367-7165285:+	PB.7875.2	PB.7875.2,PB.7875.1
Chr34	PB.7886	PB.7886;A3:Chr34:8331778-8331795:8331778-8331809:+	PB.7886.2	PB.7886.3,PB.7886.2
Chr34	PB.7908	PB.7908;A3:Chr34:10388817-10392753:10388817-10392849:+	PB.7908.2	PB.7908.3,PB.7908.2
Chr34	PB.7910	PB.7910;A3:Chr34:10400965-10403965:10400965-10403993:+	PB.7910.1,PB.7910.3	PB.7910.3,PB.7910.2,PB.7910.1
Chr34	PB.7931	PB.7931;A3:Chr34:11874475-11875409:11874475-11875412:+	PB.7931.9	PB.7931.6,PB.7931.4,PB.7931.8,PB.7931.7,PB.7931.5,PB.7931.9,PB.7931.10,PB.7931.2,PB.7931.1
Chr34	PB.7947	PB.7947;A3:Chr34:13469381-13470006:13469381-13470045:+	PB.7947.1,PB.7947.5,PB.7947.8,PB.7947.9,PB.7947.12,PB.7947.11,PB.7947.13	PB.7947.13,PB.7947.5,PB.7947.8,PB.7947.9,PB.7947.2,PB.7947.1,PB.7947.12,PB.7947.10,PB.7947.11
Chr34	PB.7959	PB.7959;A3:Chr34:14372461-14372474:14372461-14372480:+	PB.7959.3	PB.7959.3,PB.7959.6
Chr34	PB.7959	PB.7959;A3:Chr34:14372461-14372474:14372461-14372477:+	PB.7959.3	PB.7959.3,PB.7959.7
Chr34	PB.7959	PB.7959;A3:Chr34:14372461-14372474:14372461-14372489:+	PB.7959.3	PB.7959.3,PB.7959.1
Chr34	PB.7959	PB.7959;A3:Chr34:14372461-14372474:14372461-14372483:+	PB.7959.3	PB.7959.3,PB.7959.4
Chr34	PB.7959	PB.7959;A3:Chr34:14372461-14372474:14372461-14372486:+	PB.7959.3	PB.7959.3,PB.7959.9
Chr34	PB.7959	PB.7959;A3:Chr34:14372461-14372480:14372461-14372489:+	PB.7959.6	PB.7959.6,PB.7959.1
Chr34	PB.7959	PB.7959;A3:Chr34:14372461-14372480:14372461-14372483:+	PB.7959.6	PB.7959.6,PB.7959.4
Chr34	PB.7959	PB.7959;A3:Chr34:14372461-14372480:14372461-14372486:+	PB.7959.6	PB.7959.9,PB.7959.6
Chr34	PB.7959	PB.7959;A3:Chr34:14372461-14372477:14372461-14372480:+	PB.7959.7	PB.7959.7,PB.7959.6
Chr34	PB.7959	PB.7959;A3:Chr34:14372461-14372477:14372461-14372489:+	PB.7959.7	PB.7959.7,PB.7959.1
Chr34	PB.7959	PB.7959;A3:Chr34:14372461-14372477:14372461-14372483:+	PB.7959.7	PB.7959.7,PB.7959.4
Chr34	PB.7959	PB.7959;A3:Chr34:14372461-14372477:14372461-14372486:+	PB.7959.7	PB.7959.9,PB.7959.7
Chr34	PB.7959	PB.7959;A3:Chr34:14372461-14372483:14372461-14372489:+	PB.7959.4	PB.7959.1,PB.7959.4
Chr34	PB.7959	PB.7959;A3:Chr34:14372461-14372483:14372461-14372486:+	PB.7959.4	PB.7959.9,PB.7959.4
Chr34	PB.7959	PB.7959;A3:Chr34:14372461-14372486:14372461-14372489:+	PB.7959.9	PB.7959.9,PB.7959.1
Chr34	PB.8007	PB.8007;A3:Chr34:17325261-17344468:17325261-17344469:+	PB.8007.4	PB.8007.5,PB.8007.25,PB.8007.14,PB.8007.3,PB.8007.28,PB.8007.29,PB.8007.27,PB.8007.21,PB.8007.4
Chr34	PB.8007	PB.8007;A3:Chr34:17319278-17321916:17319278-17321999:+	PB.8007.18	PB.8007.18,PB.8007.19
Chr34	PB.8007	PB.8007;A3:Chr34:17319282-17321916:17319282-17322024:+	PB.8007.17,PB.8007.21,PB.8007.23,PB.8007.27	PB.8007.26,PB.8007.27,PB.8007.17,PB.8007.23,PB.8007.21
Chr34	PB.8007	PB.8007;A3:Chr34:17319282-17321916:17319282-17321999:+	PB.8007.17,PB.8007.21,PB.8007.23,PB.8007.27	PB.8007.25,PB.8007.27,PB.8007.17,PB.8007.23,PB.8007.21,PB.8007.20
Chr34	PB.8007	PB.8007;A3:Chr34:17319282-17321999:17319282-17322024:+	PB.8007.20,PB.8007.25	PB.8007.25,PB.8007.20,PB.8007.26
Chr35	PB.8036	PB.8036;A3:Chr35:1087134-1087246:1087093-1087246:-	PB.8036.2	PB.8036.2,PB.8036.4,PB.8036.1
Chr35	PB.8065	PB.8065;A3:Chr35:2146402-2146993:2146399-2146993:-	PB.8065.8	PB.8065.1,PB.8065.9,PB.8065.4,PB.8065.8,PB.8065.2,PB.8065.6,PB.8065.5
Chr35	PB.8107	PB.8107;A3:Chr35:6488814-6490156:6488811-6490156:-	PB.8107.3	PB.8107.1,PB.8107.3
Chr35	PB.8115	PB.8115;A3:Chr35:8015558-8015944:8015546-8015944:-	PB.8115.1,PB.8115.2	PB.8115.1,PB.8115.2,PB.8115.3
Chr35	PB.8020	PB.8020;A3:Chr35:95749-96270:95749-96273:+	PB.8020.1,PB.8020.2,PB.8020.3,PB.8020.4	PB.8020.1,PB.8020.3,PB.8020.4,PB.8020.5,PB.8020.2,PB.8020.6
Chr35	PB.8029	PB.8029;A3:Chr35:383759-383776:383759-383786:+	PB.8029.4	PB.8029.3,PB.8029.4
Chr35	PB.8029	PB.8029;A3:Chr35:383759-383776:383759-383780:+	PB.8029.4	PB.8029.8,PB.8029.4
Chr35	PB.8029	PB.8029;A3:Chr35:383759-383780:383759-383786:+	PB.8029.8	PB.8029.8,PB.8029.3
Chr35	PB.8029	PB.8029;A3:Chr35:383760-383801:383760-383835:+	PB.8029.5	PB.8029.6,PB.8029.5
Chr35	PB.8035	PB.8035;A3:Chr35:999035-999042:999035-999044:+	PB.8035.5	PB.8035.5,PB.8035.7
Chr35	PB.8051	PB.8051;A3:Chr35:1462461-1463751:1462461-1463754:+	PB.8051.1,PB.8051.2,PB.8051.3	PB.8051.3,PB.8051.1,PB.8051.4,PB.8051.2
Chr35	PB.8099	PB.8099;A3:Chr35:5902393-5902408:5902393-5902415:+	PB.8099.2	PB.8099.2,PB.8099.3
Chr35	PB.8102	PB.8102;A3:Chr35:5990912-5991261:5990912-5991276:+	PB.8102.3,PB.8102.2,PB.8102.4,PB.8102.5,PB.8102.7	PB.8102.7,PB.8102.3,PB.8102.6,PB.8102.2,PB.8102.1,PB.8102.4,PB.8102.5
Chr35	PB.8111	PB.8111;A3:Chr35:6386144-6397084:6386144-6397102:+	PB.8111.1,PB.8111.2	PB.8111.4,PB.8111.2,PB.8111.1,PB.8111.3
Chr35	PB.8111	PB.8111;A3:Chr35:6401073-6401081:6401073-6401082:+	PB.8111.1,PB.8111.5	PB.8111.4,PB.8111.9,PB.8111.5,PB.8111.2,PB.8111.1
Chr35	PB.8122	PB.8122;A3:Chr35:8463937-8464034:8463937-8464043:+	PB.8122.2,PB.8122.3	PB.8122.4,PB.8122.1,PB.8122.7,PB.8122.2,PB.8122.3,PB.8122.8,PB.8122.9,PB.8122.10,PB.8122.6,PB.8122.5,PB.8122.11,PB.8122.12
Chr35	PB.8130	PB.8130;A3:Chr35:8804896-8805227:8804896-8805230:+	PB.8130.1,PB.8130.2,PB.8130.7,PB.8130.3,PB.8130.4,PB.8130.8,PB.8130.11,PB.8130.5,PB.8130.6,PB.8130.9,PB.8130.12,PB.8130.13,PB.8130.14,PB.8130.15,PB.8130.16	PB.8130.4,PB.8130.16,PB.8130.6,PB.8130.13,PB.8130.9,PB.8130.5,PB.8130.11,PB.8130.3,PB.8130.2,PB.8130.7,PB.8130.10,PB.8130.12,PB.8130.14,PB.8130.15,PB.8130.8,PB.8130.1
Chr35	PB.8132	PB.8132;A3:Chr35:13220339-13220352:13220339-13220355:+	PB.8132.4,PB.8132.5,PB.8132.8	PB.8132.8,PB.8132.5,PB.8132.4,PB.8132.6
Chr35	PB.8132	PB.8132;A3:Chr35:13220339-13220346:13220339-13220355:+	PB.8132.9	PB.8132.6,PB.8132.9
Chr35	PB.8132	PB.8132;A3:Chr35:13220339-13220346:13220339-13220352:+	PB.8132.9	PB.8132.8,PB.8132.5,PB.8132.9,PB.8132.4
Chr35	PB.8132	PB.8132;A3:Chr35:13220774-13220781:13220774-13220793:+	PB.8132.12	PB.8132.12,PB.8132.1,PB.8132.14
Chr35	PB.8137	PB.8137;A3:Chr35:13493991-13495427:13493991-13495440:+	PB.8137.1,PB.8137.3,PB.8137.4,PB.8137.6,PB.8137.8,PB.8137.7	PB.8137.4,PB.8137.3,PB.8137.2,PB.8137.8,PB.8137.1,PB.8137.6,PB.8137.7
Chr36	PB.8194	PB.8194;A3:Chr36:5399951-5399978:5399951-5400024:+	PB.8194.3	PB.8194.2,PB.8194.3
Chr36	PB.8194	PB.8194;A3:Chr36:5399951-5399978:5399951-5400008:+	PB.8194.3	PB.8194.5,PB.8194.3
Chr36	PB.8194	PB.8194;A3:Chr36:5399951-5400008:5399951-5400024:+	PB.8194.5	PB.8194.5,PB.8194.2
Chr36	PB.8197	PB.8197;A3:Chr36:5510625-5510642:5510625-5510650:+	PB.8197.2	PB.8197.1,PB.8197.2
Chr36	PB.8197	PB.8197;A3:Chr36:5510625-5510642:5510625-5510644:+	PB.8197.2	PB.8197.2,PB.8197.5
Chr36	PB.8197	PB.8197;A3:Chr36:5510625-5510632:5510625-5510650:+	PB.8197.6	PB.8197.6,PB.8197.1
Chr36	PB.8197	PB.8197;A3:Chr36:5510625-5510632:5510625-5510642:+	PB.8197.6	PB.8197.6,PB.8197.2
Chr36	PB.8197	PB.8197;A3:Chr36:5510625-5510632:5510625-5510644:+	PB.8197.6	PB.8197.6,PB.8197.5
Chr36	PB.8197	PB.8197;A3:Chr36:5510625-5510644:5510625-5510650:+	PB.8197.5	PB.8197.1,PB.8197.5
Chr36	PB.8201	PB.8201;A3:Chr36:5546244-5547490:5546244-5548742:+	PB.8201.20	PB.8201.19,PB.8201.13,PB.8201.7,PB.8201.20,PB.8201.6,PB.8201.16,PB.8201.3
Chr36	PB.8244	PB.8244;A3:Chr36:8799239-8799256:8799239-8799278:+	PB.8244.3	PB.8244.1,PB.8244.3
Chr36	PB.8253	PB.8253;A3:Chr36:8910418-8962039:8910418-8962043:+	PB.8253.3	PB.8253.5,PB.8253.3
Chr36	PB.8257	PB.8257;A3:Chr36:9090055-9090068:9090055-9090074:+	PB.8257.13,PB.8257.15	PB.8257.13,PB.8257.12,PB.8257.16,PB.8257.15
Chr36	PB.8257	PB.8257;A3:Chr36:9090055-9090068:9090055-9090071:+	PB.8257.13,PB.8257.15	PB.8257.14,PB.8257.13,PB.8257.15
Chr36	PB.8257	PB.8257;A3:Chr36:9090055-9090071:9090055-9090074:+	PB.8257.14	PB.8257.14,PB.8257.16,PB.8257.12
Chr36	PB.8285	PB.8285;A3:Chr36:10801870-10802357:10801870-10802683:+	PB.8285.1	PB.8285.1,PB.8285.3
Chr36	PB.8299	PB.8299;A3:Chr36:13078588-13078597:13078588-13078599:+	PB.8299.2	PB.8299.1,PB.8299.2
Chr36	PB.8304	PB.8304;A3:Chr36:13263768-13267910:13263768-13267925:+	PB.8304.5,PB.8304.2,PB.8304.3,PB.8304.6,PB.8304.7,PB.8304.13,PB.8304.12,PB.8304.10,PB.8304.8,PB.8304.9	PB.8304.10,PB.8304.7,PB.8304.4,PB.8304.3,PB.8304.11,PB.8304.2,PB.8304.5,PB.8304.6,PB.8304.9,PB.8304.1,PB.8304.13,PB.8304.8,PB.8304.12
Chr36	PB.8304	PB.8304;A3:Chr36:13270352-13272077:13270352-13272108:+	PB.8304.5,PB.8304.1,PB.8304.3,PB.8304.6,PB.8304.9	PB.8304.4,PB.8304.7,PB.8304.3,PB.8304.2,PB.8304.5,PB.8304.6,PB.8304.9,PB.8304.1,PB.8304.8
Chr36	PB.8319	PB.8319;A3:Chr36:13951675-13952321:13951675-13952336:+	PB.8319.1,PB.8319.6,PB.8319.9	PB.8319.4,PB.8319.18,PB.8319.13,PB.8319.17,PB.8319.6,PB.8319.1,PB.8319.9,PB.8319.15,PB.8319.7,PB.8319.14,PB.8319.21
Chr36	PB.8344	PB.8344;A3:Chr36:14729655-14730344:14729655-14730354:+	PB.8344.8	PB.8344.3,PB.8344.8,PB.8344.5,PB.8344.7,PB.8344.6,PB.8344.2,PB.8344.4,PB.8344.1
Chr36	PB.8198	PB.8198;A3:Chr36:5482193-5482929:5482192-5482929:-	PB.8198.2,PB.8198.3,PB.8198.4,PB.8198.5,PB.8198.7,PB.8198.6,PB.8198.9,PB.8198.10	PB.8198.9,PB.8198.2,PB.8198.6,PB.8198.10,PB.8198.5,PB.8198.7,PB.8198.3,PB.8198.1,PB.8198.4
Chr36	PB.8256	PB.8256;A3:Chr36:9045924-9047174:9045919-9047174:-	PB.8256.1	PB.8256.1,PB.8256.2
Chr36	PB.8274	PB.8274;A3:Chr36:9907759-9908885:9906486-9908885:-	PB.8274.4,PB.8274.2,PB.8274.6	PB.8274.2,PB.8274.7,PB.8274.6,PB.8274.4
Chr36	PB.8275	PB.8275;A3:Chr36:9921346-9921430:9921247-9921430:-	PB.8275.1,PB.8275.2,PB.8275.4,PB.8275.8,PB.8275.10,PB.8275.11,PB.8275.14,PB.8275.13,PB.8275.18	PB.8275.1,PB.8275.7,PB.8275.8,PB.8275.11,PB.8275.14,PB.8275.4,PB.8275.13,PB.8275.18,PB.8275.10,PB.8275.2
Chr36	PB.8365	PB.8365;A3:Chr36:16027212-16027779:16027170-16027779:-	PB.8365.1,PB.8365.2,PB.8365.5,PB.8365.6,PB.8365.8,PB.8365.11,PB.8365.14	PB.8365.8,PB.8365.14,PB.8365.11,PB.8365.2,PB.8365.13,PB.8365.5,PB.8365.10,PB.8365.4,PB.8365.1,PB.8365.6
Chr36	PB.8365	PB.8365;A3:Chr36:16027924-16028234:16027915-16028234:-	PB.8365.1,PB.8365.2,PB.8365.4,PB.8365.5,PB.8365.6,PB.8365.8,PB.8365.11,PB.8365.10,PB.8365.13	PB.8365.8,PB.8365.14,PB.8365.11,PB.8365.2,PB.8365.13,PB.8365.5,PB.8365.10,PB.8365.4,PB.8365.1,PB.8365.6
Chr37	PB.8385	PB.8385;A3:Chr37:100904-101417:100860-101417:-	PB.8385.1,PB.8385.4	PB.8385.4,PB.8385.1,PB.8385.3
Chr37	PB.8410	PB.8410;A3:Chr37:1465251-1465830:1465248-1465830:-	PB.8410.2,PB.8410.1,PB.8410.5,PB.8410.6,PB.8410.7,PB.8410.10,PB.8410.9,PB.8410.11	PB.8410.3,PB.8410.9,PB.8410.11,PB.8410.1,PB.8410.8,PB.8410.4,PB.8410.7,PB.8410.10,PB.8410.6,PB.8410.12,PB.8410.13,PB.8410.2,PB.8410.5
Chr37	PB.8472	PB.8472;A3:Chr37:4617801-4617850:4617789-4617850:-	PB.8472.3,PB.8472.4	PB.8472.4,PB.8472.5,PB.8472.3
Chr37	PB.8472	PB.8472;A3:Chr37:4617406-4617425:4617404-4617425:-	PB.8472.5	PB.8472.6,PB.8472.3,PB.8472.5,PB.8472.7
Chr37	PB.8514	PB.8514;A3:Chr37:7265633-7266688:7265630-7266688:-	PB.8514.2	PB.8514.1,PB.8514.2
Chr37	PB.8382	PB.8382;A3:Chr37:193110-193126:193110-193135:+	PB.8382.2	PB.8382.15,PB.8382.2
Chr37	PB.8382	PB.8382;A3:Chr37:193110-193126:193110-193129:+	PB.8382.2	PB.8382.2,PB.8382.20
Chr37	PB.8382	PB.8382;A3:Chr37:193110-193120:193110-193126:+	PB.8382.5,PB.8382.19	PB.8382.19,PB.8382.2,PB.8382.5
Chr37	PB.8382	PB.8382;A3:Chr37:193110-193120:193110-193135:+	PB.8382.5,PB.8382.19	PB.8382.19,PB.8382.5,PB.8382.15
Chr37	PB.8382	PB.8382;A3:Chr37:193110-193120:193110-193129:+	PB.8382.5,PB.8382.19	PB.8382.19,PB.8382.5,PB.8382.20
Chr37	PB.8382	PB.8382;A3:Chr37:193110-193129:193110-193135:+	PB.8382.20	PB.8382.15,PB.8382.20
Chr37	PB.8383	PB.8383;A3:Chr37:234505-235686:234505-235713:+	PB.8383.1,PB.8383.2,PB.8383.3,PB.8383.4,PB.8383.5,PB.8383.10,PB.8383.9	PB.8383.6,PB.8383.1,PB.8383.8,PB.8383.4,PB.8383.9,PB.8383.3,PB.8383.2,PB.8383.10,PB.8383.5,PB.8383.7
Chr37	PB.8383	PB.8383;A3:Chr37:240457-241260:240457-243003:+	PB.8383.1,PB.8383.2,PB.8383.3,PB.8383.6,PB.8383.7,PB.8383.8,PB.8383.10,PB.8383.9,PB.8383.11,PB.8383.12,PB.8383.13,PB.8383.14,PB.8383.15	PB.8383.6,PB.8383.1,PB.8383.12,PB.8383.13,PB.8383.8,PB.8383.14,PB.8383.4,PB.8383.9,PB.8383.3,PB.8383.2,PB.8383.11,PB.8383.15,PB.8383.10,PB.8383.7
Chr37	PB.8412	PB.8412;A3:Chr37:1516656-1517011:1516656-1517078:+	PB.8412.7	PB.8412.5,PB.8412.1,PB.8412.7,PB.8412.2,PB.8412.9,PB.8412.3,PB.8412.8,PB.8412.10,PB.8412.4,PB.8412.12,PB.8412.6,PB.8412.11
Chr37	PB.8414	PB.8414;A3:Chr37:1566660-1566685:1566660-1566693:+	PB.8414.1	PB.8414.2,PB.8414.1
Chr37	PB.8421	PB.8421;A3:Chr37:1657377-1657392:1657377-1657394:+	PB.8421.1	PB.8421.8,PB.8421.1
Chr37	PB.8433	PB.8433;A3:Chr37:2399222-2399749:2399222-2399773:+	PB.8433.2,PB.8433.1,PB.8433.3,PB.8433.4,PB.8433.5,PB.8433.6	PB.8433.1,PB.8433.5,PB.8433.2,PB.8433.4,PB.8433.6,PB.8433.3,PB.8433.7
Chr37	PB.8447	PB.8447;A3:Chr37:3125265-3125371:3125265-3125374:+	PB.8447.1,PB.8447.2,PB.8447.3,PB.8447.4,PB.8447.5,PB.8447.6,PB.8447.7,PB.8447.8,PB.8447.9,PB.8447.10,PB.8447.11,PB.8447.12,PB.8447.13,PB.8447.15	PB.8447.9,PB.8447.5,PB.8447.1,PB.8447.10,PB.8447.2,PB.8447.12,PB.8447.13,PB.8447.11,PB.8447.4,PB.8447.3,PB.8447.7,PB.8447.15,PB.8447.14,PB.8447.6,PB.8447.8
Chr37	PB.8449	PB.8449;A3:Chr37:3144674-3145945:3144674-3145977:+	PB.8449.2,PB.8449.5,PB.8449.4,PB.8449.6	PB.8449.1,PB.8449.5,PB.8449.3,PB.8449.4,PB.8449.6,PB.8449.2
Chr37	PB.8449	PB.8449;A3:Chr37:3146048-3146055:3146048-3146058:+	PB.8449.5	PB.8449.5,PB.8449.1
Chr37	PB.8462	PB.8462;A3:Chr37:3471506-3471531:3471506-3471543:+	PB.8462.4	PB.8462.4,PB.8462.1
Chr37	PB.8502	PB.8502;A3:Chr37:6100406-6100429:6100406-6100437:+	PB.8502.1	PB.8502.3,PB.8502.1
Chr37	PB.8502	PB.8502;A3:Chr37:6100406-6100429:6100406-6100431:+	PB.8502.1	PB.8502.4,PB.8502.1
Chr37	PB.8502	PB.8502;A3:Chr37:6100406-6100429:6100406-6100451:+	PB.8502.1	PB.8502.2,PB.8502.1
Chr37	PB.8502	PB.8502;A3:Chr37:6100406-6100437:6100406-6100451:+	PB.8502.3	PB.8502.2,PB.8502.3
Chr37	PB.8502	PB.8502;A3:Chr37:6100406-6100431:6100406-6100437:+	PB.8502.4	PB.8502.4,PB.8502.3
Chr37	PB.8502	PB.8502;A3:Chr37:6100406-6100431:6100406-6100451:+	PB.8502.4	PB.8502.2,PB.8502.4
Chr37	PB.8503	PB.8503;A3:Chr37:6109842-6112673:6109842-6112726:+	PB.8503.2	PB.8503.1,PB.8503.2
Chr37	PB.8504	PB.8504;A3:Chr37:6123469-6123476:6123469-6123479:+	PB.8504.3	PB.8504.5,PB.8504.3
Chr37	PB.8504	PB.8504;A3:Chr37:6126298-6126309:6126298-6126335:+	PB.8504.3	PB.8504.1,PB.8504.3
Chr37	PB.8504	PB.8504;A3:Chr37:6126298-6126305:6126298-6126335:+	PB.8504.7	PB.8504.1,PB.8504.7
Chr37	PB.8504	PB.8504;A3:Chr37:6126298-6126305:6126298-6126309:+	PB.8504.7	PB.8504.7,PB.8504.3
Chr37	PB.8523	PB.8523;A3:Chr37:9717551-9719304:9717551-9719307:+	PB.8523.2	PB.8523.2,PB.8523.3,PB.8523.1
Chr38	PB.8595	PB.8595;A3:Chr38:7522921-7523155:7522921-7523158:+	PB.8595.1	PB.8595.2,PB.8595.1
Chr38	PB.8608	PB.8608;A3:Chr38:7786917-7790645:7786917-7790650:+	PB.8608.6	PB.8608.2,PB.8608.8,PB.8608.10,PB.8608.5,PB.8608.9,PB.8608.7,PB.8608.3,PB.8608.6,PB.8608.1,PB.8608.12,PB.8608.4,PB.8608.11
Chr38	PB.8612	PB.8612;A3:Chr38:8493019-8494568:8493019-8494624:+	PB.8612.1	PB.8612.1,PB.8612.3,PB.8612.4
Chr38	PB.8612	PB.8612;A3:Chr38:8493019-8494566:8493019-8494568:+	PB.8612.2	PB.8612.2,PB.8612.1
Chr38	PB.8612	PB.8612;A3:Chr38:8493019-8494566:8493019-8494624:+	PB.8612.2	PB.8612.2,PB.8612.3,PB.8612.4
Chr38	PB.8626	PB.8626;A3:Chr38:9526655-9526852:9526655-9526855:+	PB.8626.1,PB.8626.4	PB.8626.1,PB.8626.4,PB.8626.3
Chr38	PB.8626	PB.8626;A3:Chr38:9526655-9526852:9526655-9526853:+	PB.8626.1,PB.8626.4	PB.8626.1,PB.8626.4,PB.8626.2
Chr38	PB.8626	PB.8626;A3:Chr38:9526655-9526853:9526655-9526855:+	PB.8626.2	PB.8626.3,PB.8626.2
Chr38	PB.8626	PB.8626;A3:Chr38:9526655-9526822:9526655-9526852:+	PB.8626.5	PB.8626.5,PB.8626.1,PB.8626.4
Chr38	PB.8626	PB.8626;A3:Chr38:9526655-9526822:9526655-9526855:+	PB.8626.5	PB.8626.5,PB.8626.3
Chr38	PB.8626	PB.8626;A3:Chr38:9526655-9526822:9526655-9526853:+	PB.8626.5	PB.8626.5,PB.8626.2
Chr38	PB.8627	PB.8627;A3:Chr38:10362473-10362629:10362473-10362632:+	PB.8627.2,PB.8627.3,PB.8627.4,PB.8627.5	PB.8627.5,PB.8627.2,PB.8627.3,PB.8627.4,PB.8627.1
Chr38	PB.8633	PB.8633;A3:Chr38:10711750-10714918:10711750-10714935:+	PB.8633.1	PB.8633.2,PB.8633.1
Chr38	PB.8633	PB.8633;A3:Chr38:10719090-10719307:10719090-10719309:+	PB.8633.2	PB.8633.2,PB.8633.1
Chr38	PB.8640	PB.8640;A3:Chr38:11467252-11470631:11467252-11470700:+	PB.8640.7,PB.8640.3,PB.8640.4,PB.8640.6,PB.8640.5,PB.8640.2,PB.8640.8,PB.8640.9,PB.8640.10,PB.8640.11,PB.8640.12,PB.8640.13,PB.8640.14,PB.8640.15	PB.8640.3,PB.8640.1,PB.8640.8,PB.8640.2,PB.8640.12,PB.8640.10,PB.8640.13,PB.8640.11,PB.8640.6,PB.8640.5,PB.8640.7,PB.8640.9,PB.8640.4,PB.8640.15,PB.8640.14
Chr38	PB.8650	PB.8650;A3:Chr38:11690132-11690141:11690132-11690145:+	PB.8650.2	PB.8650.2,PB.8650.1
Chr38	PB.8655	PB.8655;A3:Chr38:12507641-12507658:12507641-12507660:+	PB.8655.1	PB.8655.2,PB.8655.1,PB.8655.3
Chr38	PB.8655	PB.8655;A3:Chr38:12507824-12507841:12507824-12507851:+	PB.8655.1	PB.8655.2,PB.8655.1
Chr38	PB.8655	PB.8655;A3:Chr38:12507824-12507839:12507824-12507841:+	PB.8655.4	PB.8655.4,PB.8655.1
Chr38	PB.8655	PB.8655;A3:Chr38:12507824-12507839:12507824-12507851:+	PB.8655.4	PB.8655.2,PB.8655.4
Chr38	PB.8655	PB.8655;A3:Chr38:12507824-12507833:12507824-12507841:+	PB.8655.3	PB.8655.1,PB.8655.3
Chr38	PB.8655	PB.8655;A3:Chr38:12507824-12507833:12507824-12507839:+	PB.8655.3	PB.8655.4,PB.8655.3
Chr38	PB.8655	PB.8655;A3:Chr38:12507824-12507833:12507824-12507851:+	PB.8655.3	PB.8655.2,PB.8655.3
Chr38	PB.8657	PB.8657;A3:Chr38:12639776-12640151:12639776-12640179:+	PB.8657.1,PB.8657.7	PB.8657.7,PB.8657.1,PB.8657.2
Chr38	PB.8657	PB.8657;A3:Chr38:12639776-12640151:12639776-12640403:+	PB.8657.1,PB.8657.7	PB.8657.7,PB.8657.1,PB.8657.11
Chr38	PB.8657	PB.8657;A3:Chr38:12639776-12640151:12639776-12640263:+	PB.8657.1,PB.8657.7	PB.8657.8,PB.8657.7,PB.8657.1
Chr38	PB.8657	PB.8657;A3:Chr38:12639776-12640151:12639776-12640319:+	PB.8657.1,PB.8657.7	PB.8657.7,PB.8657.1,PB.8657.13
Chr38	PB.8657	PB.8657;A3:Chr38:12639776-12640151:12639776-12640235:+	PB.8657.1,PB.8657.7	PB.8657.14,PB.8657.7,PB.8657.1
Chr38	PB.8657	PB.8657;A3:Chr38:12639776-12640179:12639776-12640403:+	PB.8657.2	PB.8657.2,PB.8657.11
Chr38	PB.8657	PB.8657;A3:Chr38:12639776-12640179:12639776-12640263:+	PB.8657.2	PB.8657.8,PB.8657.2
Chr38	PB.8657	PB.8657;A3:Chr38:12639776-12640179:12639776-12640319:+	PB.8657.2	PB.8657.13,PB.8657.2
Chr38	PB.8657	PB.8657;A3:Chr38:12639776-12640179:12639776-12640235:+	PB.8657.2	PB.8657.14,PB.8657.2
Chr38	PB.8657	PB.8657;A3:Chr38:12639766-12640207:12639766-12640319:+	PB.8657.3	PB.8657.3,PB.8657.10
Chr38	PB.8657	PB.8657;A3:Chr38:12639766-12640207:12639766-12640263:+	PB.8657.3	PB.8657.3,PB.8657.5
Chr38	PB.8657	PB.8657;A3:Chr38:12639776-12640123:12639776-12640151:+	PB.8657.9,PB.8657.4	PB.8657.7,PB.8657.1,PB.8657.9,PB.8657.4
Chr38	PB.8657	PB.8657;A3:Chr38:12639776-12640123:12639776-12640179:+	PB.8657.9,PB.8657.4	PB.8657.2,PB.8657.9,PB.8657.4
Chr38	PB.8657	PB.8657;A3:Chr38:12639776-12640123:12639776-12640403:+	PB.8657.9,PB.8657.4	PB.8657.9,PB.8657.4,PB.8657.11
Chr38	PB.8657	PB.8657;A3:Chr38:12639776-12640123:12639776-12640263:+	PB.8657.9,PB.8657.4	PB.8657.8,PB.8657.9,PB.8657.4
Chr38	PB.8657	PB.8657;A3:Chr38:12639776-12640123:12639776-12640319:+	PB.8657.9,PB.8657.4	PB.8657.13,PB.8657.9,PB.8657.4
Chr38	PB.8657	PB.8657;A3:Chr38:12639776-12640123:12639776-12640235:+	PB.8657.9,PB.8657.4	PB.8657.14,PB.8657.9,PB.8657.4
Chr38	PB.8657	PB.8657;A3:Chr38:12639776-12640263:12639776-12640403:+	PB.8657.8	PB.8657.8,PB.8657.11
Chr38	PB.8657	PB.8657;A3:Chr38:12639776-12640263:12639776-12640319:+	PB.8657.8	PB.8657.8,PB.8657.13
Chr38	PB.8657	PB.8657;A3:Chr38:12639766-12640263:12639766-12640319:+	PB.8657.5	PB.8657.10,PB.8657.5
Chr38	PB.8657	PB.8657;A3:Chr38:12639766-12640123:12639766-12640207:+	PB.8657.6	PB.8657.3,PB.8657.6
Chr38	PB.8657	PB.8657;A3:Chr38:12639766-12640123:12639766-12640319:+	PB.8657.6	PB.8657.10,PB.8657.6
Chr38	PB.8657	PB.8657;A3:Chr38:12639766-12640123:12639766-12640263:+	PB.8657.6	PB.8657.6,PB.8657.5
Chr38	PB.8657	PB.8657;A3:Chr38:12639776-12640039:12639776-12640151:+	PB.8657.12	PB.8657.12,PB.8657.7,PB.8657.1
Chr38	PB.8657	PB.8657;A3:Chr38:12639776-12640039:12639776-12640179:+	PB.8657.12	PB.8657.12,PB.8657.2
Chr38	PB.8657	PB.8657;A3:Chr38:12639776-12640039:12639776-12640403:+	PB.8657.12	PB.8657.12,PB.8657.11
Chr38	PB.8657	PB.8657;A3:Chr38:12639776-12640039:12639776-12640123:+	PB.8657.12	PB.8657.12,PB.8657.9,PB.8657.4
Chr38	PB.8657	PB.8657;A3:Chr38:12639776-12640039:12639776-12640263:+	PB.8657.12	PB.8657.12,PB.8657.8
Chr38	PB.8657	PB.8657;A3:Chr38:12639776-12640039:12639776-12640319:+	PB.8657.12	PB.8657.12,PB.8657.13
Chr38	PB.8657	PB.8657;A3:Chr38:12639776-12640039:12639776-12640235:+	PB.8657.12	PB.8657.12,PB.8657.14
Chr38	PB.8657	PB.8657;A3:Chr38:12639776-12639927:12639776-12640151:+	PB.8657.16,PB.8657.15	PB.8657.7,PB.8657.1,PB.8657.16,PB.8657.15
Chr38	PB.8657	PB.8657;A3:Chr38:12639776-12639927:12639776-12640179:+	PB.8657.16,PB.8657.15	PB.8657.16,PB.8657.2,PB.8657.15
Chr38	PB.8657	PB.8657;A3:Chr38:12639776-12639927:12639776-12640123:+	PB.8657.16,PB.8657.15	PB.8657.16,PB.8657.9,PB.8657.4,PB.8657.15
Chr38	PB.8657	PB.8657;A3:Chr38:12639776-12639927:12639776-12640039:+	PB.8657.16,PB.8657.15	PB.8657.12,PB.8657.16,PB.8657.15
Chr38	PB.8657	PB.8657;A3:Chr38:12639776-12639927:12639776-12640235:+	PB.8657.15	PB.8657.14,PB.8657.15
Chr38	PB.8657	PB.8657;A3:Chr38:12639776-12640319:12639776-12640403:+	PB.8657.13	PB.8657.13,PB.8657.11
Chr38	PB.8657	PB.8657;A3:Chr38:12639776-12640235:12639776-12640403:+	PB.8657.14	PB.8657.14,PB.8657.11
Chr38	PB.8657	PB.8657;A3:Chr38:12639776-12640235:12639776-12640263:+	PB.8657.14	PB.8657.14,PB.8657.8
Chr38	PB.8657	PB.8657;A3:Chr38:12639776-12640235:12639776-12640319:+	PB.8657.14	PB.8657.14,PB.8657.13
Chr38	PB.8672	PB.8672;A3:Chr38:13674253-13678366:13674253-13678369:+	PB.8672.1	PB.8672.1,PB.8672.2
Chr38	PB.8572	PB.8572;A3:Chr38:6824871-6825250:6824868-6825250:-	PB.8572.1	PB.8572.1,PB.8572.2
Chr38	PB.8597	PB.8597;A3:Chr38:7561708-7561921:7561705-7561921:-	PB.8597.6,PB.8597.2,PB.8597.3,PB.8597.4,PB.8597.5,PB.8597.9,PB.8597.8,PB.8597.7,PB.8597.10,PB.8597.11,PB.8597.12	PB.8597.12,PB.8597.10,PB.8597.5,PB.8597.6,PB.8597.8,PB.8597.9,PB.8597.11,PB.8597.3,PB.8597.2,PB.8597.4,PB.8597.1,PB.8597.7
Chr38	PB.8597	PB.8597;A3:Chr38:7565778-7566093:7565733-7566093:-	PB.8597.3	PB.8597.12,PB.8597.10,PB.8597.5,PB.8597.6,PB.8597.8,PB.8597.11,PB.8597.3,PB.8597.2,PB.8597.4,PB.8597.1
Chr38	PB.8619	PB.8619;A3:Chr38:8836570-8836580:8836569-8836580:-	PB.8619.2	PB.8619.2,PB.8619.3
Chr38	PB.8619	PB.8619;A3:Chr38:8836570-8836580:8836567-8836580:-	PB.8619.2	PB.8619.2,PB.8619.7,PB.8619.6
Chr38	PB.8619	PB.8619;A3:Chr38:8836569-8836580:8836567-8836580:-	PB.8619.3	PB.8619.3,PB.8619.7,PB.8619.6
Chr38	PB.8665	PB.8665;A3:Chr38:12987247-12989396:12987175-12989396:-	PB.8665.4,PB.8665.5,PB.8665.8,PB.8665.9,PB.8665.11,PB.8665.12,PB.8665.13	PB.8665.11,PB.8665.10,PB.8665.12,PB.8665.1,PB.8665.14,PB.8665.7,PB.8665.9,PB.8665.13,PB.8665.4,PB.8665.8,PB.8665.5,PB.8665.2,PB.8665.3
Chr38	PB.8685	PB.8685;A3:Chr38:13878902-13879194:13878887-13879194:-	PB.8685.2	PB.8685.4,PB.8685.3,PB.8685.1,PB.8685.2
Chr38	PB.8705	PB.8705;A3:Chr38:15430071-15431078:15430068-15431078:-	PB.8705.1,PB.8705.2,PB.8705.3,PB.8705.5	PB.8705.1,PB.8705.5,PB.8705.4,PB.8705.2,PB.8705.3
Chr39	PB.8742	PB.8742;A3:Chr39:1562840-1562897:1562840-1562921:+	PB.8742.1	PB.8742.1,PB.8742.2
Chr39	PB.8742	PB.8742;A3:Chr39:1562840-1562897:1562840-1562927:+	PB.8742.1	PB.8742.4,PB.8742.1
Chr39	PB.8742	PB.8742;A3:Chr39:1562840-1562921:1562840-1562927:+	PB.8742.2	PB.8742.4,PB.8742.2
Chr39	PB.8742	PB.8742;A3:Chr39:1562840-1562855:1562840-1562897:+	PB.8742.3	PB.8742.1,PB.8742.3
Chr39	PB.8742	PB.8742;A3:Chr39:1562840-1562855:1562840-1562921:+	PB.8742.3	PB.8742.3,PB.8742.2
Chr39	PB.8742	PB.8742;A3:Chr39:1562840-1562855:1562840-1562927:+	PB.8742.3	PB.8742.4,PB.8742.3
Chr39	PB.8742	PB.8742;A3:Chr39:1563057-1563066:1563057-1563100:+	PB.8742.4	PB.8742.4,PB.8742.2
Chr39	PB.8742	PB.8742;A3:Chr39:1563057-1563066:1563057-1563070:+	PB.8742.4	PB.8742.4,PB.8742.5
Chr39	PB.8742	PB.8742;A3:Chr39:1563057-1563070:1563057-1563100:+	PB.8742.5	PB.8742.5,PB.8742.2
Chr39	PB.8745	PB.8745;A3:Chr39:2285975-2286078:2285975-2286117:+	PB.8745.1	PB.8745.8,PB.8745.7,PB.8745.3,PB.8745.1,PB.8745.2
Chr39	PB.8753	PB.8753;A3:Chr39:2693121-2693128:2693121-2693131:+	PB.8753.4	PB.8753.4,PB.8753.3
Chr39	PB.8764	PB.8764;A3:Chr39:2827375-2827939:2827375-2827945:+	PB.8764.1	PB.8764.2,PB.8764.1
Chr39	PB.8774	PB.8774;A3:Chr39:3022458-3022513:3022458-3022519:+	PB.8774.1	PB.8774.1,PB.8774.5,PB.8774.8
Chr39	PB.8774	PB.8774;A3:Chr39:3022458-3022499:3022458-3022513:+	PB.8774.3,PB.8774.4	PB.8774.1,PB.8774.4,PB.8774.3
Chr39	PB.8774	PB.8774;A3:Chr39:3022458-3022499:3022458-3022519:+	PB.8774.3,PB.8774.4	PB.8774.4,PB.8774.5,PB.8774.8,PB.8774.3
Chr39	PB.8774	PB.8774;A3:Chr39:3022458-3022499:3022458-3022503:+	PB.8774.3,PB.8774.4	PB.8774.4,PB.8774.9,PB.8774.3
Chr39	PB.8774	PB.8774;A3:Chr39:3023610-3023639:3023610-3023679:+	PB.8774.3	PB.8774.1,PB.8774.3
Chr39	PB.8774	PB.8774;A3:Chr39:3023610-3023639:3023610-3023643:+	PB.8774.3	PB.8774.2,PB.8774.3
Chr39	PB.8774	PB.8774;A3:Chr39:3023610-3023639:3023610-3023647:+	PB.8774.3	PB.8774.6,PB.8774.3
Chr39	PB.8774	PB.8774;A3:Chr39:3023610-3023639:3023610-3023651:+	PB.8774.3	PB.8774.8,PB.8774.3
Chr39	PB.8774	PB.8774;A3:Chr39:3023610-3023639:3023610-3023669:+	PB.8774.3	PB.8774.7,PB.8774.3
Chr39	PB.8774	PB.8774;A3:Chr39:3023610-3023639:3023610-3023663:+	PB.8774.3	PB.8774.9,PB.8774.3
Chr39	PB.8774	PB.8774;A3:Chr39:3023610-3023643:3023610-3023679:+	PB.8774.2	PB.8774.1,PB.8774.2
Chr39	PB.8774	PB.8774;A3:Chr39:3023610-3023643:3023610-3023647:+	PB.8774.2	PB.8774.6,PB.8774.2
Chr39	PB.8774	PB.8774;A3:Chr39:3023610-3023643:3023610-3023651:+	PB.8774.2	PB.8774.8,PB.8774.2
Chr39	PB.8774	PB.8774;A3:Chr39:3023610-3023643:3023610-3023669:+	PB.8774.2	PB.8774.7,PB.8774.2
Chr39	PB.8774	PB.8774;A3:Chr39:3023610-3023643:3023610-3023663:+	PB.8774.2	PB.8774.9,PB.8774.2
Chr39	PB.8774	PB.8774;A3:Chr39:3023610-3023647:3023610-3023679:+	PB.8774.6	PB.8774.1,PB.8774.6
Chr39	PB.8774	PB.8774;A3:Chr39:3023610-3023647:3023610-3023651:+	PB.8774.6	PB.8774.6,PB.8774.8
Chr39	PB.8774	PB.8774;A3:Chr39:3023610-3023647:3023610-3023669:+	PB.8774.6	PB.8774.7,PB.8774.6
Chr39	PB.8774	PB.8774;A3:Chr39:3023610-3023647:3023610-3023663:+	PB.8774.6	PB.8774.6,PB.8774.9
Chr39	PB.8774	PB.8774;A3:Chr39:3023610-3023651:3023610-3023679:+	PB.8774.8	PB.8774.1,PB.8774.8
Chr39	PB.8774	PB.8774;A3:Chr39:3023610-3023651:3023610-3023669:+	PB.8774.8	PB.8774.7,PB.8774.8
Chr39	PB.8774	PB.8774;A3:Chr39:3023610-3023651:3023610-3023663:+	PB.8774.8	PB.8774.9,PB.8774.8
Chr39	PB.8774	PB.8774;A3:Chr39:3023610-3023623:3023610-3023679:+	PB.8774.5	PB.8774.1,PB.8774.5
Chr39	PB.8774	PB.8774;A3:Chr39:3023610-3023623:3023610-3023639:+	PB.8774.5	PB.8774.5,PB.8774.3
Chr39	PB.8774	PB.8774;A3:Chr39:3023610-3023623:3023610-3023643:+	PB.8774.5	PB.8774.5,PB.8774.2
Chr39	PB.8774	PB.8774;A3:Chr39:3023610-3023623:3023610-3023647:+	PB.8774.5	PB.8774.6,PB.8774.5
Chr39	PB.8774	PB.8774;A3:Chr39:3023610-3023623:3023610-3023651:+	PB.8774.5	PB.8774.5,PB.8774.8
Chr39	PB.8774	PB.8774;A3:Chr39:3023610-3023623:3023610-3023669:+	PB.8774.5	PB.8774.7,PB.8774.5
Chr39	PB.8774	PB.8774;A3:Chr39:3023610-3023623:3023610-3023663:+	PB.8774.5	PB.8774.5,PB.8774.9
Chr39	PB.8774	PB.8774;A3:Chr39:3023610-3023623:3023610-3023627:+	PB.8774.5	PB.8774.11,PB.8774.12,PB.8774.5
Chr39	PB.8774	PB.8774;A3:Chr39:3022458-3022471:3022458-3022513:+	PB.8774.7	PB.8774.1,PB.8774.7
Chr39	PB.8774	PB.8774;A3:Chr39:3022458-3022471:3022458-3022499:+	PB.8774.7	PB.8774.7,PB.8774.4,PB.8774.3
Chr39	PB.8774	PB.8774;A3:Chr39:3022458-3022471:3022458-3022519:+	PB.8774.7	PB.8774.7,PB.8774.5,PB.8774.8
Chr39	PB.8774	PB.8774;A3:Chr39:3022458-3022471:3022458-3022503:+	PB.8774.7	PB.8774.7,PB.8774.9
Chr39	PB.8774	PB.8774;A3:Chr39:3022458-3022471:3022458-3022485:+	PB.8774.7	PB.8774.11,PB.8774.7
Chr39	PB.8774	PB.8774;A3:Chr39:3023610-3023669:3023610-3023679:+	PB.8774.7	PB.8774.1,PB.8774.7
Chr39	PB.8774	PB.8774;A3:Chr39:3022458-3022503:3022458-3022513:+	PB.8774.9	PB.8774.1,PB.8774.9
Chr39	PB.8774	PB.8774;A3:Chr39:3022458-3022503:3022458-3022519:+	PB.8774.9	PB.8774.5,PB.8774.9,PB.8774.8
Chr39	PB.8774	PB.8774;A3:Chr39:3023610-3023663:3023610-3023679:+	PB.8774.9	PB.8774.1,PB.8774.9
Chr39	PB.8774	PB.8774;A3:Chr39:3023610-3023663:3023610-3023669:+	PB.8774.9	PB.8774.7,PB.8774.9
Chr39	PB.8774	PB.8774;A3:Chr39:3022458-3022485:3022458-3022513:+	PB.8774.11	PB.8774.11,PB.8774.1
Chr39	PB.8774	PB.8774;A3:Chr39:3022458-3022485:3022458-3022499:+	PB.8774.11	PB.8774.11,PB.8774.4,PB.8774.3
Chr39	PB.8774	PB.8774;A3:Chr39:3022458-3022485:3022458-3022519:+	PB.8774.11	PB.8774.11,PB.8774.5,PB.8774.8
Chr39	PB.8774	PB.8774;A3:Chr39:3022458-3022485:3022458-3022503:+	PB.8774.11	PB.8774.11,PB.8774.9
Chr39	PB.8774	PB.8774;A3:Chr39:3023610-3023627:3023610-3023679:+	PB.8774.11,PB.8774.12	PB.8774.11,PB.8774.1,PB.8774.12
Chr39	PB.8774	PB.8774;A3:Chr39:3023610-3023627:3023610-3023639:+	PB.8774.11,PB.8774.12	PB.8774.11,PB.8774.12,PB.8774.3
Chr39	PB.8774	PB.8774;A3:Chr39:3023610-3023627:3023610-3023643:+	PB.8774.11,PB.8774.12	PB.8774.11,PB.8774.12,PB.8774.2
Chr39	PB.8774	PB.8774;A3:Chr39:3023610-3023627:3023610-3023647:+	PB.8774.11,PB.8774.12	PB.8774.11,PB.8774.12,PB.8774.6
Chr39	PB.8774	PB.8774;A3:Chr39:3023610-3023627:3023610-3023651:+	PB.8774.11,PB.8774.12	PB.8774.11,PB.8774.12,PB.8774.8
Chr39	PB.8774	PB.8774;A3:Chr39:3023610-3023627:3023610-3023669:+	PB.8774.11,PB.8774.12	PB.8774.11,PB.8774.7,PB.8774.12
Chr39	PB.8774	PB.8774;A3:Chr39:3023610-3023627:3023610-3023663:+	PB.8774.11,PB.8774.12	PB.8774.11,PB.8774.12,PB.8774.9
Chr39	PB.8794	PB.8794;A3:Chr39:4390367-4393023:4390367-4393049:+	PB.8794.2,PB.8794.5	PB.8794.7,PB.8794.2,PB.8794.6,PB.8794.5,PB.8794.4,PB.8794.1,PB.8794.3
Chr39	PB.8794	PB.8794;A3:Chr39:4390493-4393023:4390493-4393049:+	PB.8794.9	PB.8794.8,PB.8794.9
Chr39	PB.8803	PB.8803;A3:Chr39:4682697-4682895:4682697-4682896:+	PB.8803.1,PB.8803.3,PB.8803.13,PB.8803.14	PB.8803.14,PB.8803.1,PB.8803.13,PB.8803.24,PB.8803.3
Chr39	PB.8807	PB.8807;A3:Chr39:4881334-4885809:4881334-4885819:+	PB.8807.2,PB.8807.4,PB.8807.5	PB.8807.2,PB.8807.1,PB.8807.4,PB.8807.5
Chr39	PB.8834	PB.8834;A3:Chr39:7936515-7936528:7936515-7936548:+	PB.8834.7,PB.8834.4	PB.8834.5,PB.8834.7,PB.8834.4
Chr39	PB.8834	PB.8834;A3:Chr39:7936515-7936528:7936515-7936530:+	PB.8834.7,PB.8834.4	PB.8834.6,PB.8834.7,PB.8834.4
Chr39	PB.8834	PB.8834;A3:Chr39:7936515-7936530:7936515-7936548:+	PB.8834.6	PB.8834.5,PB.8834.6
Chr39	PB.8834	PB.8834;A3:Chr39:7938660-7938670:7938660-7938673:+	PB.8834.4	PB.8834.6,PB.8834.4
Chr39	PB.8869	PB.8869;A3:Chr39:13421163-13421180:13421163-13421194:+	PB.8869.3	PB.8869.1,PB.8869.3
Chr39	PB.8889	PB.8889;A3:Chr39:14255519-14255526:14255519-14255548:+	PB.8889.1	PB.8889.1,PB.8889.2
Chr39	PB.8718	PB.8718;A3:Chr39:599396-599890:599378-599890:-	PB.8718.3,PB.8718.7,PB.8718.12,PB.8718.13,PB.8718.15,PB.8718.16	PB.8718.15,PB.8718.3,PB.8718.13,PB.8718.7,PB.8718.12,PB.8718.16,PB.8718.8
Chr39	PB.8723	PB.8723;A3:Chr39:709262-709269:709259-709269:-	PB.8723.2	PB.8723.2,PB.8723.1
Chr39	PB.8762	PB.8762;A3:Chr39:2814958-2815488:2814935-2815488:-	PB.8762.1,PB.8762.4,PB.8762.19,PB.8762.14,PB.8762.15,PB.8762.16,PB.8762.17,PB.8762.20,PB.8762.22,PB.8762.23,PB.8762.28,PB.8762.29,PB.8762.30,PB.8762.31	PB.8762.4,PB.8762.19,PB.8762.28,PB.8762.17,PB.8762.22,PB.8762.30,PB.8762.21,PB.8762.15,PB.8762.16,PB.8762.29,PB.8762.20,PB.8762.23,PB.8762.1,PB.8762.31,PB.8762.14
Chr39	PB.8762	PB.8762;A3:Chr39:2816125-2817341:2816122-2817341:-	PB.8762.1,PB.8762.3,PB.8762.4,PB.8762.15,PB.8762.17,PB.8762.20,PB.8762.21,PB.8762.23	PB.8762.4,PB.8762.17,PB.8762.3,PB.8762.15,PB.8762.16,PB.8762.7,PB.8762.20,PB.8762.23,PB.8762.1,PB.8762.21
Chr39	PB.8771	PB.8771;A3:Chr39:2909587-2915772:2909554-2915772:-	PB.8771.1,PB.8771.4	PB.8771.1,PB.8771.4,PB.8771.2
Chr39	PB.8782	PB.8782;A3:Chr39:3963110-3963368:3963023-3963368:-	PB.8782.4	PB.8782.7,PB.8782.4,PB.8782.1
Chr39	PB.8795	PB.8795;A3:Chr39:4406463-4410349:4406460-4410349:-	PB.8795.6,PB.8795.9,PB.8795.2,PB.8795.10	PB.8795.8,PB.8795.2,PB.8795.9,PB.8795.6,PB.8795.10
Chr39	PB.8822	PB.8822;A3:Chr39:6849213-6849637:6849140-6849637:-	PB.8822.25,PB.8822.24,PB.8822.18,PB.8822.20,PB.8822.19,PB.8822.22,PB.8822.16,PB.8822.15,PB.8822.14,PB.8822.11,PB.8822.2,PB.8822.4,PB.8822.7,PB.8822.3,PB.8822.1,PB.8822.6,PB.8822.12,PB.8822.8,PB.8822.10,PB.8822.33,PB.8822.26,PB.8822.36,PB.8822.13,PB.8822.35,PB.8822.37,PB.8822.32,PB.8822.21,PB.8822.44,PB.8822.17,PB.8822.43,PB.8822.34,PB.8822.9,PB.8822.5,PB.8822.40,PB.8822.39,PB.8822.41,PB.8822.42,P…	PB.8822.36,PB.8822.33,PB.8822.9,PB.8822.54,PB.8822.53,PB.8822.17,PB.8822.20,PB.8822.25,PB.8822.5,PB.8822.50,PB.8822.22,PB.8822.24,PB.8822.8,PB.8822.35,PB.8822.15,PB.8822.18,PB.8822.10,PB.8822.26,PB.8822.3,PB.8822.1,PB.8822.52,PB.8822.37,PB.8822.19,PB.8822.13,PB.8822.2,PB.8822.21,PB.8822.51,PB.8822.16,PB.8822.23,PB.8822.40,PB.8822.56,PB.8822.7,PB.8822.57,PB.8822.44,PB.8822.14,PB.8822.48,PB.8822.34…
Chr39	PB.8822	PB.8822;A3:Chr39:6846689-6846932:6846638-6846932:-	PB.8822.22,PB.8822.16,PB.8822.43,PB.8822.49	PB.8822.36,PB.8822.33,PB.8822.9,PB.8822.54,PB.8822.53,PB.8822.17,PB.8822.20,PB.8822.25,PB.8822.5,PB.8822.50,PB.8822.22,PB.8822.24,PB.8822.45,PB.8822.30,PB.8822.8,PB.8822.35,PB.8822.15,PB.8822.18,PB.8822.10,PB.8822.26,PB.8822.3,PB.8822.1,PB.8822.52,PB.8822.37,PB.8822.46,PB.8822.19,PB.8822.13,PB.8822.2,PB.8822.21,PB.8822.51,PB.8822.16,PB.8822.23,PB.8822.40,PB.8822.56,PB.8822.7,PB.8822.57,PB.8822.44…
Chr39	PB.8855	PB.8855;A3:Chr39:12648281-12648406:12648280-12648406:-	PB.8855.8,PB.8855.12,PB.8855.15,PB.8855.17,PB.8855.19	PB.8855.15,PB.8855.14,PB.8855.19,PB.8855.8,PB.8855.17,PB.8855.12
Chr39	PB.8875	PB.8875;A3:Chr39:13846540-13847464:13846400-13847464:-	PB.8875.7,PB.8875.5,PB.8875.10,PB.8875.11,PB.8875.12,PB.8875.16,PB.8875.19,PB.8875.22,PB.8875.20,PB.8875.27,PB.8875.30,PB.8875.33,PB.8875.34,PB.8875.36,PB.8875.37,PB.8875.40,PB.8875.41,PB.8875.42,PB.8875.43,PB.8875.45,PB.8875.48,PB.8875.50	PB.8875.22,PB.8875.48,PB.8875.42,PB.8875.10,PB.8875.5,PB.8875.37,PB.8875.50,PB.8875.33,PB.8875.20,PB.8875.7,PB.8875.40,PB.8875.27,PB.8875.41,PB.8875.34,PB.8875.36,PB.8875.30,PB.8875.17,PB.8875.11,PB.8875.12,PB.8875.16,PB.8875.45,PB.8875.43,PB.8875.19
Chr39	PB.8876	PB.8876;A3:Chr39:14006466-14008072:14006426-14008072:-	PB.8876.1	PB.8876.5,PB.8876.1,PB.8876.3
Chr39	PB.8876	PB.8876;A3:Chr39:14006529-14008072:14006466-14008072:-	PB.8876.2,PB.8876.4	PB.8876.2,PB.8876.4,PB.8876.1
Chr39	PB.8876	PB.8876;A3:Chr39:14006529-14008072:14006426-14008072:-	PB.8876.2,PB.8876.4	PB.8876.5,PB.8876.2,PB.8876.4,PB.8876.3
Chr39	PB.8886	PB.8886;A3:Chr39:14132754-14134340:14132349-14134340:-	PB.8886.6	PB.8886.5,PB.8886.2,PB.8886.6
Chr39	PB.8893	PB.8893;A3:Chr39:14542064-14547749:14542043-14547749:-	PB.8893.4	PB.8893.4,PB.8893.7,PB.8893.1
Chr40	PB.8917	PB.8917;A3:Chr40:2482165-2482172:2482165-2482184:+	PB.8917.1	PB.8917.2,PB.8917.1
Chr40	PB.8917	PB.8917;A3:Chr40:2478088-2478097:2478088-2478103:+	PB.8917.4	PB.8917.5,PB.8917.4
Chr40	PB.8918	PB.8918;A3:Chr40:3545554-3547878:3545554-3547920:+	PB.8918.1,PB.8918.2,PB.8918.4,PB.8918.5	PB.8918.2,PB.8918.5,PB.8918.1,PB.8918.4,PB.8918.3
Chr40	PB.8918	PB.8918;A3:Chr40:3549942-3554624:3549942-3554947:+	PB.8918.1,PB.8918.5	PB.8918.2,PB.8918.3,PB.8918.1,PB.8918.5
Chr40	PB.8950	PB.8950;A3:Chr40:10091393-10093547:10091393-10093565:+	PB.8950.1,PB.8950.2,PB.8950.3,PB.8950.6	PB.8950.4,PB.8950.5,PB.8950.6,PB.8950.3,PB.8950.2,PB.8950.1
Chr40	PB.8978	PB.8978;A3:Chr40:12114278-12114285:12114278-12114289:+	PB.8978.5	PB.8978.3,PB.8978.5
Chr40	PB.8994	PB.8994;A3:Chr40:12617449-12617456:12617449-12617466:+	PB.8994.1	PB.8994.2,PB.8994.1
Chr40	PB.8997	PB.8997;A3:Chr40:12755631-12756057:12755631-12756060:+	PB.8997.1,PB.8997.2,PB.8997.3,PB.8997.4,PB.8997.5,PB.8997.8,PB.8997.6,PB.8997.9,PB.8997.7	PB.8997.1,PB.8997.5,PB.8997.4,PB.8997.9,PB.8997.6,PB.8997.10,PB.8997.3,PB.8997.7,PB.8997.2,PB.8997.8
Chr40	PB.8997	PB.8997;A3:Chr40:12747543-12751441:12747543-12751487:+	PB.8997.2	PB.8997.2,PB.8997.1
Chr40	PB.8997	PB.8997;A3:Chr40:12750087-12751441:12750087-12751487:+	PB.8997.3,PB.8997.5,PB.8997.6	PB.8997.5,PB.8997.4,PB.8997.9,PB.8997.6,PB.8997.3,PB.8997.8
Chr40	PB.9022	PB.9022;A3:Chr40:13932624-13932641:13932624-13932661:+	PB.9022.4	PB.9022.4,PB.9022.3
Chr40	PB.9027	PB.9027;A3:Chr40:14007325-14007338:14007325-14007350:+	PB.9027.4,PB.9027.13	PB.9027.27,PB.9027.13,PB.9027.1,PB.9027.4,PB.9027.2
Chr40	PB.9027	PB.9027;A3:Chr40:14007325-14007338:14007325-14007341:+	PB.9027.4,PB.9027.13	PB.9027.4,PB.9027.13,PB.9027.17
Chr40	PB.9027	PB.9027;A3:Chr40:14007325-14007332:14007325-14007350:+	PB.9027.6	PB.9027.6,PB.9027.1,PB.9027.27,PB.9027.2
Chr40	PB.9027	PB.9027;A3:Chr40:14007325-14007332:14007325-14007338:+	PB.9027.6	PB.9027.6,PB.9027.4,PB.9027.13
Chr40	PB.9027	PB.9027;A3:Chr40:14007325-14007332:14007325-14007341:+	PB.9027.6	PB.9027.6,PB.9027.17
Chr40	PB.9027	PB.9027;A3:Chr40:14007325-14007341:14007325-14007350:+	PB.9027.17	PB.9027.1,PB.9027.27,PB.9027.2,PB.9027.17
Chr40	PB.8896	PB.8896;A3:Chr40:1148754-1148763:1148743-1148763:-	PB.8896.8	PB.8896.6,PB.8896.8
Chr40	PB.8899	PB.8899;A3:Chr40:1219751-1219758:1219745-1219758:-	PB.8899.6	PB.8899.6,PB.8899.4
Chr40	PB.8899	PB.8899;A3:Chr40:1219751-1219758:1219749-1219758:-	PB.8899.6	PB.8899.6,PB.8899.9
Chr40	PB.8899	PB.8899;A3:Chr40:1219749-1219758:1219745-1219758:-	PB.8899.9	PB.8899.4,PB.8899.9
Chr40	PB.8910	PB.8910;A3:Chr40:1932654-1932663:1932648-1932663:-	PB.8910.3	PB.8910.3,PB.8910.1
Chr40	PB.8921	PB.8921;A3:Chr40:3359104-3359111:3359102-3359111:-	PB.8921.4	PB.8921.4,PB.8921.6
Chr40	PB.8923	PB.8923;A3:Chr40:3663494-3663727:3662971-3663727:-	PB.8923.1	PB.8923.3,PB.8923.1
Chr40	PB.8923	PB.8923;A3:Chr40:3669568-3669578:3669565-3669578:-	PB.8923.2,PB.8923.8	PB.8923.5,PB.8923.8,PB.8923.2
Chr40	PB.8924	PB.8924;A3:Chr40:4005085-4007530:4005082-4007530:-	PB.8924.2,PB.8924.7	PB.8924.1,PB.8924.4,PB.8924.7,PB.8924.2,PB.8924.8,PB.8924.6,PB.8924.3
Chr40	PB.8937	PB.8937;A3:Chr40:4988688-5022898:4988350-5022898:-	PB.8937.2	PB.8937.2,PB.8937.3
Chr40	PB.8941	PB.8941;A3:Chr40:5140699-5140708:5140697-5140708:-	PB.8941.5	PB.8941.4,PB.8941.5
Chr40	PB.8987	PB.8987;A3:Chr40:12206233-12206259:12206232-12206259:-	PB.8987.2,PB.8987.4,PB.8987.3	PB.8987.4,PB.8987.2,PB.8987.3,PB.8987.5
Chr40	PB.8987	PB.8987;A3:Chr40:12211264-12211974:12209611-12211974:-	PB.8987.16	PB.8987.16,PB.8987.15
Chr41	PB.9060	PB.9060;A3:Chr41:7252727-7252745:7252725-7252745:-	PB.9060.3	PB.9060.3,PB.9060.1
Chr41	PB.9062	PB.9062;A3:Chr41:7481674-7481709:7481664-7481709:-	PB.9062.5	PB.9062.5,PB.9062.4
Chr41	PB.9064	PB.9064;A3:Chr41:8034864-8035149:8034861-8035149:-	PB.9064.1	PB.9064.2,PB.9064.1
Chr41	PB.9067	PB.9067;A3:Chr41:8044657-8044664:8044633-8044664:-	PB.9067.2	PB.9067.6,PB.9067.2
Chr41	PB.9067	PB.9067;A3:Chr41:8044657-8044664:8044612-8044664:-	PB.9067.2	PB.9067.8,PB.9067.2
Chr41	PB.9067	PB.9067;A3:Chr41:8044780-8044802:8044756-8044802:-	PB.9067.2	PB.9067.4,PB.9067.2
Chr41	PB.9067	PB.9067;A3:Chr41:8044633-8044664:8044612-8044664:-	PB.9067.6	PB.9067.8,PB.9067.6
Chr41	PB.9070	PB.9070;A3:Chr41:8177566-8177679:8177560-8177679:-	PB.9070.1	PB.9070.2,PB.9070.1
Chr41	PB.9088	PB.9088;A3:Chr41:9847762-9848358:9846556-9848358:-	PB.9088.1,PB.9088.3	PB.9088.1,PB.9088.6,PB.9088.3,PB.9088.8,PB.9088.5
Chr41	PB.9088	PB.9088;A3:Chr41:9849784-9850359:9849776-9850359:-	PB.9088.3,PB.9088.5,PB.9088.7,PB.9088.11	PB.9088.7,PB.9088.11,PB.9088.12,PB.9088.3,PB.9088.5
Chr41	PB.9126	PB.9126;A3:Chr41:12412794-12413003:12412746-12413003:-	PB.9126.1,PB.9126.26,PB.9126.24,PB.9126.19,PB.9126.20,PB.9126.7,PB.9126.5,PB.9126.4,PB.9126.11,PB.9126.8,PB.9126.13,PB.9126.15,PB.9126.23,PB.9126.21,PB.9126.22,PB.9126.3,PB.9126.34,PB.9126.31,PB.9126.14,PB.9126.28,PB.9126.33,PB.9126.27,PB.9126.44,PB.9126.41,PB.9126.18,PB.9126.32,PB.9126.45,PB.9126.2,PB.9126.38,PB.9126.9,PB.9126.37,PB.9126.17,PB.9126.10,PB.9126.30,PB.9126.6,PB.9126.12,PB.9126.29,P…	PB.9126.36,PB.9126.20,PB.9126.59,PB.9126.8,PB.9126.41,PB.9126.34,PB.9126.53,PB.9126.10,PB.9126.45,PB.9126.9,PB.9126.54,PB.9126.60,PB.9126.48,PB.9126.47,PB.9126.16,PB.9126.37,PB.9126.23,PB.9126.6,PB.9126.40,PB.9126.43,PB.9126.13,PB.9126.39,PB.9126.33,PB.9126.22,PB.9126.18,PB.9126.2,PB.9126.19,PB.9126.52,PB.9126.44,PB.9126.21,PB.9126.4,PB.9126.24,PB.9126.38,PB.9126.17,PB.9126.49,PB.9126.57,PB.9126.…
Chr41	PB.9126	PB.9126;A3:Chr41:12426753-12427368:12426750-12427368:-	PB.9126.13,PB.9126.15,PB.9126.23,PB.9126.21,PB.9126.33,PB.9126.27,PB.9126.29,PB.9126.46,PB.9126.36,PB.9126.40,PB.9126.39,PB.9126.43,PB.9126.35,PB.9126.48,PB.9126.47	PB.9126.36,PB.9126.43,PB.9126.23,PB.9126.40,PB.9126.15,PB.9126.27,PB.9126.13,PB.9126.39,PB.9126.33,PB.9126.35,PB.9126.22,PB.9126.29,PB.9126.46,PB.9126.21,PB.9126.48,PB.9126.47
Chr41	PB.9126	PB.9126;A3:Chr41:12430669-12430948:12430642-12430948:-	PB.9126.22	PB.9126.43,PB.9126.23,PB.9126.40,PB.9126.15,PB.9126.39,PB.9126.35,PB.9126.22,PB.9126.21,PB.9126.47
Chr41	PB.9144	PB.9144;A3:Chr41:12897850-12897864:12897847-12897864:-	PB.9144.3	PB.9144.3,PB.9144.1
Chr41	PB.9146	PB.9146;A3:Chr41:12912689-12915287:12911073-12915287:-	PB.9146.1,PB.9146.2,PB.9146.3,PB.9146.4,PB.9146.5,PB.9146.6,PB.9146.10,PB.9146.7,PB.9146.11,PB.9146.14,PB.9146.13,PB.9146.16,PB.9146.19,PB.9146.18	PB.9146.3,PB.9146.13,PB.9146.6,PB.9146.11,PB.9146.1,PB.9146.10,PB.9146.2,PB.9146.18,PB.9146.14,PB.9146.5,PB.9146.4,PB.9146.16,PB.9146.19,PB.9146.9,PB.9146.7
Chr41	PB.9061	PB.9061;A3:Chr41:7285167-7285254:7285167-7285298:+	PB.9061.2	PB.9061.2,PB.9061.4
Chr41	PB.9061	PB.9061;A3:Chr41:7285167-7285240:7285167-7285254:+	PB.9061.3	PB.9061.2,PB.9061.3
Chr41	PB.9061	PB.9061;A3:Chr41:7285167-7285240:7285167-7285298:+	PB.9061.3	PB.9061.4,PB.9061.3
Chr41	PB.9085	PB.9085;A3:Chr41:8870911-8871197:8870911-8871199:+	PB.9085.1,PB.9085.2,PB.9085.3,PB.9085.5,PB.9085.6,PB.9085.7	PB.9085.7,PB.9085.3,PB.9085.5,PB.9085.6,PB.9085.4,PB.9085.1,PB.9085.2
Chr41	PB.9089	PB.9089;A3:Chr41:10365296-10365306:10365296-10365307:+	PB.9089.1	PB.9089.5,PB.9089.1
Chr41	PB.9089	PB.9089;A3:Chr41:10365296-10365305:10365296-10365306:+	PB.9089.4	PB.9089.1,PB.9089.4
Chr41	PB.9089	PB.9089;A3:Chr41:10365296-10365305:10365296-10365307:+	PB.9089.4	PB.9089.5,PB.9089.4
Chr41	PB.9090	PB.9090;A3:Chr41:10570540-10570869:10570540-10570872:+	PB.9090.2	PB.9090.2,PB.9090.1
Chr41	PB.9098	PB.9098;A3:Chr41:11313410-11313419:11313410-11313421:+	PB.9098.10	PB.9098.22,PB.9098.10
Chr41	PB.9098	PB.9098;A3:Chr41:11313738-11313747:11313738-11313763:+	PB.9098.10	PB.9098.11,PB.9098.10
Chr41	PB.9098	PB.9098;A3:Chr41:11313738-11313747:11313738-11313757:+	PB.9098.10	PB.9098.31,PB.9098.10
Chr41	PB.9098	PB.9098;A3:Chr41:11313425-11313447:11313425-11313449:+	PB.9098.31	PB.9098.11,PB.9098.31
Chr41	PB.9098	PB.9098;A3:Chr41:11313738-11313757:11313738-11313763:+	PB.9098.31	PB.9098.11,PB.9098.31
Chr41	PB.9109	PB.9109;A3:Chr41:11643019-11643035:11643019-11643037:+	PB.9109.5	PB.9109.5,PB.9109.4
Chr41	PB.9115	PB.9115;A3:Chr41:11978514-11978521:11978514-11978530:+	PB.9115.3	PB.9115.3,PB.9115.1
Chr41	PB.9115	PB.9115;A3:Chr41:11978514-11978521:11978514-11978524:+	PB.9115.3	PB.9115.3,PB.9115.4
Chr41	PB.9115	PB.9115;A3:Chr41:11978514-11978521:11978514-11978527:+	PB.9115.3	PB.9115.6,PB.9115.3
Chr41	PB.9115	PB.9115;A3:Chr41:11978514-11978524:11978514-11978530:+	PB.9115.4	PB.9115.4,PB.9115.1
Chr41	PB.9115	PB.9115;A3:Chr41:11978514-11978524:11978514-11978527:+	PB.9115.4	PB.9115.6,PB.9115.4
Chr41	PB.9115	PB.9115;A3:Chr41:11978472-11978482:11978472-11978485:+	PB.9115.6	PB.9115.6,PB.9115.3
Chr41	PB.9115	PB.9115;A3:Chr41:11978514-11978527:11978514-11978530:+	PB.9115.6	PB.9115.6,PB.9115.1
Chr41	PB.9115	PB.9115;A3:Chr41:11980928-11981002:11980928-11981047:+	PB.9115.9	PB.9115.4,PB.9115.9
Chr41	PB.9117	PB.9117;A3:Chr41:12297254-12297277:12297254-12297279:+	PB.9117.2,PB.9117.25	PB.9117.2,PB.9117.25,PB.9117.30
Chr41	PB.9117	PB.9117;A3:Chr41:12297254-12297265:12297254-12297277:+	PB.9117.4	PB.9117.2,PB.9117.25,PB.9117.4
Chr41	PB.9117	PB.9117;A3:Chr41:12297254-12297265:12297254-12297279:+	PB.9117.4	PB.9117.30,PB.9117.4
Chr41	PB.9132	PB.9132;A3:Chr41:12647754-12647761:12647754-12647765:+	PB.9132.2	PB.9132.4,PB.9132.2
Chr41	PB.9132	PB.9132;A3:Chr41:12647754-12647761:12647754-12647764:+	PB.9132.2	PB.9132.7,PB.9132.2
Chr41	PB.9132	PB.9132;A3:Chr41:12647571-12647578:12647571-12647580:+	PB.9132.4	PB.9132.4,PB.9132.2
Chr41	PB.9132	PB.9132;A3:Chr41:12647754-12647764:12647754-12647765:+	PB.9132.7	PB.9132.4,PB.9132.7
Chr41	PB.9132	PB.9132;A3:Chr41:12648447-12648456:12648447-12648473:+	PB.9132.10	PB.9132.10,PB.9132.6
Chr41	PB.9134	PB.9134;A3:Chr41:12722529-12726202:12722529-12726310:+	PB.9134.1	PB.9134.2,PB.9134.3,PB.9134.1
Chr41	PB.9135	PB.9135;A3:Chr41:12752093-12752100:12752093-12752103:+	PB.9135.1,PB.9135.2,PB.9135.4,PB.9135.3	PB.9135.4,PB.9135.1,PB.9135.2,PB.9135.6,PB.9135.3
Chr41	PB.9135	PB.9135;A3:Chr41:12751822-12751950:12751822-12751956:+	PB.9135.2,PB.9135.4,PB.9135.3,PB.9135.5,PB.9135.6	PB.9135.5,PB.9135.4,PB.9135.1,PB.9135.2,PB.9135.6,PB.9135.3
Chr41	PB.9156	PB.9156;A3:Chr41:13266824-13267171:13266824-13267276:+	PB.9156.1,PB.9156.2,PB.9156.3,PB.9156.8,PB.9156.6,PB.9156.9,PB.9156.4,PB.9156.5,PB.9156.7,PB.9156.10,PB.9156.11,PB.9156.12,PB.9156.14,PB.9156.15,PB.9156.16,PB.9156.18,PB.9156.21,PB.9156.22,PB.9156.23,PB.9156.19,PB.9156.17,PB.9156.20,PB.9156.24,PB.9156.25,PB.9156.26,PB.9156.27,PB.9156.29,PB.9156.28,PB.9156.30,PB.9156.31,PB.9156.32,PB.9156.33,PB.9156.34,PB.9156.35,PB.9156.36	PB.9156.35,PB.9156.22,PB.9156.21,PB.9156.11,PB.9156.28,PB.9156.5,PB.9156.12,PB.9156.24,PB.9156.1,PB.9156.6,PB.9156.17,PB.9156.18,PB.9156.8,PB.9156.26,PB.9156.14,PB.9156.13,PB.9156.36,PB.9156.2,PB.9156.10,PB.9156.7,PB.9156.9,PB.9156.4,PB.9156.34,PB.9156.3,PB.9156.29,PB.9156.33,PB.9156.32,PB.9156.25,PB.9156.15,PB.9156.30,PB.9156.16,PB.9156.19,PB.9156.27,PB.9156.20,PB.9156.31,PB.9156.23
Chr41	PB.9156	PB.9156;A3:Chr41:13271639-13271646:13271639-13271650:+	PB.9156.10,PB.9156.21	PB.9156.21,PB.9156.28,PB.9156.34,PB.9156.46,PB.9156.10
Chr41	PB.9156	PB.9156;A3:Chr41:13271220-13271233:13271220-13271234:+	PB.9156.41	PB.9156.35,PB.9156.22,PB.9156.21,PB.9156.11,PB.9156.45,PB.9156.5,PB.9156.12,PB.9156.24,PB.9156.41,PB.9156.1,PB.9156.6,PB.9156.48,PB.9156.17,PB.9156.38,PB.9156.43,PB.9156.8,PB.9156.26,PB.9156.14,PB.9156.13,PB.9156.36,PB.9156.37,PB.9156.2,PB.9156.10,PB.9156.7,PB.9156.9,PB.9156.49,PB.9156.39,PB.9156.34,PB.9156.3,PB.9156.33,PB.9156.47,PB.9156.42,PB.9156.44,PB.9156.32,PB.9156.25,PB.9156.15,PB.9156.30,…
Chr42	PB.9176	PB.9176;A3:Chr42:230259-230369:230259-230372:+	PB.9176.2,PB.9176.3,PB.9176.4,PB.9176.5	PB.9176.6,PB.9176.2,PB.9176.1,PB.9176.5,PB.9176.3,PB.9176.4
Chr42	PB.9187	PB.9187;A3:Chr42:817672-817683:817672-817685:+	PB.9187.18,PB.9187.21	PB.9187.18,PB.9187.10,PB.9187.13,PB.9187.21
Chr42	PB.9191	PB.9191;A3:Chr42:1281015-1281054:1281015-1281068:+	PB.9191.1,PB.9191.10	PB.9191.10,PB.9191.3,PB.9191.1
Chr42	PB.9191	PB.9191;A3:Chr42:1281015-1281054:1281015-1281080:+	PB.9191.1,PB.9191.10	PB.9191.10,PB.9191.1,PB.9191.6
Chr42	PB.9191	PB.9191;A3:Chr42:1281015-1281054:1281015-1281078:+	PB.9191.1,PB.9191.10	PB.9191.10,PB.9191.12,PB.9191.1
Chr42	PB.9191	PB.9191;A3:Chr42:1281015-1281054:1281015-1281070:+	PB.9191.1,PB.9191.10	PB.9191.10,PB.9191.13,PB.9191.1
Chr42	PB.9191	PB.9191;A3:Chr42:1281015-1281054:1281015-1281064:+	PB.9191.1,PB.9191.10	PB.9191.10,PB.9191.14,PB.9191.1
Chr42	PB.9191	PB.9191;A3:Chr42:1281015-1281054:1281015-1281074:+	PB.9191.1,PB.9191.10	PB.9191.10,PB.9191.15,PB.9191.1
Chr42	PB.9191	PB.9191;A3:Chr42:1281014-1281039:1281014-1281045:+	PB.9191.2	PB.9191.2,PB.9191.7
Chr42	PB.9191	PB.9191;A3:Chr42:1281014-1281039:1281014-1281041:+	PB.9191.2	PB.9191.2,PB.9191.4
Chr42	PB.9191	PB.9191;A3:Chr42:1281015-1281068:1281015-1281080:+	PB.9191.3	PB.9191.3,PB.9191.6
Chr42	PB.9191	PB.9191;A3:Chr42:1281015-1281068:1281015-1281078:+	PB.9191.3	PB.9191.3,PB.9191.12
Chr42	PB.9191	PB.9191;A3:Chr42:1281015-1281068:1281015-1281070:+	PB.9191.3	PB.9191.3,PB.9191.13
Chr42	PB.9191	PB.9191;A3:Chr42:1281015-1281068:1281015-1281074:+	PB.9191.3	PB.9191.3,PB.9191.15
Chr42	PB.9191	PB.9191;A3:Chr42:1281014-1281041:1281014-1281045:+	PB.9191.4	PB.9191.4,PB.9191.7
Chr42	PB.9191	PB.9191;A3:Chr42:1281014-1281035:1281014-1281039:+	PB.9191.5	PB.9191.2,PB.9191.5
Chr42	PB.9191	PB.9191;A3:Chr42:1281014-1281035:1281014-1281045:+	PB.9191.5	PB.9191.5,PB.9191.7
Chr42	PB.9191	PB.9191;A3:Chr42:1281014-1281035:1281014-1281041:+	PB.9191.5	PB.9191.4,PB.9191.5
Chr42	PB.9191	PB.9191;A3:Chr42:1281015-1281078:1281015-1281080:+	PB.9191.12	PB.9191.12,PB.9191.6
Chr42	PB.9191	PB.9191;A3:Chr42:1281015-1281070:1281015-1281080:+	PB.9191.13	PB.9191.13,PB.9191.6
Chr42	PB.9191	PB.9191;A3:Chr42:1281015-1281070:1281015-1281078:+	PB.9191.13	PB.9191.13,PB.9191.12
Chr42	PB.9191	PB.9191;A3:Chr42:1281015-1281070:1281015-1281074:+	PB.9191.13	PB.9191.13,PB.9191.15
Chr42	PB.9191	PB.9191;A3:Chr42:1281015-1281064:1281015-1281068:+	PB.9191.14	PB.9191.3,PB.9191.14
Chr42	PB.9191	PB.9191;A3:Chr42:1281015-1281064:1281015-1281080:+	PB.9191.14	PB.9191.14,PB.9191.6
Chr42	PB.9191	PB.9191;A3:Chr42:1281015-1281064:1281015-1281078:+	PB.9191.14	PB.9191.12,PB.9191.14
Chr42	PB.9191	PB.9191;A3:Chr42:1281015-1281064:1281015-1281070:+	PB.9191.14	PB.9191.13,PB.9191.14
Chr42	PB.9191	PB.9191;A3:Chr42:1281015-1281064:1281015-1281074:+	PB.9191.14	PB.9191.14,PB.9191.15
Chr42	PB.9191	PB.9191;A3:Chr42:1281015-1281074:1281015-1281080:+	PB.9191.15	PB.9191.15,PB.9191.6
Chr42	PB.9191	PB.9191;A3:Chr42:1281015-1281074:1281015-1281078:+	PB.9191.15	PB.9191.12,PB.9191.15
Chr42	PB.9197	PB.9197;A3:Chr42:1635889-1637822:1635889-1637831:+	PB.9197.1	PB.9197.3,PB.9197.7,PB.9197.1,PB.9197.2,PB.9197.5,PB.9197.8,PB.9197.6,PB.9197.4
Chr42	PB.9197	PB.9197;A3:Chr42:1648717-1648724:1648717-1648730:+	PB.9197.1,PB.9197.9,PB.9197.13,PB.9197.17	PB.9197.3,PB.9197.19,PB.9197.7,PB.9197.1,PB.9197.2,PB.9197.5,PB.9197.9,PB.9197.17,PB.9197.6,PB.9197.13
Chr42	PB.9197	PB.9197;A3:Chr42:1648717-1648724:1648717-1648727:+	PB.9197.1,PB.9197.9,PB.9197.13,PB.9197.17	PB.9197.1,PB.9197.14,PB.9197.9,PB.9197.17,PB.9197.13
Chr42	PB.9197	PB.9197;A3:Chr42:1648717-1648727:1648717-1648730:+	PB.9197.14	PB.9197.3,PB.9197.19,PB.9197.7,PB.9197.14,PB.9197.2,PB.9197.5,PB.9197.6
Chr42	PB.9220	PB.9220;A3:Chr42:2825398-2825596:2825398-2825599:+	PB.9220.2,PB.9220.3,PB.9220.4,PB.9220.5,PB.9220.6	PB.9220.1,PB.9220.6,PB.9220.2,PB.9220.5,PB.9220.4,PB.9220.3
Chr42	PB.9221	PB.9221;A3:Chr42:2836914-2836943:2836914-2836945:+	PB.9221.1	PB.9221.1,PB.9221.5
Chr42	PB.9221	PB.9221;A3:Chr42:2836914-2836921:2836914-2836943:+	PB.9221.2	PB.9221.1,PB.9221.2
Chr42	PB.9221	PB.9221;A3:Chr42:2836914-2836921:2836914-2836925:+	PB.9221.2	PB.9221.2,PB.9221.3
Chr42	PB.9221	PB.9221;A3:Chr42:2836914-2836921:2836914-2836945:+	PB.9221.2	PB.9221.2,PB.9221.5
Chr42	PB.9221	PB.9221;A3:Chr42:2836914-2836921:2836914-2836927:+	PB.9221.2	PB.9221.2,PB.9221.6
Chr42	PB.9221	PB.9221;A3:Chr42:2836914-2836921:2836914-2836937:+	PB.9221.2	PB.9221.2,PB.9221.7
Chr42	PB.9221	PB.9221;A3:Chr42:2836914-2836925:2836914-2836943:+	PB.9221.3	PB.9221.1,PB.9221.3
Chr42	PB.9221	PB.9221;A3:Chr42:2836914-2836925:2836914-2836945:+	PB.9221.3	PB.9221.3,PB.9221.5
Chr42	PB.9221	PB.9221;A3:Chr42:2836914-2836925:2836914-2836927:+	PB.9221.3	PB.9221.3,PB.9221.6
Chr42	PB.9221	PB.9221;A3:Chr42:2836914-2836925:2836914-2836937:+	PB.9221.3	PB.9221.7,PB.9221.3
Chr42	PB.9221	PB.9221;A3:Chr42:2836914-2836927:2836914-2836943:+	PB.9221.6	PB.9221.1,PB.9221.6
Chr42	PB.9221	PB.9221;A3:Chr42:2836914-2836927:2836914-2836945:+	PB.9221.6	PB.9221.6,PB.9221.5
Chr42	PB.9221	PB.9221;A3:Chr42:2836914-2836927:2836914-2836937:+	PB.9221.6	PB.9221.7,PB.9221.6
Chr42	PB.9221	PB.9221;A3:Chr42:2836914-2836937:2836914-2836943:+	PB.9221.7	PB.9221.1,PB.9221.7
Chr42	PB.9221	PB.9221;A3:Chr42:2836914-2836937:2836914-2836945:+	PB.9221.7	PB.9221.7,PB.9221.5
Chr42	PB.9226	PB.9226;A3:Chr42:2982886-2982893:2982886-2982905:+	PB.9226.1,PB.9226.5,PB.9226.8	PB.9226.8,PB.9226.5,PB.9226.4,PB.9226.1
Chr42	PB.9226	PB.9226;A3:Chr42:2982886-2982893:2982886-2982901:+	PB.9226.1,PB.9226.5,PB.9226.8	PB.9226.9,PB.9226.8,PB.9226.5,PB.9226.1
Chr42	PB.9226	PB.9226;A3:Chr42:2984795-2984895:2984795-2984967:+	PB.9226.1	PB.9226.12,PB.9226.1
Chr42	PB.9226	PB.9226;A3:Chr42:2982886-2982901:2982886-2982905:+	PB.9226.9	PB.9226.9,PB.9226.4
Chr42	PB.9173	PB.9173;A3:Chr42:121909-126472:121894-126472:-	PB.9173.6,PB.9173.7	PB.9173.6,PB.9173.3,PB.9173.2,PB.9173.7,PB.9173.5,PB.9173.1,PB.9173.8,PB.9173.4
Chr42	PB.9183	PB.9183;A3:Chr42:803054-803592:803027-803592:-	PB.9183.1	PB.9183.2,PB.9183.1,PB.9183.3
Chr42	PB.9205	PB.9205;A3:Chr42:1834983-1835428:1834974-1835428:-	PB.9205.1	PB.9205.1,PB.9205.2
Chr42	PB.9206	PB.9206;A3:Chr42:1955858-1959400:1955845-1959400:-	PB.9206.2	PB.9206.1,PB.9206.2
Chr42	PB.9206	PB.9206;A3:Chr42:1975026-1975466:1975021-1975466:-	PB.9206.2	PB.9206.1,PB.9206.2
Chr42	PB.9227	PB.9227;A3:Chr42:3127244-3147267:3127190-3147267:-	PB.9227.11	PB.9227.11,PB.9227.2,PB.9227.10
Chr42	PB.9242	PB.9242;A3:Chr42:5379663-5379978:5379662-5379978:-	PB.9242.1,PB.9242.3,PB.9242.4,PB.9242.5,PB.9242.7,PB.9242.9,PB.9242.10,PB.9242.11	PB.9242.3,PB.9242.5,PB.9242.9,PB.9242.4,PB.9242.10,PB.9242.12,PB.9242.7,PB.9242.1,PB.9242.11
Chr42	PB.9248	PB.9248;A3:Chr42:6066714-6068242:6066711-6068242:-	PB.9248.1	PB.9248.2,PB.9248.3,PB.9248.1
Chr42	PB.9256	PB.9256;A3:Chr42:8255913-8256328:8255884-8256328:-	PB.9256.2,PB.9256.8,PB.9256.15	PB.9256.4,PB.9256.3,PB.9256.14,PB.9256.12,PB.9256.10,PB.9256.15,PB.9256.13,PB.9256.8,PB.9256.1,PB.9256.5,PB.9256.16,PB.9256.2,PB.9256.11,PB.9256.7,PB.9256.9,PB.9256.6
Chr42	PB.9258	PB.9258;A3:Chr42:8300841-8301373:8300640-8301373:-	PB.9258.1	PB.9258.5,PB.9258.2,PB.9258.1
Chr42	PB.9258	PB.9258;A3:Chr42:8300841-8301373:8300835-8301373:-	PB.9258.1	PB.9258.4,PB.9258.1
Chr42	PB.9258	PB.9258;A3:Chr42:8300835-8301373:8300640-8301373:-	PB.9258.4	PB.9258.5,PB.9258.2,PB.9258.4
Chr43	PB.9318	PB.9318;A3:Chr43:5196737-5196744:5196737-5196747:+	PB.9318.3	PB.9318.3,PB.9318.4
Chr43	PB.9318	PB.9318;A3:Chr43:5196737-5196744:5196737-5196750:+	PB.9318.3	PB.9318.6,PB.9318.3
Chr43	PB.9318	PB.9318;A3:Chr43:5196737-5196747:5196737-5196750:+	PB.9318.4	PB.9318.6,PB.9318.4
Chr43	PB.9340	PB.9340;A3:Chr43:6357557-6357811:6357557-6357972:+	PB.9340.3	PB.9340.18,PB.9340.6,PB.9340.16,PB.9340.15,PB.9340.10,PB.9340.23,PB.9340.20,PB.9340.8,PB.9340.24,PB.9340.7,PB.9340.21,PB.9340.22,PB.9340.13,PB.9340.3,PB.9340.26,PB.9340.2,PB.9340.1,PB.9340.11,PB.9340.14,PB.9340.5,PB.9340.17,PB.9340.12,PB.9340.9,PB.9340.19,PB.9340.4,PB.9340.25
Chr43	PB.9340	PB.9340;A3:Chr43:6348064-6350646:6348064-6350680:+	PB.9340.5	PB.9340.6,PB.9340.3,PB.9340.4,PB.9340.1,PB.9340.5,PB.9340.7
Chr43	PB.9342	PB.9342;A3:Chr43:6371296-6371413:6371296-6371635:+	PB.9342.4,PB.9342.3	PB.9342.3,PB.9342.4,PB.9342.2
Chr43	PB.9342	PB.9342;A3:Chr43:6371296-6371635:6371296-6371700:+	PB.9342.2	PB.9342.5,PB.9342.2
Chr43	PB.9342	PB.9342;A3:Chr43:6371296-6371413:6371296-6371700:+	PB.9342.3	PB.9342.3,PB.9342.5
Chr43	PB.9356	PB.9356;A3:Chr43:6639344-6643068:6639344-6643071:+	PB.9356.2,PB.9356.4,PB.9356.5	PB.9356.5,PB.9356.3,PB.9356.2,PB.9356.4,PB.9356.1
Chr43	PB.9367	PB.9367;A3:Chr43:6948699-6948716:6948699-6948770:+	PB.9367.1	PB.9367.2,PB.9367.1,PB.9367.4
Chr43	PB.9367	PB.9367;A3:Chr43:6948699-6948716:6948699-6948734:+	PB.9367.1	PB.9367.3,PB.9367.1
Chr43	PB.9367	PB.9367;A3:Chr43:6948699-6948716:6948699-6948750:+	PB.9367.1	PB.9367.1,PB.9367.5
Chr43	PB.9367	PB.9367;A3:Chr43:6948699-6948734:6948699-6948770:+	PB.9367.3	PB.9367.3,PB.9367.2,PB.9367.4
Chr43	PB.9367	PB.9367;A3:Chr43:6948699-6948734:6948699-6948750:+	PB.9367.3	PB.9367.3,PB.9367.5
Chr43	PB.9367	PB.9367;A3:Chr43:6948699-6948750:6948699-6948770:+	PB.9367.5	PB.9367.2,PB.9367.4,PB.9367.5
Chr43	PB.9385	PB.9385;A3:Chr43:7498379-7498386:7498379-7498390:+	PB.9385.5,PB.9385.7,PB.9385.13	PB.9385.3,PB.9385.7,PB.9385.13,PB.9385.5,PB.9385.10
Chr43	PB.9391	PB.9391;A3:Chr43:7901447-7901614:7901447-7901616:+	PB.9391.7	PB.9391.3,PB.9391.7,PB.9391.5
Chr43	PB.9401	PB.9401;A3:Chr43:9304788-9305269:9304788-9305278:+	PB.9401.1,PB.9401.2,PB.9401.3,PB.9401.9,PB.9401.8	PB.9401.4,PB.9401.9,PB.9401.2,PB.9401.5,PB.9401.7,PB.9401.3,PB.9401.8,PB.9401.6,PB.9401.1
Chr43	PB.9404	PB.9404;A3:Chr43:9391981-9391998:9391981-9392002:+	PB.9404.6	PB.9404.6,PB.9404.3
Chr43	PB.9404	PB.9404;A3:Chr43:9391981-9391996:9391981-9392002:+	PB.9404.12	PB.9404.12,PB.9404.3
Chr43	PB.9404	PB.9404;A3:Chr43:9391981-9391996:9391981-9391998:+	PB.9404.12	PB.9404.12,PB.9404.6
Chr43	PB.9404	PB.9404;A3:Chr43:9391731-9391741:9391731-9391744:+	PB.9404.7	PB.9404.7,PB.9404.1
Chr43	PB.9418	PB.9418;A3:Chr43:10925020-10925296:10925020-10925298:+	PB.9418.4,PB.9418.3,PB.9418.2,PB.9418.5,PB.9418.6,PB.9418.7,PB.9418.8,PB.9418.9,PB.9418.10,PB.9418.11	PB.9418.4,PB.9418.2,PB.9418.5,PB.9418.7,PB.9418.6,PB.9418.11,PB.9418.1,PB.9418.9,PB.9418.8,PB.9418.10,PB.9418.3
Chr43	PB.9432	PB.9432;A3:Chr43:12224319-12226225:12224319-12226333:+	PB.9432.2,PB.9432.4	PB.9432.3,PB.9432.1,PB.9432.4,PB.9432.2
Chr43	PB.9436	PB.9436;A3:Chr43:12291205-12291224:12291205-12291230:+	PB.9436.2	PB.9436.3,PB.9436.2,PB.9436.1
Chr43	PB.9437	PB.9437;A3:Chr43:12408947-12408958:12408947-12409008:+	PB.9437.2	PB.9437.1,PB.9437.2
Chr43	PB.9304	PB.9304;A3:Chr43:4362102-4363723:4362018-4363723:-	PB.9304.18	PB.9304.9,PB.9304.16,PB.9304.24,PB.9304.20,PB.9304.25,PB.9304.7,PB.9304.22,PB.9304.5,PB.9304.19,PB.9304.21,PB.9304.14,PB.9304.3,PB.9304.18,PB.9304.12,PB.9304.8,PB.9304.23,PB.9304.17
Chr43	PB.9317	PB.9317;A3:Chr43:4586551-4587559:4586550-4587559:-	PB.9317.1,PB.9317.4	PB.9317.1,PB.9317.3,PB.9317.4
Chr43	PB.9326	PB.9326;A3:Chr43:5799674-5800057:5799632-5800057:-	PB.9326.2	PB.9326.1,PB.9326.2,PB.9326.3
Chr43	PB.9344	PB.9344;A3:Chr43:6073440-6073556:6073425-6073556:-	PB.9344.1,PB.9344.5,PB.9344.2,PB.9344.11,PB.9344.10,PB.9344.7,PB.9344.17,PB.9344.18,PB.9344.16	PB.9344.1,PB.9344.11,PB.9344.7,PB.9344.9,PB.9344.15,PB.9344.5,PB.9344.8,PB.9344.10,PB.9344.16,PB.9344.17,PB.9344.6,PB.9344.18,PB.9344.20,PB.9344.2
Chr43	PB.9355	PB.9355;A3:Chr43:6675956-6678068:6675953-6678068:-	PB.9355.2	PB.9355.1,PB.9355.2
Chr43	PB.9359	PB.9359;A3:Chr43:6708709-6708728:6708705-6708728:-	PB.9359.1	PB.9359.1,PB.9359.11
Chr43	PB.9359	PB.9359;A3:Chr43:6708712-6708728:6708709-6708728:-	PB.9359.4	PB.9359.1,PB.9359.4
Chr43	PB.9359	PB.9359;A3:Chr43:6708712-6708728:6708705-6708728:-	PB.9359.4	PB.9359.4,PB.9359.11
Chr43	PB.9359	PB.9359;A3:Chr43:6708714-6708728:6708709-6708728:-	PB.9359.8	PB.9359.8,PB.9359.1
Chr43	PB.9359	PB.9359;A3:Chr43:6708714-6708728:6708712-6708728:-	PB.9359.8	PB.9359.8,PB.9359.4
Chr43	PB.9359	PB.9359;A3:Chr43:6708714-6708728:6708705-6708728:-	PB.9359.8	PB.9359.8,PB.9359.11
Chr43	PB.9359	PB.9359;A3:Chr43:6708721-6708728:6708709-6708728:-	PB.9359.10	PB.9359.1,PB.9359.10
Chr43	PB.9359	PB.9359;A3:Chr43:6708721-6708728:6708712-6708728:-	PB.9359.10	PB.9359.4,PB.9359.10
Chr43	PB.9359	PB.9359;A3:Chr43:6708721-6708728:6708714-6708728:-	PB.9359.10	PB.9359.8,PB.9359.10
Chr43	PB.9359	PB.9359;A3:Chr43:6708721-6708728:6708705-6708728:-	PB.9359.10	PB.9359.10,PB.9359.11
Chr43	PB.9389	PB.9389;A3:Chr43:7869768-7869959:7869765-7869959:-	PB.9389.10	PB.9389.7,PB.9389.1,PB.9389.10
Chr43	PB.9393	PB.9393;A3:Chr43:7887390-7889284:7887378-7889284:-	PB.9393.4,PB.9393.5,PB.9393.2,PB.9393.8,PB.9393.9	PB.9393.2,PB.9393.8,PB.9393.4,PB.9393.1,PB.9393.9,PB.9393.5
Chr43	PB.9395	PB.9395;A3:Chr43:8083516-8083588:8083512-8083588:-	PB.9395.2	PB.9395.4,PB.9395.1,PB.9395.6,PB.9395.5,PB.9395.3,PB.9395.2
Chr43	PB.9397	PB.9397;A3:Chr43:8470389-8492447:8470386-8492447:-	PB.9397.2	PB.9397.4,PB.9397.2
Chr43	PB.9400	PB.9400;A3:Chr43:9290676-9290755:9290647-9290755:-	PB.9400.1,PB.9400.2,PB.9400.3,PB.9400.9,PB.9400.7,PB.9400.8,PB.9400.5,PB.9400.6,PB.9400.13,PB.9400.14	PB.9400.8,PB.9400.5,PB.9400.7,PB.9400.1,PB.9400.13,PB.9400.6,PB.9400.2,PB.9400.14,PB.9400.10,PB.9400.9,PB.9400.3
Chr43	PB.9444	PB.9444;A3:Chr43:12674257-12674674:12674253-12674674:-	PB.9444.1	PB.9444.1,PB.9444.3
Chr43	PB.9444	PB.9444;A3:Chr43:12665939-12665991:12665935-12665991:-	PB.9444.3	PB.9444.1,PB.9444.3,PB.9444.4
Chr43	PB.9444	PB.9444;A3:Chr43:12665939-12665991:12665937-12665991:-	PB.9444.3	PB.9444.3,PB.9444.5
Chr43	PB.9444	PB.9444;A3:Chr43:12665937-12665991:12665935-12665991:-	PB.9444.5	PB.9444.1,PB.9444.4,PB.9444.5
Chr44	PB.9472	PB.9472;A3:Chr44:924857-924872:924853-924872:-	PB.9472.8	PB.9472.8,PB.9472.1
Chr44	PB.9484	PB.9484;A3:Chr44:1573724-1573874:1573712-1573874:-	PB.9484.2	PB.9484.15,PB.9484.2
Chr44	PB.9484	PB.9484;A3:Chr44:1573724-1573874:1573720-1573874:-	PB.9484.2	PB.9484.14,PB.9484.2
Chr44	PB.9484	PB.9484;A3:Chr44:1573724-1573874:1573718-1573874:-	PB.9484.2	PB.9484.6,PB.9484.2
Chr44	PB.9484	PB.9484;A3:Chr44:1573724-1573874:1573722-1573874:-	PB.9484.2	PB.9484.22,PB.9484.2
Chr44	PB.9484	PB.9484;A3:Chr44:1573928-1573941:1573924-1573941:-	PB.9484.15,PB.9484.8,PB.9484.24,PB.9484.25	PB.9484.8,PB.9484.15,PB.9484.21,PB.9484.25,PB.9484.24,PB.9484.3,PB.9484.13
Chr44	PB.9484	PB.9484;A3:Chr44:1573928-1573941:1573920-1573941:-	PB.9484.15,PB.9484.8,PB.9484.24,PB.9484.25	PB.9484.8,PB.9484.15,PB.9484.17,PB.9484.25,PB.9484.24,PB.9484.14,PB.9484.23
Chr44	PB.9484	PB.9484;A3:Chr44:1573928-1573941:1573916-1573941:-	PB.9484.15,PB.9484.8,PB.9484.24,PB.9484.25	PB.9484.8,PB.9484.15,PB.9484.25,PB.9484.24,PB.9484.9,PB.9484.30
Chr44	PB.9484	PB.9484;A3:Chr44:1573940-1573953:1573931-1573953:-	PB.9484.11,PB.9484.5,PB.9484.7	PB.9484.22,PB.9484.5,PB.9484.7,PB.9484.11,PB.9484.10,PB.9484.29,PB.9484.6,PB.9484.19,PB.9484.20,PB.9484.2
Chr44	PB.9484	PB.9484;A3:Chr44:1573728-1573874:1573724-1573874:-	PB.9484.13	PB.9484.13,PB.9484.2
Chr44	PB.9484	PB.9484;A3:Chr44:1573728-1573874:1573712-1573874:-	PB.9484.13	PB.9484.15,PB.9484.13
Chr44	PB.9484	PB.9484;A3:Chr44:1573728-1573874:1573720-1573874:-	PB.9484.13	PB.9484.14,PB.9484.13
Chr44	PB.9484	PB.9484;A3:Chr44:1573728-1573874:1573718-1573874:-	PB.9484.13	PB.9484.6,PB.9484.13
Chr44	PB.9484	PB.9484;A3:Chr44:1573728-1573874:1573722-1573874:-	PB.9484.13	PB.9484.13,PB.9484.22
Chr44	PB.9484	PB.9484;A3:Chr44:1573728-1573874:1573726-1573874:-	PB.9484.13	PB.9484.27,PB.9484.13
Chr44	PB.9484	PB.9484;A3:Chr44:1573924-1573941:1573920-1573941:-	PB.9484.13,PB.9484.3,PB.9484.21	PB.9484.17,PB.9484.21,PB.9484.14,PB.9484.23,PB.9484.3,PB.9484.13
Chr44	PB.9484	PB.9484;A3:Chr44:1573924-1573941:1573916-1573941:-	PB.9484.13,PB.9484.3,PB.9484.21	PB.9484.9,PB.9484.30,PB.9484.21,PB.9484.3,PB.9484.13
Chr44	PB.9484	PB.9484;A3:Chr44:1573720-1573874:1573712-1573874:-	PB.9484.14	PB.9484.14,PB.9484.15
Chr44	PB.9484	PB.9484;A3:Chr44:1573720-1573874:1573718-1573874:-	PB.9484.14	PB.9484.14,PB.9484.6
Chr44	PB.9484	PB.9484;A3:Chr44:1573920-1573941:1573916-1573941:-	PB.9484.14,PB.9484.17,PB.9484.23	PB.9484.17,PB.9484.9,PB.9484.30,PB.9484.14,PB.9484.23
Chr44	PB.9484	PB.9484;A3:Chr44:1573750-1573794:1573726-1573794:-	PB.9484.8	PB.9484.8,PB.9484.12
Chr44	PB.9484	PB.9484;A3:Chr44:1573746-1573874:1573724-1573874:-	PB.9484.9,PB.9484.28	PB.9484.9,PB.9484.28,PB.9484.2
Chr44	PB.9484	PB.9484;A3:Chr44:1573746-1573874:1573712-1573874:-	PB.9484.9,PB.9484.28	PB.9484.15,PB.9484.9,PB.9484.28
Chr44	PB.9484	PB.9484;A3:Chr44:1573746-1573874:1573728-1573874:-	PB.9484.9,PB.9484.28	PB.9484.9,PB.9484.28,PB.9484.13
Chr44	PB.9484	PB.9484;A3:Chr44:1573746-1573874:1573720-1573874:-	PB.9484.9,PB.9484.28	PB.9484.14,PB.9484.9,PB.9484.28
Chr44	PB.9484	PB.9484;A3:Chr44:1573746-1573874:1573730-1573874:-	PB.9484.9,PB.9484.28	PB.9484.16,PB.9484.9,PB.9484.28
Chr44	PB.9484	PB.9484;A3:Chr44:1573746-1573874:1573718-1573874:-	PB.9484.9,PB.9484.28	PB.9484.6,PB.9484.9,PB.9484.28
Chr44	PB.9484	PB.9484;A3:Chr44:1573746-1573874:1573722-1573874:-	PB.9484.9,PB.9484.28	PB.9484.9,PB.9484.28,PB.9484.22
Chr44	PB.9484	PB.9484;A3:Chr44:1573746-1573874:1573726-1573874:-	PB.9484.9,PB.9484.28	PB.9484.9,PB.9484.28,PB.9484.27
Chr44	PB.9484	PB.9484;A3:Chr44:1573730-1573874:1573724-1573874:-	PB.9484.16	PB.9484.16,PB.9484.2
Chr44	PB.9484	PB.9484;A3:Chr44:1573730-1573874:1573712-1573874:-	PB.9484.16	PB.9484.16,PB.9484.15
Chr44	PB.9484	PB.9484;A3:Chr44:1573730-1573874:1573728-1573874:-	PB.9484.16	PB.9484.16,PB.9484.13
Chr44	PB.9484	PB.9484;A3:Chr44:1573730-1573874:1573720-1573874:-	PB.9484.16	PB.9484.14,PB.9484.16
Chr44	PB.9484	PB.9484;A3:Chr44:1573730-1573874:1573718-1573874:-	PB.9484.16	PB.9484.16,PB.9484.6
Chr44	PB.9484	PB.9484;A3:Chr44:1573730-1573874:1573722-1573874:-	PB.9484.16	PB.9484.16,PB.9484.22
Chr44	PB.9484	PB.9484;A3:Chr44:1573730-1573874:1573726-1573874:-	PB.9484.16	PB.9484.16,PB.9484.27
Chr44	PB.9484	PB.9484;A3:Chr44:1573718-1573874:1573712-1573874:-	PB.9484.6	PB.9484.6,PB.9484.15
Chr44	PB.9484	PB.9484;A3:Chr44:1574992-1574999:1574974-1574999:-	PB.9484.6	PB.9484.6,PB.9484.18
Chr44	PB.9484	PB.9484;A3:Chr44:1573750-1573874:1573724-1573874:-	PB.9484.3	PB.9484.2,PB.9484.3
Chr44	PB.9484	PB.9484;A3:Chr44:1573750-1573874:1573712-1573874:-	PB.9484.3	PB.9484.15,PB.9484.3
Chr44	PB.9484	PB.9484;A3:Chr44:1573750-1573874:1573728-1573874:-	PB.9484.3	PB.9484.13,PB.9484.3
Chr44	PB.9484	PB.9484;A3:Chr44:1573750-1573874:1573720-1573874:-	PB.9484.3	PB.9484.14,PB.9484.3
Chr44	PB.9484	PB.9484;A3:Chr44:1573750-1573874:1573746-1573874:-	PB.9484.3	PB.9484.9,PB.9484.28,PB.9484.3
Chr44	PB.9484	PB.9484;A3:Chr44:1573750-1573874:1573730-1573874:-	PB.9484.3	PB.9484.16,PB.9484.3
Chr44	PB.9484	PB.9484;A3:Chr44:1573750-1573874:1573718-1573874:-	PB.9484.3	PB.9484.6,PB.9484.3
Chr44	PB.9484	PB.9484;A3:Chr44:1573750-1573874:1573722-1573874:-	PB.9484.3	PB.9484.22,PB.9484.3
Chr44	PB.9484	PB.9484;A3:Chr44:1573750-1573874:1573726-1573874:-	PB.9484.3	PB.9484.27,PB.9484.3
Chr44	PB.9484	PB.9484;A3:Chr44:1573722-1573874:1573712-1573874:-	PB.9484.22	PB.9484.15,PB.9484.22
Chr44	PB.9484	PB.9484;A3:Chr44:1573722-1573874:1573720-1573874:-	PB.9484.22	PB.9484.14,PB.9484.22
Chr44	PB.9484	PB.9484;A3:Chr44:1573722-1573874:1573718-1573874:-	PB.9484.22	PB.9484.6,PB.9484.22
Chr44	PB.9484	PB.9484;A3:Chr44:1573726-1573874:1573724-1573874:-	PB.9484.27	PB.9484.27,PB.9484.2
Chr44	PB.9484	PB.9484;A3:Chr44:1573726-1573874:1573712-1573874:-	PB.9484.27	PB.9484.27,PB.9484.15
Chr44	PB.9484	PB.9484;A3:Chr44:1573726-1573874:1573720-1573874:-	PB.9484.27	PB.9484.14,PB.9484.27
Chr44	PB.9484	PB.9484;A3:Chr44:1573726-1573874:1573718-1573874:-	PB.9484.27	PB.9484.6,PB.9484.27
Chr44	PB.9484	PB.9484;A3:Chr44:1573726-1573874:1573722-1573874:-	PB.9484.27	PB.9484.27,PB.9484.22
Chr44	PB.9509	PB.9509;A3:Chr44:2531761-2532211:2531758-2532211:-	PB.9509.1,PB.9509.3,PB.9509.9,PB.9509.12,PB.9509.11,PB.9509.13,PB.9509.18,PB.9509.16,PB.9509.17,PB.9509.22	PB.9509.18,PB.9509.3,PB.9509.16,PB.9509.4,PB.9509.20,PB.9509.12,PB.9509.17,PB.9509.21,PB.9509.9,PB.9509.11,PB.9509.13,PB.9509.1,PB.9509.22
Chr44	PB.9510	PB.9510;A3:Chr44:2785807-2787259:2785759-2787259:-	PB.9510.2,PB.9510.3	PB.9510.2,PB.9510.3,PB.9510.1
Chr44	PB.9517	PB.9517;A3:Chr44:2879297-2884834:2879250-2884834:-	PB.9517.8,PB.9517.9,PB.9517.3,PB.9517.4,PB.9517.1,PB.9517.11,PB.9517.13,PB.9517.19,PB.9517.20,PB.9517.23,PB.9517.22	PB.9517.2,PB.9517.20,PB.9517.22,PB.9517.6,PB.9517.9,PB.9517.12,PB.9517.21,PB.9517.4,PB.9517.18,PB.9517.1,PB.9517.11,PB.9517.15,PB.9517.3,PB.9517.19,PB.9517.23,PB.9517.5,PB.9517.8,PB.9517.13
Chr44	PB.9518	PB.9518;A3:Chr44:2928030-2928041:2928026-2928041:-	PB.9518.2	PB.9518.1,PB.9518.2
Chr44	PB.9544	PB.9544;A3:Chr44:4203202-4203715:4203199-4203715:-	PB.9544.1,PB.9544.7,PB.9544.9,PB.9544.15,PB.9544.17,PB.9544.19,PB.9544.20,PB.9544.21	PB.9544.7,PB.9544.21,PB.9544.20,PB.9544.15,PB.9544.12,PB.9544.10,PB.9544.5,PB.9544.9,PB.9544.13,PB.9544.17,PB.9544.14,PB.9544.1,PB.9544.19
Chr44	PB.9548	PB.9548;A3:Chr44:4307353-4312383:4307330-4312383:-	PB.9548.2,PB.9548.3	PB.9548.2,PB.9548.1,PB.9548.3
Chr44	PB.9456	PB.9456;A3:Chr44:195605-196106:195605-196222:+	PB.9456.1,PB.9456.2,PB.9456.3,PB.9456.4,PB.9456.5	PB.9456.6,PB.9456.3,PB.9456.1,PB.9456.4,PB.9456.2,PB.9456.5
Chr44	PB.9466	PB.9466;A3:Chr44:623071-625058:623071-625078:+	PB.9466.2	PB.9466.2,PB.9466.1
Chr44	PB.9473	PB.9473;A3:Chr44:908705-909073:908705-909082:+	PB.9473.3,PB.9473.2	PB.9473.5,PB.9473.3,PB.9473.2
Chr44	PB.9483	PB.9483;A3:Chr44:1443824-1443832:1443824-1443837:+	PB.9483.1	PB.9483.4,PB.9483.1
Chr44	PB.9508	PB.9508;A3:Chr44:2738361-2738368:2738361-2738371:+	PB.9508.6,PB.9508.23	PB.9508.6,PB.9508.20,PB.9508.3,PB.9508.5,PB.9508.21,PB.9508.11,PB.9508.9,PB.9508.23
Chr44	PB.9533	PB.9533;A3:Chr44:3643035-3643875:3643035-3643923:+	PB.9533.1,PB.9533.3	PB.9533.1,PB.9533.4,PB.9533.3
Chr44	PB.9533	PB.9533;A3:Chr44:3644326-3644412:3644326-3644450:+	PB.9533.1	PB.9533.1,PB.9533.4,PB.9533.3,PB.9533.2
Chr44	PB.9538	PB.9538;A3:Chr44:3984631-3984638:3984631-3984640:+	PB.9538.6	PB.9538.6,PB.9538.1
Chr44	PB.9540	PB.9540;A3:Chr44:4092505-4093688:4092505-4093706:+	PB.9540.1,PB.9540.3,PB.9540.5,PB.9540.4,PB.9540.6,PB.9540.7,PB.9540.9,PB.9540.10,PB.9540.11	PB.9540.9,PB.9540.7,PB.9540.1,PB.9540.4,PB.9540.10,PB.9540.6,PB.9540.2,PB.9540.11,PB.9540.5,PB.9540.3
Chr44	PB.9540	PB.9540;A3:Chr44:4084008-4087766:4084008-4087836:+	PB.9540.5	PB.9540.9,PB.9540.8,PB.9540.1,PB.9540.4,PB.9540.2,PB.9540.5
Chr44	PB.9542	PB.9542;A3:Chr44:4128888-4128895:4128888-4128925:+	PB.9542.6	PB.9542.5,PB.9542.6
Chr44	PB.9554	PB.9554;A3:Chr44:4405143-4405262:4405143-4405277:+	PB.9554.2,PB.9554.3	PB.9554.3,PB.9554.1,PB.9554.2
Chr45	PB.9593	PB.9593;A3:Chr45:285382-285798:285190-285798:-	PB.9593.2	PB.9593.2,PB.9593.5,PB.9593.1
Chr45	PB.9593	PB.9593;A3:Chr45:316974-329019:316963-329019:-	PB.9593.13	PB.9593.17,PB.9593.13,PB.9593.14,PB.9593.20
Chr45	PB.9630	PB.9630;A3:Chr45:2257312-2258192:2257311-2258192:-	PB.9630.7	PB.9630.3,PB.9630.5,PB.9630.4,PB.9630.7,PB.9630.9,PB.9630.1,PB.9630.6
Chr45	PB.9647	PB.9647;A3:Chr45:2778531-2781075:2778519-2781075:-	PB.9647.2	PB.9647.2,PB.9647.3
[truncated: 11,518 more rows]
