# Supplementary material for: Decoding the Impacts of Mating Behavior on Ovarian Development in Mud Crab (Scylla paramamosain, Estampador 1949): Insights from SMRT RNA-seq
Source: Biology (Basel). 2025 Oct 4;14(10):1362. doi: 10.3390/biology14101362 (PMC12561672; doi:10.3390/biology14101362)
Supplement: Supplementary file 1 [file biology-14-01362-s001.zip › Table S2.xlsx]

## Sheet: UM vs BM
Differential alternative splicing (DAS) events between unmated females exhibiting courtship behavior without successful copulation (UM) and before pubertal molting (BM)
GeneID	AS_events_ID	Types	dPSI	Pvalue	NR	Annotation	Species	changes
PB.1916	A3:Chr07:7743657-7745510:7743555-7745510:-	A3	-0.290176	0.0464535	XP_037785674.1	-	-	DOWN
PB.2324	AF:Chr08:22040756:22040825-22042284:22040942:22041008-22042284:+	AF	-0.214164	0.047952	XP_027217817.1	-	-	DOWN
PB.2617	AF:Chr09:16101800-16102883:16102964:16101800-16105907:16106045:-	AF	1	0	—	receptor-type tyrosine-protein phosphatase N2-like	Penaeus vannamei	UP
PB.2720	A5:Chr09:30839220-30839239:30839220-30839249:-	A5	-0.51938	0.0434565	KAG0713449.1	-	-	DOWN
PB.2864	A5:Chr10:17646005-17646162:17646005-17646164:-	A5	0.562426	0.015984	XP_037787085.1	-	-	UP
PB.3060	RI:Chr11:5075727:5076326-5076335:5077742:+	RI	-0.413622	0.0374625	XP_037781963.1	endonuclease-reverse transcriptase-like protein, partial	Scylla paramamosain	DOWN
PB.3244	A3:Chr11:28402218-28403880:28402138-28403880:-	A3	-0.281052	0.043956	—	-	-	DOWN
PB.4380	A3:Chr17:7661341-7661354:7661341-7661356:+	A3	0.647098	0.00599401	MPC19729.1	putative mucin-2	Penaeus vannamei	UP
PB.4380	RI:Chr17:7659306:7659400-7659657:7660209:+	RI	-0.677931	0.00999001	MPC19729.1	putative mucin-2	Penaeus vannamei	DOWN
PB.4380	RI:Chr17:7659306:7660179-7660188:7660209:+	RI	-0.449744	0.021312	MPC19729.1	putative mucin-2	Penaeus vannamei	DOWN
PB.4380	RI:Chr17:7659306:7661341-7661354:7661754:+	RI	-0.403342	0.0304695	MPC19729.1	putative mucin-2	Penaeus vannamei	DOWN
PB.5146	A5:Chr20:19248146-19248157:19248146-19248171:-	A5	0.465544	0.036963	KAG0717700.1	-	-	UP
PB.5172	RI:Chr20:21754581:21754715-21754737:21754795:+	RI	0.303862	0.026973	—	uncharacterized protein DEA37_0002748, partial	Paragonimus westermani	UP
PB.5555	A5:Chr22:13823585-13826146:13823363-13826146:+	A5	0.630653	0.045954	KAG0711655.1	-	-	UP
PB.5725	RI:Chr23:6032302:6032659-6032682:6033741:-	RI	0.589983	0.040959	—	-	-	UP
PB.5728	AF:Chr23:6456297:6456468-6521237:6513457:6513947-6521237:+	AF	0.256557	0.03996	XP_027214792.1	-	-	UP
PB.5843	A3:Chr23:19748031-19748041:19748031-19748047:+	A3	0.725259	0.0244755	QIA97602.1	-	-	UP
PB.5843	RI:Chr23:19746234:19748031-19748047:19749176:+	RI	0.930645	0.011988	QIA97602.1	-	-	UP
PB.6371	A5:Chr26:13252451-13253003:13252451-13253006:-	A5	0.614896	0.034965	XP_027227993.1	-	-	UP
PB.6409	RI:Chr27:2178186:2178293-2178436:2179039:+	RI	0.479087	0.0194805	KAG0711091.1	uncharacterized protein LOC113805149	Penaeus vannamei	UP
PB.6465	A5:Chr27:8004047-8004054:8004041-8004054:+	A5	-0.424258	0.0444555	XP_037790246.1	-	-	DOWN
PB.6520	A5:Chr27:14279007-14279095:14278977-14279095:+	A5	-0.225923	0.0214785	KAG0718093.1	type I iodothyronine deiodinase-like	Penaeus vannamei	DOWN
PB.6885	RI:Chr29:14703749:14703824-14703841:14704247:-	RI	-0.599661	0.013986	XP_027214736.1	-	-	DOWN
PB.6988	A3:Chr29:17648465-17650629:17648465-17650633:+	A3	0.376572	0.0394605	MPC21999.1	-	-	UP
PB.7035	SE:Chr29:19616449-19625357:19625437-19628220:+	SE	-0.231171	0.0474525	AGF90965.1	-	-	DOWN
PB.7666	RI:Chr33:9717059:9717264-9717294:9717933:+	RI	0.644064	0.020979	ADG83846.1	-	-	UP
PB.7744	RI:Chr33:14593302:14593332-14593339:14593448:-	RI	0.325569	0.0444555	—	-	-	UP
PB.8519	AF:Chr37:7313414-7314816:7314954:7313414-7324338:7324451:-	AF	0.288975	0.028971	AGO02161.1	-	-	UP
PB.8809	RI:Chr39:5261907:5262137-5262245:5262280:+	RI	-0.319492	0.0264735	—	-	-	DOWN
PB.8811	A5:Chr39:5422322-5425939:5422322-5425944:-	A5	-0.206788	0.0494505	—	-	-	DOWN
PB.8837	SE:Chr39:9655424-9679774:9679827-9716398:+	SE	-0.382417	0.0499501	CAD7241072.1	RNA binding protein fox-1-like protein 3, partial	Armadillidium nasatum	DOWN
PB.8988	RI:Chr40:12209961:12210363-12210383:12210731:+	RI	0.67283	0.042957	—	-	-	UP
PB.9005	A5:Chr40:12970268-12973354:12970268-12973470:-	A5	0.233912	0.0484515	MPC08502.1	-	-	UP
PB.9140	RI:Chr41:12837166:12837383-12837393:12837442:+	RI	-0.170353	0.034965	ABG11961.1	-	-	DOWN

## Sheet: UM vsM1
Differential alternative splicing (DAS) events between unmated females exhibiting courtship behavior without successful copulation (UM) and females at 1-day post-mating (M1)
GeneID	AS_events_ID	Types	dPSI	Pvalue	NR	Annotation	Species	changes
PB.1477	SE:Chr05:24758998-24762384:24762530-24763143:-	SE	-0.348211	0.031968	-	-	-	DOWN
PB.2311	RI:Chr08:20423828:20424045-20424058:20424282:+	RI	-0.298562	0.042957	KAG0721215.1	-	-	DOWN
PB.2900	A3:Chr10:21888607-21890299:21888607-21890337:+	A3	0.41862	0.0284715	-	-	-	UP
PB.3410	RI:Chr12:16613111:16614596-16614609:16615088:-	RI	0.396333	0.043956	XP_027232170.1	probable Bax inhibitor 1	Penaeus vannamei	UP
PB.4136	RI:Chr16:266241:266323-266471:266818:+	RI	-0.491314	0.0284715	MPC09778.1	flocculation protein FLO11-like isoform X1	Penaeus vannamei	DOWN
PB.4338	SE:Chr17:4053865-4054353:4054452-4054593:-	SE	0.827516	0.044955	AKC96448.1	-	-	UP
PB.4346	A5:Chr17:5056504-5057461:5056395-5057461:+	A5	-0.540732	0.03996	KAG0726703.1	-	-	DOWN
PB.4380	A3:Chr17:7661341-7661354:7661341-7661356:+	A3	0.654927	0.026973	MPC19729.1	putative mucin-2	Penaeus vannamei	UP
PB.4380	RI:Chr17:7659306:7661341-7661354:7661754:+	RI	-0.50586	0.026973	MPC19729.1	putative mucin-2	Penaeus vannamei	DOWN
PB.5172	RI:Chr20:21754581:21754715-21754737:21754795:+	RI	0.407138	0.011988	-	uncharacterized protein DEA37_0002748, partial	Paragonimus westermani	UP
PB.5172	RI:Chr20:21754581:21754780-21754799:21754836:+	RI	0.28187	0.0474525	-	uncharacterized protein DEA37_0002748, partial	Paragonimus westermani	UP
PB.5343	A5:Chr21:15448164-15448177:15448164-15448183:-	A5	0.420527	0.047952	-	RNA-binding protein 25-like isoform X1	Penaeus vannamei	UP
PB.5343	RI:Chr21:15447634:15448141-15448153:15448855:-	RI	-0.370326	0.047952	-	RNA-binding protein 25-like isoform X1	Penaeus vannamei	DOWN
PB.5343	RI:Chr21:15448153:15448164-15448183:15448855:-	RI	0.455974	0.047952	-	RNA-binding protein 25-like isoform X1	Penaeus vannamei	UP
PB.5821	SE:Chr23:17351583-17352402:17352491-17353329:-	SE	-0.25444	0.0474525	-	-	-	DOWN
PB.7102	RI:Chr30:10938772:10938887-10938900:10939037:-	RI	-0.375182	0.046953	KAG0729192.1	-	-	DOWN
PB.7415	AF:Chr32:2489489:2489733-2496994:2495686:2495812-2496994:+	AF	-0.315258	0.0444555	KAG0712611.1	-	-	DOWN
PB.7666	RI:Chr33:9717059:9717264-9717294:9717933:+	RI	0.605082	0.027972	ADG83846.1	-	-	UP
PB.8244	A3:Chr36:8799239-8799256:8799239-8799278:+	A3	-0.380346	0.0324675	XP_027236415.1	Bcl2	Scylla paramamosain	DOWN
PB.8285	A3:Chr36:10801870-10802357:10801870-10802683:+	A3	-0.504486	0.035964	-	-	-	DOWN
PB.8285	RI:Chr36:10802357:10802594-10802683:10802890:+	RI	-0.378935	0.035964	-	-	-	DOWN

## Sheet: UM vs M3
Differential alternative splicing (DAS) events between unmated females exhibiting courtship behavior without successful copulation (UM) and females at 3 days post-mating (M3)
GeneID	AS_events_ID	Types	dPSI	Pvalue	NR	Annotation	Species	changes
PB.10062	RI:Chr49:1182605:1182738-1182838:1183469:-	RI	0.229692	0.042957	-	-	-	UP
PB.10250	A5:Contig2:698846-698857:698846-698859:-	A5	-0.257857	0.0499501	XP_037793248.1	-	-	DOWN
PB.1114	A3:Chr04:6728141-6728153:6728141-6728171:+	A3	-0.553326	0.023976	KAG0696507.1	-	-	DOWN
PB.1432	A5:Chr05:15992938-15994103:15992888-15994103:+	A5	0.338972	0.022977	MPC66638.1	-	-	UP
PB.1575	A5:Chr05:33069781-33069920:33069781-33069924:-	A5:	0.490457	0.0187313	-	-	-	UP
PB.1575	SE:Chr05:33067739-33069039:33069224-33069699:-	SE	0.547976	0.0187313	-	-	-	UP
PB.1581	A3:Chr05:34107543-34107550:34107543-34107564:+	A3	-0.270702	0.0494505	KAG0724328.1	ATP-dependent DNA helicase Q1-like	Penaeus vannamei	DOWN
PB.1921	AF:Chr07:8128436:8128580-8165915:8153517:8153563-8165915:+	AF	-0.349954	0.0454545	XP_037786217.1	-	-	DOWN
PB.2231	SE:Chr08:13425434-13428647:13428832-13433614:-	SE	-0.38548	0.0294705	-	-	-	DOWN
PB.2324	AF:Chr08:22040756:22040825-22042284:22040942:22041008-22042284:+	AF	-0.272716	0.0394605	XP_027217817.1	-	-	DOWN
PB.2900	A3:Chr10:21888607-21890299:21888607-21890337:+	A3	0.652961	0.00599401	-	-	-	UP
PB.3060	RI:Chr11:5075727:5076326-5076335:5077742:+	RI	-0.402198	0.038961	XP_037781963.1	-	-	DOWN
PB.3244	A3:Chr11:28402218-28403880:28402138-28403880:-	A3	-0.314821	0.026973	-	-	-	DOWN
PB.3295	A3:Chr12:2312314-2312325:2312314-2312353:+	A3	-0.595869	0.043956	-	hypothetical protein C7M84_007508	Penaeus vannamei	DOWN
PB.385	A3:Chr02:868722-868739:868713-868739:-	A3	-0.956492	0.003996	-	-	-	DOWN
PB.4338	SE:Chr17:4053865-4054353:4054452-4054593:-	SE	0.717955	0.03996	AKC96448.1	-	-	UP
PB.4380	A3:Chr17:7661341-7661354:7661341-7661356:+	A3	0.470306	0.0387113	MPC19729.1	putative mucin-2	Penaeus vannamei	UP
PB.4380	RI:Chr17:7659306:7661341-7661354:7661754:+	RI	-0.497714	0.0387113	MPC19729.1	putative mucin-2	Penaeus vannamei	DOWN
PB.5146	A5:Chr20:19248146-19248157:19248146-19248171:-	A5	0.413429	0.045954	KAG0717700.1	-	-	UP
PB.5172	RI:Chr20:21754581:21754715-21754737:21754795:+	RI	0.216551	0.0184815	-	uncharacterized protein DEA37_0002748, partial	Paragonimus westermani	UP
PB.5172	RI:Chr20:21754581:21754780-21754799:21754836:+	RI	0.55988	0.0184815	-	uncharacterized protein DEA37_0002748, partial	Paragonimus westermani	UP
PB.5343	A5:Chr21:15448164-15448177:15448164-15448183:-	A5	0.4818	0.027306	-	RNA-binding protein 25-like isoform X1	Penaeus vannamei	UP
PB.5343	RI:Chr21:15447634:15448141-15448153:15448855:-	RI	-0.451125	0.027306	-	RNA-binding protein 25-like isoform X1	Penaeus vannamei	DOWN
PB.5343	RI:Chr21:15448153:15448164-15448183:15448855:-	RI	0.487109	0.027306	-	RNA-binding protein 25-like isoform X1	Penaeus vannamei	UP
PB.5576	AF:Chr22:14268297:14268390-14270953:14268524:14268813-14270953:+	AF	-0.438453	0.037962	-	-	-	DOWN
PB.5725	RI:Chr23:6032302:6032659-6032682:6033741:-	RI	0.64822	0.026973	-	-	-	UP
PB.7171	AF:Chr30:17975263-17976465:17976492:17975263-17976516:17976625:-	AF	0.730359	0.0487013	MPC09999.1	-	-	UP
PB.7171	AF:Chr30:17975263-17976465:17976492:17975263-17976516:17976670:-	AF	0.882867	0.0487013	MPC09999.1	-	-	UP
PB.790	A3:Chr03:13130239-13130837:13130239-13130883:+	A3	-0.27917	0.038961	-	transmembrane protein 234 homolog	Penaeus vannamei	DOWN
PB.816	AF:Chr03:14255361:14255447-14258836:14256179:14256271-14258836:+	AF	-0.393447	0.03996	KAG0726533.1	-	-	DOWN
PB.8285	A3:Chr36:10801870-10802357:10801870-10802683:+	A3	-0.496673	0.038961	-	-	-	DOWN
PB.8285	RI:Chr36:10802357:10802594-10802683:10802890:+	RI	-0.356926	0.038961	-	-	-	DOWN
PB.8782	A3:Chr39:3963110-3963368:3963023-3963368:-	A3	0.339565	0.0234765	-	-	-	UP
PB.8809	RI:Chr39:5261907:5262137-5262245:5262280:+	RI	-0.242987	0.044955	-	-	-	DOWN

## Sheet: BM vs M1
Differential alternative splicing (DAS) events between before pubertal molting (BM) and females at 1-day post-mating (M1)
GeneID	AS_events_ID	Types	dPSI	Pvalue	NR	Annotation	Species	changes
PB.1841	AF:Chr06:35840573:35840622-35841759:35840733:35840878-35841759:+	AF	-0.814435	0.024975	-	-	-	DOWN
PB.2376	AF:Chr08:26475504-26476864:26476958:26475504-26477082:26477156:-	AF	0.606301	0.0344655	MPC33311.1	-	-	UP
PB.2495	A3:Chr09:4464507-4466321:4464507-4466354:+	A3	-0.238519	0.044955	MPC23186.1	-	-	DOWN
PB.2720	A5:Chr09:30839220-30839239:30839220-30839249:-	A5	0.626199	0.0284715	KAG0713449.1	-	-	UP
PB.2864	A5:Chr10:17646005-17646162:17646005-17646164:-	A5	-0.63588	0.014985	XP_037787085.1	-	-	DOWN
PB.2900	A3:Chr10:21888607-21890299:21888607-21890337:+	A3	0.333011	0.0474525	-	-	-	UP
PB.3060	RI:Chr11:5075727:5076326-5076335:5077742:+	RI	0.369869	0.0414585	XP_037781963.1	endonuclease-reverse transcriptase-like protein, partial	Scylla paramamosain	UP
PB.3701	A3:Chr13:25303098-25303111:25303098-25303125:+	A3	0.499345	0.0337163	MPC78512.1	-	-	UP
PB.3701	A3:Chr13:25303098-25303125:25303098-25303213:+	A3	-0.490138	0.0337163	MPC78512.1	-	-	DOWN
PB.4136	RI:Chr16:266241:266323-266471:266818:+	RI	-0.477743	0.0284715	MPC09778.1	flocculation protein FLO11-like isoform X1	Penaeus vannamei	DOWN
PB.4346	A5:Chr17:5056504-5057461:5056395-5057461:+	A5	-0.845703	0.00549451	KAG0726703.1	-	-	DOWN
PB.4349	AF:Chr17:5344819:5344903-5350751:5348978:5349221-5350751:+	AF	0.93578	0.034965	XP_037790818.1	unnamed protein product	Callosobruchus maculatus	UP
PB.4349	AF:Chr17:5344853:5344903-5350751:5348978:5349221-5350751:+	AF	0.880753	0.034965	XP_037790818.1	unnamed protein product	Callosobruchus maculatus	UP
PB.4660	AF:Chr18:22514838-22515313:22515435:22514838-22516616:22516723:-	AF	-0.509287	0.048951	XP_037799562.1	Transposable element Tcb2 transposase, partial	Harpegnathos saltator	DOWN
PB.5005	A5:Chr20:10949554-10951312:10949554-10951329:-	A5	0.579715	0.044955	XP_037792226.1	putative trypsin-1	Penaeus vannamei	UP
PB.6006	A3:Chr24:12193685-12193746:12193685-12193760:+	A3	-0.89792	0.013986	KAG0714984.1	hypothetical protein LSTR_LSTR002784	Laodelphax striatellus	DOWN
PB.6371	A5:Chr26:13252451-13253003:13252451-13253006:-	A5	-0.81187	0.0184815	XP_027227993.1	-	-	DOWN
PB.6885	RI:Chr29:14703749:14703824-14703841:14704247:-	RI	0.684408	0.0104895	XP_027214736.1	-	-	UP
PB.6995	AF:Chr29:17882416:17882532-17886201:17885511:17885578-17886201:+	AF	0.61271	0.035964	ADK13092.1	-	-	UP
PB.8244	A3:Chr36:8799239-8799256:8799239-8799278:+	A3	-0.407391	0.0374625	XP_027236415.1	Bcl2	Scylla paramamosain	DOWN
PB.8519	AF:Chr37:7313414-7314816:7314954:7313414-7324338:7324451:-	AF	-0.396209	0.027972	AGO02161.1	-	-	DOWN
PB.8988	RI:Chr40:12209961:12210363-12210383:12210731:+	RI	-0.761213	0.038961	-	-	-	DOWN

## Sheet: BM vs M3
Differential alternative splicing (DAS) events between before pubertal molting (BM) and females at 3 days post-mating (M3)
GeneID	AS_events_ID	Types	dPSI	Pvalue	NR	Annotation	Species	changes
PB.1575	A5:Chr05:33069781-33069920:33069781-33069924:-	A5	0.412239	0.0307193	-	-	-	UP
PB.1575	SE:Chr05:33067739-33069039:33069224-33069699:-	SE	0.456154	0.0307193	-	-	-	UP
PB.2035	RI:Chr07:26707973:26708144-26708151:26708298:+	RI	0.536736	0.048951	XP_027229658.1	-	-	UP
PB.2129	RI:Chr07:34211764:34211946-34211957:34212143:-	RI	-0.491495	0.047952	KAG0725290.1	zinc finger and BTB domain-containing protein 24-like	Penaeus vannamei	DOWN
PB.2196	A5:Chr08:3834911-3834935:3834905-3834935:+	A5	-0.966113	0.011988	MPC46740.1	-	-	DOWN
PB.2230	AF:Chr08:13304743-13304874:13305030:13304743-13305303:13305346:-	AF	-0.862164	0.047952	MPC23798.1	uncharacterized protein LOC113804722	Penaeus vannamei	DOWN
PB.2864	A5:Chr10:17646005-17646162:17646005-17646164:-	A5	-0.516484	0.0234765	XP_037787085.1	-	-	DOWN
PB.2900	A3:Chr10:21888607-21890299:21888607-21890337:+	A3	0.567351	0.013986	-	-	-	UP
PB.3024	AF:Chr11:2250797:2251030-2255650:2251472:2251584-2255650:+	AF	-0.965427	0.027972	KAG0715151.1	-	-	DOWN
PB.3211	RI:Chr11:27419453:27420187-27420524:27421140:+	RI	0.536137	0.032967	XP_037779017.1	-	-	UP
PB.385	A3:Chr02:868722-868739:868713-868739:-	A3	-0.623158	0.022977	-	-	-	DOWN
PB.4349	AF:Chr17:5344819:5344903-5350751:5348978:5349221-5350751:+	AF	0.94054	0.03996	XP_037790818.1	unnamed protein product	Callosobruchus maculatus	UP
PB.4349	AF:Chr17:5344853:5344903-5350751:5348978:5349221-5350751:+	AF	0.89099	0.03996	XP_037790818.1	unnamed protein product	Callosobruchus maculatus	UP
PB.4380	RI:Chr17:7659306:7659400-7659657:7660209:+	RI	0.49759	0.037962	MPC19729.1	putative mucin-2	Penaeus vannamei	UP
PB.4380	RI:Chr17:7659306:7660179-7660188:7660209:+	RI	0.550759	0.037962	MPC19729.1	putative mucin-2	Penaeus vannamei	UP
PB.5172	RI:Chr20:21754581:21754780-21754799:21754836:+	RI	0.560759	0.017982	-	uncharacterized protein DEA37_0002748, partial	Paragonimus westermani	UP
PB.5343	RI:Chr21:15447634:15448141-15448153:15448855:-	RI	-0.46925	0.042624	-	RNA-binding protein 25-like isoform X1	Penaeus vannamei	DOWN
PB.5343	RI:Chr21:15448153:15448164-15448177:15448855:-	RI	0.485463	0.042624	-	RNA-binding protein 25-like isoform X1	Penaeus vannamei	UP
PB.5343	RI:Chr21:15448153:15448164-15448183:15448855:-	RI	0.532256	0.042624	-	RNA-binding protein 25-like isoform X1	Penaeus vannamei	UP
PB.5377	AF:Chr21:18141794-18145477:18145698:18141794-18151074:18151119:-	AF	1	0	KAG0720580.1	-	-	UP
PB.6773	RI:Chr29:5341928:5341970-5341977:5342373:-	RI	-0.478535	0.044955	ADF27340.1	uncharacterized protein LOC113825882 isoform X2	Penaeus vannamei	DOWN
PB.6885	RI:Chr29:14703749:14703824-14703841:14704247:-	RI	0.574658	0.0184815	XP_027214736.1	-	-	UP
PB.6995	AF:Chr29:17882416:17882532-17886201:17885511:17885578-17886201:+	AF	0.614084	0.0314685	ADK13092.1	-	-	UP
PB.7190	AF:Chr30:18361692:18361855-18367111:18362224:18362361-18367111:+	AF	-0.332796	0.047952	ARS88259.1	-	-	DOWN
PB.7666	RI:Chr33:9717059:9717264-9717294:9717933:+	RI	-0.644703	0.012987	ADG83846.1	-	-	DOWN
PB.790	A3:Chr03:13130239-13130837:13130239-13130883:+	A3	-0.332166	0.0314685	-	transmembrane protein 234 homolog	Penaeus vannamei	DOWN
PB.8070	RI:Chr35:2629742:2630070-2630090:2630346:-	RI	0.406189	0.0434565	KAG0710068.1	hypothetical protein C7M84_022074	Penaeus vannamei	UP
PB.8070	RI:Chr35:2629743:2630070-2630090:2630346:-	RI	-0.47664	0.0434565	KAG0710068.1	hypothetical protein C7M84_022074	Penaeus vannamei	DOWN
PB.8442	RI:Chr37:2790107:2790226-2790244:2791332:+	RI	-0.666667	0.040959	XP_037785369.1	-	-	DOWN
PB.8988	RI:Chr40:12209961:12210363-12210383:12210731:+	RI	-0.761213	0.0344655	-	-	-	DOWN
PB.9140	RI:Chr41:12837166:12837383-12837393:12837442:+	RI	0.189057	0.031968	ABG11961.1	-	-	UP
PB.9863	A3:Chr47:187400-187421:187400-187423:+	A3	-0.731243	0.041958	XP_027209231.1	-	-	DOWN

## Sheet: M1 vs M3
Differential alternative splicing (DAS) events between females at 1-day post-mating (M1) and females at 3 days post-mating (M3)
GeneID	AS_events_ID	Types	dPSI	Pvalue	NR	Annotation	Species	changes
PB.1432	A5:Chr05:15992938-15994103:15992888-15994103:+	A5	0.318803	0.0444555	MPC66638.1	-	-	UP
PB.1477	SE:Chr05:24758998-24762384:24762530-24763143:-	SE	0.327901	0.0424575	-	-	-	UP
PB.1575	A5:Chr05:33069781-33069920:33069781-33069924:-	A5	0.52698	0.038961	-	-	-	UP
PB.1575	SE:Chr05:33067739-33069039:33069224-33069699:-	SE	0.320427	0.0472028	-	-	-	UP
PB.1656	A5:Chr06:14659416-14660173:14659357-14660173:+	A5	-0.285533	0.047952	MPC18063.1	-	-	DOWN
PB.1979	RI:Chr07:12835085:12837437-12837444:12837670:-	RI	0.415432	0.043956	-	-	-	UP
PB.1979	RI:Chr07:12841153:12841226-12841239:12841290:-	RI	-0.353863	0.043956	-	-	-	DOWN
PB.1979	RI:Chr07:12841153:12841231-12841243:12841290:-	RI	-0.319394	0.043956	-	-	-	DOWN
PB.3060	RI:Chr11:5075727:5076326-5076335:5077742:+	RI	-0.358445	0.03996	XP_037781963.1	endonuclease-reverse transcriptase-like protein, partial	[Scylla paramamosain]	DOWN
PB.4136	RI:Chr16:266241:266323-266471:266818:+	RI	0.413975	0.0344655	MPC09778.1	flocculation protein FLO11-like isoform X1	[Penaeus vannamei]	UP
PB.4346	A5:Chr17:5056504-5057461:5056395-5057461:+	A5	0.521456	0.0394605	KAG0726703.1	-		UP
PB.4748	A5:Chr19:14735721-14735858:14735680-14735858:+	A5	-0.526764	0.0384615	-	rho GTPase-activating protein 26-like isoform X8	[Penaeus vannamei]	DOWN
PB.4839	A5:Chr19:20689252-20689261:20689252-20689263:-	A5	-0.598924	0.0499501	MPC19524.1	dystonin-like	[Penaeus vannamei]	DOWN
PB.5172	RI:Chr20:21754581:21754715-21754737:21754795:+	RI	-0.190587	0.0434565	-	uncharacterized protein DEA37_0002748, partial	[Paragonimus westermani]	DOWN
PB.5172	RI:Chr20:21754581:21754780-21754799:21754836:+	RI	0.278011	0.0434565	-	uncharacterized protein DEA37_0002748, partial	[Paragonimus westermani]	UP
PB.6006	A3:Chr24:12193685-12193746:12193685-12193760:+	A3	0.876035	0.0034965	KAG0714984.1	hypothetical protein LSTR_LSTR002784	[Laodelphax striatellus]	UP
PB.6060	AF:Chr24:20155043:20155129-20163979:20155136:20155336-20163979:+	AF	-0.657634	0.0499501	KAG0714984.1	uncharacterized protein LOC113814937	[Penaeus vannamei]	DOWN
PB.6371	A5:Chr26:13252451-13253003:13252451-13253006:-	A5	0.596368	0.038961	XP_027227993.1	-	-	UP
PB.7190	AF:Chr30:18361692:18361855-18367111:18362224:18362361-18367111:+	AF	-0.309717	0.0499501	ARS88259.1	-	-	DOWN
PB.7666	RI:Chr33:9717059:9717264-9717294:9717933:+	RI	-0.605721	0.024975	ADG83846.1	-	-	DOWN
PB.7707	SE:Chr33:11482752-11485449:11485532-11486427:+	SE	-0.573585	0.0499501	XP_027222156.1	-	-	DOWN
PB.816	AF:Chr03:14255361:14255447-14258836:14256179:14256271-14258836:+	AF	-0.393934	0.0494505	KAG0726533.1	-	-	DOWN
