# Supplementary material for: Decoding the Impacts of Mating Behavior on Ovarian Development in Mud Crab (Scylla paramamosain, Estampador 1949): Insights from SMRT RNA-seq
Source: Biology (Basel). 2025 Oct 4;14(10):1362. doi: 10.3390/biology14101362 (PMC12561672; doi:10.3390/biology14101362)
Supplement: Supplementary file 1 [file biology-14-01362-s001.zip › Table S3.xlsx]

## Sheet: BM vs M1
Differential expressed transprits (DETs) between before pubertal molting (BM) and females at 1-day post-mating (M1)
Transcripts	baseMean	log2FoldChange	lfcSE	stat	pvalue	padj	changes	NR_annotation
PB.10002.8	334.855270041345	11.4349007621142	1.51256611811938	7.55993448824012	4.03272418619522e-14	2.70274668560354e-11	UP	-
PB.10012.1	250.300650948748	-1.42688	0.338229851731886	-4.21867	2.45750574340537e-05	0.00170056578125399	DOWN	-
PB.10015.1	87.4569551791789	2.69664486936482	0.689895938380127	3.90877046717586	9.27670503915059e-05	0.00531223468468195	UP	-
PB.1003.2	324.255418238493	-1.90031	0.443813343144412	-4.28178	1.85405398778759e-05	0.00131568760533374	DOWN	uncharacterized protein CG10915-like isoform X2 [Penaeus vannamei]
PB.10033.3	29.0248117083214	2.05853	0.599305224007646	3.43486008083834	0.000592859850576715	0.0248335542271087	UP	-
PB.10037.22	544.19795009106	-5.81017	1.66927523848791	-3.48065	0.000500193047265258	0.0217577963624723	DOWN	-
PB.10037.36	233.387375031279	10.156080326817	2.54812832257723	3.98570206878156	6.7280890834869e-05	0.00401809029736756	UP	-
PB.10037.38	122.816180841839	24.480046453168	4.24745618344491	5.76346062110839	8.24064872284471e-09	1.58636871238549e-06	UP	-
PB.10048.1	5.24203948195611	5.45804955704179	1.39132687300663	3.92290960732114	8.74859812302451e-05	0.00506592823472608	UP	LOW QUALITY PROTEIN: low-density lipoprotein receptor-related protein 2-like [Penaeus vannamei]
PB.10051.4	20.7401298590607	-7.12454	1.52676247402448	-4.66643	3.06472736633936e-06	0.000248689569764995	DOWN	-
PB.10090.7	5.41914557606808	4.84668179917304	1.39984951549751	3.46228772844237	0.000535604226679435	0.0230214401042226	UP	-
PB.10109.5	564.01652797041	1.18094335837689	0.366536432235397	3.22189898334162	0.00127344023790207	0.0448754388022529	UP	-
PB.10115.1	559.640048397232	-7.67396	2.02433150649088	-3.79086	0.000150124963265875	0.00807306470364828	DOWN	-
PB.10121.1	7.45448209204205	-6.66578	1.9878517107526	-3.35326	0.000798664223898712	0.0315895704121511	DOWN	-
PB.10136.31	65.296785431946	-3.55068	1.09655342718727	-3.23804	0.00120355495019308	0.0428297514281591	DOWN	-
PB.10143.5	756.288342997984	12.4483227083984	2.11378835239378	5.88910554564331	3.88291414302455e-09	8.56869181403669e-07	UP	-
PB.10145.25	29.1104403771055	-4.02697	1.20225813826507	-3.34951	0.000809559585288725	0.0318752713096323	DOWN	-
PB.10152.5	13.1672	4.06608076410347	0.970747280988815	4.1886089652105	2.80669538869895e-05	0.00190576196646161	UP	-
PB.1020.48	21310.9486060833	-3.69333	0.809185118350755	-4.56426	5.01262501514122e-06	0.000397833140181965	DOWN	-
PB.1020.50	2503.26010130691	9.66555249760313	1.53453225573845	6.29869620625986	3.00159611992328e-10	8.83176952651574e-08	UP	-
PB.1020.51	34.6997317863787	-3.50457	0.871687207512097	-4.02045	5.80872777230044e-05	0.00356311299673432	DOWN	-
PB.10226.23	47.5627544199972	9.18217212770691	2.54703637531978	3.6050416149059	0.000312102912802404	0.014799430802462	UP	-
PB.1024.2	13.4145439474162	31.945251776212	3.92829726527287	8.13208614801533	4.21964758371695e-16	5.26597467938966e-13	UP	Retrovirus-related Pol polyprotein from transposon 412 [Exaiptasia diaphana]
PB.10249.8	52.4545124598461	-1.8315	0.558890350605654	-3.27703	0.00104906793509328	0.038781223328867	DOWN	-
PB.10253.6	98.1262485781894	-1.83929	0.543599179725873	-3.38354	0.000715570614644143	0.0287427481848903	DOWN	-
PB.1028.11	390.590103302007	11.7100347009311	3.04783370984423	3.84208451501429	0.000121993811970192	0.0068344861439833	UP	molybdenum cofactor biosynthesis protein 1-like [Penaeus vannamei]
PB.1028.6	255.875545217177	-24.3094	2.77946026592618	-8.74607	2.20911628841333e-18	4.70294868199805e-15	DOWN	molybdenum cofactor biosynthesis protein 1-like [Penaeus vannamei]
PB.10283.1	97.5787160150286	1.00848338223112	0.218556110792373	4.61429963488492	3.94423064697754e-06	0.000317919045311279	UP	uncharacterized protein LOC113807535 [Penaeus vannamei]
PB.10329.10	9.8277205360484	6.03412659438769	1.82432200771306	3.30759951854769	0.00094099270945607	0.035655868548246	UP	-
PB.10393.7	273.16745535439	-3.98834	1.11636332849186	-3.57261	0.000353435180256727	0.0163361080570513	DOWN	-
PB.10393.9	360.998481431947	-26.0927	2.86427862239404	-9.10968	8.26260527732203e-20	2.71847225083238e-16	DOWN	-
PB.10404.1	201.549081785041	1.21631832473556	0.38153495469141	3.18796039466248	0.00143280160128876	0.0490582050636156	UP	-
PB.10430.3	9.5762462581502	-3.90705	1.16905877103394	-3.34205	0.000831634821388719	0.0324678487819624	DOWN	-
PB.10458.4	43.0429	8.04582249389805	2.39527593136121	3.35903784134201	0.000782143563528434	0.0310378922233087	UP	-
PB.10459.16	109.123302404373	-21.5319	3.97748931217614	-5.41345	6.18215339999214e-08	7.03579602827408e-06	DOWN	-
PB.10471.1	58.7580107967866	-2.72578	0.603782964740452	-4.5145	6.34676675421247e-06	0.00049717713333702	DOWN	-
PB.10476.1	1150.96457996423	-1.37804	0.366279894926921	-3.76225	0.000168391404554177	0.00884507013384649	DOWN	-
PB.10563.1	93.7460056617335	1.49818910490755	0.314013715653388	4.77109447843758	1.83227565222715e-06	0.000153499741041094	UP	profilin, partial [Scylla paramamosain]
PB.10566.1	185.417606115364	1.69025023165326	0.257284404212916	6.56957904939505	5.04577022968279e-11	1.66010427620409e-08	UP	-
PB.10568.2	76.7691394217387	-22.1568	4.14958721963716	-5.33953	9.31899068816721e-08	1.00491645771735e-05	DOWN	-
PB.10568.9	29.4055025150299	-8.52409	2.14260640661796	-3.97837	6.938821881679e-05	0.00413031089999745	DOWN	-
PB.10632.1	53.4880780778766	1.16439931179461	0.303264546210927	3.83954974738375	0.000123260152740751	0.00688411757382794	UP	-
PB.1064.5	165.424868009892	-24.2292	3.4714984192551	-6.97946	2.96314711819495e-12	1.11707559744368e-09	DOWN	-
PB.10656.2	645.430284310971	-1.15682	0.335011374931074	-3.45308	0.000554233075643276	0.0236815221258628	DOWN	-
PB.10688.1	52.102297043913	-2.27045	0.64740475159775	-3.50701	0.000453179642016606	0.0200992946375282	DOWN	-
PB.10708.33	12.8257231343493	-7.51971	1.91409223278198	-3.9286	8.54407766869433e-05	0.0049713619760083	DOWN	-
PB.10708.37	20.4420518673258	4.67755955016296	1.32285203361695	3.53596580062969	0.000406287286539896	0.0183569827555123	UP	-
PB.1073.3	45.717090136473	-8.65336	1.96000545433455	-4.41497	1.01024222432604e-05	0.000758541002916678	DOWN	-
PB.1082.15	454.76813790403	24.7201853080911	3.45304804190849	7.15894624345518	8.12995562461832e-13	3.72444587355142e-10	UP	-
PB.1091.14	9.05072646805886	-2.39253	0.717156371106748	-3.33614	0.000849503183998542	0.0329168840814681	DOWN	filamin C [Scylla paramamosain]
PB.1095.1	294.319288134258	3.84834288050868	1.08313519167387	3.55296634260536	0.000380913197724536	0.0174722807843456	UP	-
PB.1107.6	33.206488176091	21.9774735526627	4.24883745459837	5.17258515711803	2.30877220102724e-07	2.19327102760889e-05	UP	-
PB.1109.5	56.1863265578394	-23.1298	4.24798496878946	-5.44489	5.1838054106432e-08	6.06504535260694e-06	DOWN	-
PB.1114.6	141.912032874601	3.23104537256439	0.982121983267531	3.28986157281061	0.00100236681620768	0.037360100355687	UP	-
PB.1123.5	95.2762053374148	-24.0956	4.24757359858928	-5.67279	1.40494176506155e-08	2.25951600515746e-06	DOWN	-
PB.1137.1	11.6244652529133	-7.03837	1.75358007129018	-4.01371	5.97713172066384e-05	0.00365402658957002	DOWN	leucine-rich repeats and immunoglobulin-like domains protein 1, partial [Procambarus clarkii]
PB.1160.1	131.168955654383	-23.4782	4.22371724825415	-5.55865	2.71869252956433e-08	3.59095625319207e-06	DOWN	-
PB.1188.11	302.099785175848	11.8062929822699	2.90062941341839	4.07025210723358	4.696228899185e-05	0.00300816318744078	UP	-
PB.1188.13	213.112882810749	23.6983954050174	2.68824130268455	8.81557596088992	1.19071337970431e-18	2.78094607726747e-15	UP	-
PB.1188.7	282.436286580316	-25.7051	3.5256202935953	-7.29094	3.07791852315977e-13	1.59132784673822e-10	DOWN	-
PB.1205.2	67.0206137079647	-1.71075	0.443176427723327	-3.8602	0.00011329300258777	0.00639654767028702	DOWN	-
PB.1219.4	110.409659417999	-1.11006	0.34193829085841	-3.24638	0.00116882297256477	0.0418820516832591	DOWN	-
PB.1219.6	48.7565910258978	-2.15619	0.438401203924796	-4.9183	8.73008350660147e-07	7.54058358442515e-05	DOWN	-
PB.1229.1	32957.0733698148	10.5332294747632	2.52066340217892	4.17875288928225	2.9311194983857e-05	0.00197542170886549	UP	ribonuclease P protein subunit p40-like [Penaeus vannamei]
PB.1231.8	67.0514733405155	-23.9129	4.2476546772567	-5.62968	1.80547416230759e-08	2.64542167644024e-06	DOWN	Zinc finger protein ubi-d4 B [Armadillidium vulgare]
PB.1236.7	32.8571302551398	21.5716965279198	3.76865407548531	5.72397893142842	1.04057660060189e-08	1.86433206694966e-06	UP	-
PB.1240.6	40.1493751106477	-8.19762	2.42062307803825	-3.38657	0.00070770982459137	0.0284902405581605	DOWN	-
PB.1250.6	53.6491844685375	9.36595781703553	2.47608493839505	3.78256725841818	0.000155219132953747	0.00829768927729548	UP	-
PB.1255.5	40.200970586462	21.8113080537929	3.94833638386567	5.52417675021858	3.31034087108119e-08	4.15988008560067e-06	UP	-
PB.1264.6	32.0587943721919	-22.3776	4.24862784669709	-5.26701	1.38662639813012e-07	1.41361678802049e-05	DOWN	-
PB.1285.2	39.599906941812	-22.309	3.91117494851727	-5.70392	1.17083039154485e-08	2.01778679525713e-06	DOWN	-
PB.1286.14	87.8901438840684	22.4726652198031	4.24836804804675	5.2897171256467	1.22505676461288e-07	1.27037333432965e-05	UP	-
PB.1286.19	108.504073172929	-21.9638	3.15880864738099	-6.95319	3.57116022487239e-12	1.33241092472532e-09	DOWN	-
PB.1286.22	134.786125401575	-8.72002	2.06921596275156	-4.21417	2.50703229605981e-05	0.00173152682875383	DOWN	-
PB.1297.1	642.402006239552	1.90294785982521	0.467850518268438	4.06742706381563	4.75350796608529e-05	0.00302877124648931	UP	uncharacterized protein LOC113804764, partial [Penaeus vannamei]
PB.1303.6	28.9348334923019	-8.50273	2.1295136657803	-3.99281	6.52960092702658e-05	0.00393460824148582	DOWN	-
PB.1315.1	285.601039454572	-1.90768	0.498055170835367	-3.83027	0.000128005240772739	0.00711618689524763	DOWN	-
PB.1316.4	31.026	2.14273793333649	0.618332840090349	3.46534713088084	0.000529547483430987	0.0227881723815111	UP	E3 SUMO-protein ligase NSE2 [Scylla paramamosain]
PB.1318.1	244.13323557711	1.10254270775854	0.320471706555287	3.44037456413748	0.000580909636857573	0.0245957336887431	UP	-
PB.1390.10	159.537887561265	1.28162849844546	0.282202510811174	4.54152053701258	5.58499441337554e-06	0.000439405506118422	UP	-
PB.1405.6	63.4642608329671	22.1070756855578	4.24865529688619	5.2033111986656	1.9576863232096e-07	1.90458671299136e-05	UP	-
PB.1412.8	153.632763632791	2.39235142380222	0.519771573957029	4.60269769196728	4.17053376271981e-06	0.000335412860903539	UP	-
PB.1414.5	383.063450922394	-26.2763	4.24723271023066	-6.18668	6.14456419519331e-10	1.6799102391318e-07	DOWN	-
PB.1427.1	1465.92373670399	11.5675942547731	1.67873819235408	6.89064817102422	5.55387438890062e-12	2.01000268008702e-09	UP	uncharacterized protein LOC113810019 [Penaeus vannamei]
PB.1434.2	60.098881679793	-8.81253	2.66698018950726	-3.30431	0.000952107760775736	0.0358517156848339	DOWN	hypothetical protein C7M84_017415 [Penaeus vannamei]
PB.1438.2	531.372942997927	-5.44612	1.10054550738213	-4.94856	7.476277143e-07	6.53560256237471e-05	DOWN	-
PB.1443.1	1236.52	-1.12245	0.164692286086994	-6.81543	9.39835314146541e-12	3.20882828813938e-09	DOWN	-
PB.1443.2	774.352375524231	-1.38784	0.239897163478609	-5.78514	7.24540810011266e-09	1.43288833088075e-06	DOWN	putative stathmin isoform X3 [Penaeus vannamei]
PB.1443.3	322.283919448356	-1.17496	0.365030997514826	-3.2188	0.00128727928496278	0.0452934523280509	DOWN	-
PB.1443.4	252.94512538686	-1.51881	0.38308965375737	-3.96463	7.35087136868364e-05	0.00435409796569606	DOWN	putative stathmin isoform X3 [Penaeus vannamei]
PB.1501.1	24.5621789110263	8.63380442587963	1.60823576546498	5.36849422906809	7.93967312502024e-08	8.84137569438793e-06	UP	acyl-CoA dehydrogenase family member 11-like [Penaeus vannamei]
PB.1501.5	46.3999742951557	23.2360708967127	4.24786727328688	5.4700557719482	4.49893983693792e-08	5.39122932304378e-06	UP	acyl-CoA dehydrogenase family member 11-like [Penaeus vannamei]
PB.1531.1	233.849288822274	5.86523660604539	1.57319032791137	3.72824349475395	0.000192819030589902	0.00994061757276232	UP	LOW QUALITY PROTEIN: galactosylceramide sulfotransferase-like, partial [Ixodes scapularis]
PB.1545.2	801.396710589432	-1.02952	0.290223692562651	-3.54735	0.000389132025659589	0.017701186818817	DOWN	-
PB.1551.5	44.7447466113628	1.32242273168635	0.400053450980995	3.30561510829005	0.000947681689242561	0.0357266125160182	UP	-
PB.1560.15	353.193411545813	-10.8083	2.04437458463203	-5.28687	1.24426780876968e-07	1.28660846477668e-05	DOWN	-
PB.1560.8	90.3364046396703	-23.4377	4.18236958549762	-5.60393	2.09545988850339e-08	2.90562409290522e-06	DOWN	-
PB.159.3	28.6111125691833	21.8903987468829	4.2491446644797	5.15171886941706	2.58109759830719e-07	2.42001303575998e-05	UP	-
PB.1615.1	357.642941660925	4.87377781702327	1.03514273015622	4.7083147811778	2.49773178088412e-06	0.000205912097681042	UP	-
PB.1615.2	116.868383489829	5.47060224312848	1.10854688846631	4.93493085411764	8.01791604283632e-07	6.97539421890119e-05	UP	CDP-diacylglycerol--inositol 3-phosphatidyltransferase-like [Penaeus vannamei]
PB.1675.1	58.9518624046898	-8.51311	1.93967810414471	-4.38893	1.13908768228903e-05	0.000846503538187315	DOWN	nuclear pore membrane glycoprotein 210-like, partial [Penaeus vannamei]
PB.1675.13	184.709702832551	-1.46313	0.417786754709647	-3.50209	0.000461618725524201	0.0203737113359102	DOWN	-
PB.1675.5	53.5975536067525	22.5504400455988	4.24826988912288	5.30814675953996	1.10745459030727e-07	1.16936951658616e-05	UP	-
PB.1679.6	28.2077626310815	-3.44775	1.03162142257924	-3.34207	0.000831550200228202	0.0324678487819624	DOWN	-
PB.1689.2	88.2212872856511	-6.02121	1.03745575475274	-5.80383	6.48185267543038e-09	1.30324850098056e-06	DOWN	-
PB.1698.18	36.5833588451945	-22.445	4.24853151920462	-5.283	1.27087403126539e-07	1.30295189987325e-05	DOWN	-
PB.1698.3	435.15045224632	-1.37633	0.382773384427723	-3.59569	0.00032353850333436	0.0152265045177813	DOWN	LOW QUALITY PROTEIN: uncharacterized protein LOC113821106 [Penaeus vannamei]
PB.1712.10	241.44986569261	26.0969372836868	4.24724783013683	6.14443477927354	8.02487545977597e-10	2.13550196885847e-07	UP	-
PB.1712.3	111.89121906647	25.0818089136219	4.24737	5.90525820319381	3.52094853348335e-09	7.96416552345599e-07	UP	-
PB.1712.5	2861.94864316742	29.8100654065782	4.24714870213485	7.01884193308185	2.23714694345727e-12	9.09714438546764e-10	UP	-
PB.1722.1	413.614008188199	-2.36035	0.41875374535751	-5.63661	1.73431652654625e-08	2.55148981350551e-06	DOWN	-
PB.1724.1	127.16327174507	-2.08954	0.383309110979131	-5.45133	4.99951805503554e-08	5.8937315286577e-06	DOWN	chymotrypsin [Scylla paramamosain]
PB.1759.22	54.6693486996615	8.3143124049992	2.46046779727788	3.37915920468363	0.000727078899463992	0.0291080889939174	UP	-
PB.1765.3	46.5958272889093	-1.04462	0.309012270302363	-3.38052	0.000723477665002783	0.0289959913334615	DOWN	-
PB.1779.1	337.437064177921	1.15832137508463	0.26711208943648	4.33646181095104	1.44794569678858e-05	0.00105015235896744	UP	protein phosphatase 1K, mitochondrial-like [Daphnia magna]
PB.1785.18	368.550941250384	-22.9718	3.35665453513672	-6.84367	7.71879068125586e-12	2.68606493793588e-09	DOWN	-
PB.1797.1	37.3187112372929	-4.67834	1.1876545420198	-3.93915	8.17724723945733e-05	0.00477327023940646	DOWN	-
PB.1801.2	59.2866955553124	23.5935026206489	3.2132366407535	7.34259728070207	2.09488152346076e-13	1.13157995844132e-10	UP	-
PB.1826.1	267.832155515111	1.28461937979909	0.35379561136784	3.63096471104463	0.000282363794787321	0.0135710864503957	UP	-
PB.1843.4	57.359	1.5628969005831	0.429571549496634	3.63826911352598	0.000274476538982911	0.0132624571726709	UP	-
PB.1847.9	1025.70088857142	4.68059665560596	1.44769716677916	3.23313242784012	0.00122440789849023	0.043443672798294	UP	-
PB.1872.8	46.9743608720284	-8.03819	1.81999323215164	-4.4166	1.00263376390135e-05	0.000754393317034381	DOWN	-
PB.1875.4	115.255756892658	1.38438782974009	0.340523756296317	4.06546622414039	4.7936536619924e-05	0.00304433862463054	UP	ATP-binding cassette sub-family C member 9-like [Penaeus vannamei]
PB.1886.16	48.5359135656383	-7.92967	2.44400328597327	-3.24454	0.0011763980609905	0.0420286497781906	DOWN	-
PB.1912.4	43.5473764998097	-22.9627	4.24810793538005	-5.40539	6.46679857735883e-08	7.33667421044494e-06	DOWN	-
PB.1914.4	28.012779378673	-22.5645	4.24846809641988	-5.3112	1.0890575677751e-07	1.155838194585e-05	DOWN	-
PB.1918.1	26.0517593869982	-7.85541	2.39246413361939	-3.2834	0.00102564344547078	0.0380318257531074	DOWN	hypothetical protein Anas_08028 [Armadillidium nasatum]
PB.1926.1	94.2746234040414	3.26456966874011	0.912719382553897	3.57675067621053	0.000347891696924126	0.0161419657738125	UP	-
PB.1942.4	27.3907664759476	-21.8714	4.24924307454816	-5.14714	2.64493496248924e-07	2.4670835367899e-05	DOWN	-
PB.1959.1	371.16866980632	1.48172564738025	0.448746507384838	3.30192129185652	0.000960250112660483	0.0360502197378584	UP	uncharacterized protein LOC113227390 [Hyposmocoma kahamanoa]
PB.1973.12	2643.98714556598	-6.26611	1.55634749778661	-4.02616	5.66940596329379e-05	0.00351338135646516	DOWN	-
PB.1980.1	176.551164714254	1.70826077025231	0.416389202050301	4.10255780371064	4.0860772701048e-05	0.00266449049517771	UP	zinc finger CCCH domain-containing protein 18-like [Penaeus vannamei]
PB.1994.3	38.8625039939959	4.22521717862674	1.11794342095964	3.77945529211112	0.000157171809343487	0.00835272386483131	UP	-
PB.2044.1	1545.51738440005	8.16762194745866	1.59729780789406	5.11339958465678	3.16411989204471e-07	2.88444994994938e-05	UP	hypothetical protein C7M84_008986 [Penaeus vannamei]
PB.2050.4	12763.9826046218	8.54921528278338	2.03029926111253	4.21081534458064	2.54450669643219e-05	0.00174740496870166	UP	-
PB.2050.6	283.069493788909	26.0742209394551	4.24723964366283	6.13909812655841	8.29912932574091e-10	2.1764767349847e-07	UP	-
PB.2068.11	26.4416696532796	-21.8948	4.24923499400133	-5.15265	2.56836329290235e-07	2.41432820606309e-05	DOWN	-
PB.2081.2	29.2175061186242	-3.42883	0.999413964730872	-3.43084	0.000601711049016389	0.025117098702367	DOWN	-
PB.2094.11	251.793887720983	-24.0109	2.86675426817892	-8.37564	5.49251419139411e-17	9.46569433813068e-14	DOWN	-
PB.2096.1	253.654119912305	2.41891806674597	0.586010831319966	4.12777023471982	3.66297842751063e-05	0.00240593198312227	UP	-
PB.2100.1	875.409286016111	5.42031465328442	1.00025947451831	5.41890858458967	5.99639666327723e-08	6.84591771737117e-06	UP	-
PB.2101.8	65.6418723755946	-32.5312	4.24791077417167	-7.65816	1.88613756442136e-14	1.5513910134994e-11	DOWN	-
PB.2118.9	43.6868576821548	9.59750778499325	2.23906290729036	4.28639488142289	1.81596071392746e-05	0.00129372901964073	UP	-
PB.2119.1	96.5418628416554	-2.0678	0.516372383388087	-4.00448	6.21531217034498e-05	0.00378047668499085	DOWN	-
PB.2137.2	29.6677114931908	-6.02896	1.36483378096061	-4.41736	9.99135264737076e-06	0.00075332717429374	DOWN	-
PB.2152.3	1027.35117846221	-1.02773	0.276068649706402	-3.72275	0.000197064816147252	0.0101306431266835	DOWN	-
PB.2158.2	6.17301659908627	5.47845269350737	1.57118795167478	3.48682198566232	0.000488796594366919	0.0214165103471346	UP	LOW QUALITY PROTEIN: signal recognition particle receptor subunit alpha homolog [Penaeus vannamei]
PB.2179.5	47.7781469218062	7.92973327073872	1.97591501516026	4.01319551190088	5.99022578707462e-05	0.00365585601113015	UP	Fibronectin type-III domain-containing protein 3a [Penaeus vannamei]
PB.2182.9	48.594673209136	-29.0975	4.2480818496057	-6.84955	7.40822104278904e-12	2.62853850744684e-09	DOWN	-
PB.2183.6	57.7230118576404	30.3826318592451	4.24778	7.15259152871313	8.5154714218053e-13	3.80473365711797e-10	UP	organic cation transporter protein-like [Penaeus vannamei]
PB.2188.2	26.8302041464274	22.3696460317203	4.24854780707452	5.26524521966571	1.40002356166341e-07	1.42072750780254e-05	UP	band 3 anion transport protein-like [Penaeus vannamei]
PB.2196.1	759.291111109363	-5.03835	1.1627383723575	-4.33317	1.46976226756297e-05	0.00106384332450743	DOWN	-
PB.2196.17	143.052900535182	24.0952949575501	4.24753715203078	5.67276849974814	1.40508050013259e-08	2.25951600515746e-06	UP	-
PB.2196.28	113.450170020324	-20.7942	4.00326527992858	-5.19431	2.05482876010639e-07	1.97258110496048e-05	DOWN	-
PB.2199.8	109.624209955198	-24.3816	4.24748446635884	-5.74025	9.45388253362167e-09	1.74564011619542e-06	DOWN	-
PB.2205.3	251.89166944754	25.7052747087287	4.11641725281756	6.24457462156787	4.2495501620424e-10	1.20152710870685e-07	UP	-
PB.2205.4	340.695860868115	-25.4121	4.24729726078035	-5.98313	2.18884739142281e-09	5.17755398320149e-07	DOWN	-
PB.2221.6	159.810468521734	-25.1483	4.05663559373529	-6.1993	5.67149100151475e-10	1.57889946796785e-07	DOWN	-
PB.2230.1	116.80701090382	-24.9459	4.24738946456685	-5.87324	4.27359467480488e-09	9.2932716317556e-07	DOWN	uncharacterized protein LOC113804722 [Penaeus vannamei]
PB.2235.3	83.358445745037	9.74511545426992	2.68903343999489	3.62402166865149	0.000290057288430755	0.0138488962079122	UP	-
PB.2239.2	39.0169896419042	2.69514653933348	0.817047120323473	3.29864272487302	0.000971534770850534	0.0363231558800121	UP	-
PB.2258.9	11.1496477842854	6.77930183823427	1.30388581210684	5.1993063926972	2.00033559701969e-07	1.93567234202512e-05	UP	-
PB.2266.35	86.3909624035875	24.3289731646549	4.2474637217935	5.7278825101729	1.01691953038822e-08	1.83101167782488e-06	UP	-
PB.2272.22	45.1594168934926	21.859637212931	3.92875337074306	5.56401360689042	2.63639375552567e-08	3.50557935848617e-06	UP	-
PB.2272.25	116.397692427613	9.42998758220928	1.86205959881093	5.06427806512266	4.09950909162626e-07	3.69067993868274e-05	UP	-
PB.228.1	217.061647247917	25.9728269328961	4.24725269672047	6.1152064140076	9.6432061559556e-10	2.47515797156163e-07	UP	-
PB.2306.1	21.8438922441333	1.38794238958841	0.378284479489696	3.66904397309859	0.000243459204593822	0.0119229121426996	UP	-
PB.2308.7	98.9656528710799	23.4718145107392	2.73831133864546	8.57163835955549	1.02023044026999e-17	1.94332420335848e-14	UP	uncharacterized protein LOC113820202 isoform X1 [Penaeus vannamei]
PB.2367.1	60.0558599270653	2.20370877996004	0.607539896438141	3.6272659505653	0.000286438219572481	0.0137049266391481	UP	COP9 signalosome complex subunit 5-like [Penaeus vannamei]
PB.2376.3	183.22748965851	-1.69329	0.418864233498762	-4.04257	5.28691896452684e-05	0.00331036131912095	DOWN	-
PB.240.1	453.167649698463	1.01812971497721	0.232404982301844	4.38084289283814	1.18221091686653e-05	0.000874956958943077	UP	-
PB.2406.2	26.8013111395546	8.40675242809847	2.25327989364234	3.73089577190044	0.000190800153507759	0.00985056826761671	UP	putative telomerase-binding protein EST1A-like isoform X2 [Penaeus vannamei]
PB.2411.1	68.6850203896854	-9.08446	2.52011661452012	-3.60478	0.000312419251556491	0.014799430802462	DOWN	1,5-anhydro-D-fructose reductase-like [Daphnia magna]
PB.2412.5	244.32853003297	9.82875825041545	1.94978530844051	5.04094384539021	4.63241395417186e-07	4.14979439147114e-05	UP	-
PB.2451.6	521.377613432771	2.37356393071962	0.545495425745697	4.35120776214564	1.35389685665609e-05	0.000989876386651324	UP	-
PB.2453.1	52.7639771328281	1.19235097269055	0.247780036337777	4.81213494966611	1.49326463027993e-06	0.000125680791242932	UP	-
PB.2461.5	28.5419296035714	29.4894165130026	4.24969362409001	6.93918647354661	3.94364301720605e-12	1.45637126975208e-09	UP	-
PB.2463.1	788.848909548504	-1.57101	0.363914454247711	-4.31699	1.58173209505474e-05	0.0011380609592868	DOWN	-
PB.2466.17	86.911249244215	22.6694764121419	4.00840020973278	5.65549227272722	1.55400221746548e-08	2.39322954265078e-06	UP	-
PB.247.3	143.899529054596	24.2561350807958	4.13281387209349	5.86915739046065	4.38015482353204e-09	9.43584423919334e-07	UP	-
PB.2480.10	440.627314857339	-37.8812	4.24720437995324	-8.91908	4.70173231479579e-19	1.41800328503979e-15	DOWN	-
PB.2504.48	53.9044466689843	-22.5781	4.23702060459587	-5.32877	9.88806428835885e-08	1.0587542445562e-05	DOWN	-
PB.2508.2	101.674844043234	1.5554814747428	0.466141369791195	3.3369307586657	0.000847090489098919	0.0328585765176623	UP	-
PB.2518.1	135.144747230458	-1.46567	0.371345772799451	-3.94691	7.91652638118998e-05	0.00464354953422442	DOWN	Eukaryotic peptide chain release factor GTP-binding subunit ERF3A [Armadillidium vulgare]
PB.2558.1	12430.7118929776	-5.25737	1.59307218918733	-3.30015	0.000966339279750721	0.0362037110491287	DOWN	T-complex protein 1 subunit delta-like [Penaeus vannamei]
PB.2558.7	6489.51792139249	-3.49517	1.06337310090339	-3.28687	0.00101308589283839	0.0376047092797068	DOWN	peroxisome biogenesis factor 2-like [Penaeus vannamei]
PB.2561.12	3113.24358387569	-19.0794	2.64834450578186	-7.20428	5.83494008581096e-13	2.74249761877383e-10	DOWN	-
PB.2562.1	61.4214105201398	1.12571282402196	0.305175406551302	3.68874031083734	0.000225367101616819	0.0112345189732979	UP	-
PB.257.2	155.585205344835	1.76095252500569	0.525412787778701	3.35156007993355	0.000803576005169943	0.0317491476016435	UP	-
PB.2590.3	45.869433897536	-22.387	3.96017714218509	-5.65303	1.57645131306175e-08	2.4127151786081e-06	DOWN	-
PB.2618.2	174.176888205329	1.51619290871337	0.453341926975042	3.34447978114507	0.000824370382550798	0.0323064396181516	UP	-
PB.2622.1	101.333345128724	-1.60236	0.382788824459283	-4.18601	2.839041048035e-05	0.0019231915566174	DOWN	-
PB.2643.2	143.972369199365	9.93506730605014	2.1072988649436	4.71459813855878	2.42188255182304e-06	0.000200114957609653	UP	-
PB.2670.23	730.833773653001	23.985090350668	4.24751571465279	5.6468514684774	1.63412894992379e-08	2.44045974766292e-06	UP	-
PB.2673.31	25.0057052825935	8.85469011747831	2.50374336566289	3.53658056129645	0.000405342855063066	0.0183372040844843	UP	-
PB.2673.6	83.4687667127871	23.4484991628264	4.24770732848938	5.52027184301454	3.38475617059272e-08	4.23867510622565e-06	UP	-
PB.2681.1	228.375176303356	1.30373389331579	0.407076047455871	3.20267896247842	0.00136155672191697	0.0471299600629832	UP	-
PB.2683.3	70.215613387557	23.0938478381971	4.03920344597796	5.71742625670238	1.08149584140538e-08	1.89084135247836e-06	UP	-
PB.2685.5	203.398864134336	-11.1854	2.57767321774547	-4.33933	1.4291921756612e-05	0.00103863241022801	DOWN	-
PB.2736.1	97.7442415743118	-24.5304	4.19377419017988	-5.84925	4.93786732096973e-09	1.03298471799547e-06	DOWN	uncharacterized protein DEA37_0002748, partial [Paragonimus westermani]
PB.2752.4	272.552044495096	-10.0515	3.08236313310324	-3.26096	0.00111033985731667	0.0404268710021605	DOWN	Protein giant [Orchesella cincta]
PB.2755.16	301.497673165839	-3.16193	0.986130155978893	-3.2064	0.0013440603322999	0.0467270773162973	DOWN	-
PB.279.3	427.908415179256	-2.15965	0.603859432131182	-3.57641	0.000348342827480523	0.0161419657738125	DOWN	-
PB.2819.5	53.5877951317424	-22.8362	3.98409279368076	-5.73185	9.93396658914259e-09	1.80663409461135e-06	DOWN	-
PB.2847.2	73.2391669040527	9.36000790753698	2.72499336262672	3.43487365360572	0.000592830158681642	0.0248335542271087	UP	-
PB.285.1	158.310440071616	1.50071285067638	0.454553240582454	3.30151171896475	0.000961653175605705	0.0360654819464726	UP	-
PB.2862.9	214.84460251547	-10.2418	2.61789317586991	-3.91223	9.14473258102402e-05	0.00526163778759683	DOWN	-
PB.2864.5	101.727036058499	-23.6727	4.24743889429535	-5.57341	2.4980641956936e-08	3.34842375208693e-06	DOWN	-
PB.2864.6	425.525940530979	-4.82882	1.47974646018592	-3.26328	0.0011013226172548	0.0401389394169875	DOWN	-
PB.2864.7	259.839511815146	11.3306195149311	2.69765981064733	4.20016618485789	2.66719139766246e-05	0.00182128912967551	UP	-
PB.2897.2	876.35840202051	-12.3517	2.10626701830268	-5.86424	4.51188584163474e-09	9.66004899600458e-07	DOWN	-
PB.2906.2	2784.38444465646	-7.81036	1.21475772942471	-6.42957	1.27969126032066e-10	3.92485647476821e-08	DOWN	putative tiptop [Penaeus vannamei]
PB.2906.21	383.33829200705	-38.7981	4.2472175922852	-9.13494	6.5440507236465e-20	2.36835739739491e-16	DOWN	-
PB.2906.9	1555.70550763362	27.5912518017313	4.24717042192602	6.49638443027657	8.22732630409e-11	2.58917535888105e-08	UP	-
PB.2921.4	100.375060383433	-1.61054	0.380358519941215	-4.23427	2.29296221560824e-05	0.00159585760663611	DOWN	-
PB.2927.1	22.6894783116988	-21.3736	4.25002733898286	-5.02905	4.92926633662084e-07	4.38317144935245e-05	DOWN	-
PB.2927.4	40.6410619504146	2.57619863438533	0.789445122876984	3.26330299564947	0.00110121716312174	0.0401389394169875	UP	-
PB.2929.7	336.813561639111	-7.84735	1.96916871218821	-3.98511	6.74489439161955e-05	0.004021490493033	DOWN	-
PB.2933.7	43.1625175277416	-9.18834	2.70289554759795	-3.39944	0.000675230342746745	0.0274267803976963	DOWN	-
PB.2961.1	74.8461380714179	-22.6854	4.04549703840544	-5.60756	2.05199587025562e-08	2.86732751121318e-06	DOWN	-
PB.2973.8	285.944345743017	22.4481342284969	4.24826899079916	5.28406611660295	1.26347617355123e-07	1.29997976252587e-05	UP	-
PB.2995.12	38.8221098075392	21.5054740513623	3.35790098268499	6.40443960743787	1.50922677678174e-10	4.58995178810992e-08	UP	-
PB.2996.6	134.687058922013	-9.96425	2.59389587527513	-3.84142	0.00012232300132077	0.00684233653910352	DOWN	hypothetical protein TCAL_03664 [Tigriopus californicus]
PB.3002.12	13.3032099098648	7.08188477060075	2.11978272331817	3.34085408504285	0.000835211051268699	0.0325165481642853	UP	-
PB.3009.1	917.05644115293	1.21602282565201	0.26130298083767	4.6536890691172	3.26048354689515e-06	0.000263982460952309	UP	-
PB.3016.14	142.651873019827	-24.9478	4.24736796933434	-5.87371	4.26147270656153e-09	9.2932716317556e-07	DOWN	uncharacterized protein LOC113812683 [Penaeus vannamei]
PB.3022.3	39.0104453658135	-22.1074	3.90239315084201	-5.66509	1.46943682378934e-08	2.31219078651131e-06	DOWN	-
PB.3024.8	42.7289539733973	-1.73201	0.505018306320931	-3.42959	0.000604494340006029	0.0252042104368182	DOWN	-
PB.307.1	461.595461384019	12.2270621897815	3.4893446130542	3.50411425229773	0.000458128759139049	0.0202939264651179	UP	-
PB.308.1	5113.64920282592	12.4101909534826	1.94354532382631	6.38533652976526	1.71020948069898e-10	5.15784927633139e-08	UP	39S ribosomal protein L52, mitochondrial-like [Penaeus vannamei]
PB.309.1	2065.1695063447	32.5890712831242	4.24715089820296	7.6731606821206	1.67809057332437e-14	1.44599466521862e-11	UP	protein anon-73B1-like [Penaeus vannamei]
PB.309.2	3080.55748059498	12.1009125082705	1.69834789585619	7.12510819355422	1.03998962304086e-12	4.48074576755616e-10	UP	protein anon-73B1-like [Penaeus vannamei]
PB.3095.10	48.1310602475587	-23.4447	4.24784885972288	-5.5192	3.40550616142987e-08	4.24995425821753e-06	DOWN	-
PB.3097.1	47.9304890067564	1.6030909203933	0.418510575731665	3.83046693047285	0.000127900322447316	0.00711618689524763	UP	phosphofructokinase [Scylla paramamosain]
PB.3107.1	162.057562340516	-1.05267	0.281550240820684	-3.73883	0.000184881604917401	0.0095860317529594	DOWN	oxidoreductase HTATIP2-like [Penaeus vannamei]
PB.312.1	3280.52012115291	12.6248628052588	2.36450878982519	5.33931734979601	9.32972091937306e-08	1.00491645771735e-05	UP	hsp70 binding protein [Penaeus vannamei]
PB.3134.8	232.882728157508	1.23381789306687	0.361935941819172	3.40893995458263	0.000652158324584324	0.0267599341553643	UP	-
PB.3135.1	284.742310436956	1.53701943330114	0.422780480643856	3.63550235564424	0.000277439458477158	0.013369922026294	UP	-
PB.3136.2	319.981611006013	1.75762950191973	0.470742047998093	3.73374231045289	0.000188655518684465	0.00976771370058581	UP	-
PB.3144.50	16.3401846524155	21.8222859115069	3.05399497480646	7.14548848034363	8.96764120689782e-13	3.95790125510779e-10	UP	-
PB.3147.1	87.6392980097215	1.02895279742458	0.314910899284311	3.26744104368269	0.00108524467429311	0.0397531275377955	UP	hypothetical protein evm_006297 [Chilo suppressalis]
PB.3152.4	260.065804198912	3.37159236999833	1.01147503056039	3.33334216676645	0.000858093419558109	0.0331432859628896	UP	-
PB.3182.28	118.399632887839	-23.3267	4.24785375143905	-5.4914	3.98750064338344e-08	4.85897763584815e-06	DOWN	-
PB.3182.40	16818.6124889253	1.12046709433899	0.280997333806505	3.98746521598864	6.67829919751364e-05	0.00400156169300027	UP	-
PB.3189.11	234.988864650239	23.5591506086514	4.23042032578805	5.56898577312473	2.56226403879766e-08	3.42180434790133e-06	UP	-
PB.3190.11	415.822952832589	-25.9137	4.24724929920089	-6.1013	1.05212467761512e-09	2.66275833619362e-07	DOWN	-
PB.3190.4	685.805048651101	-26.6465	4.24720069014724	-6.27389	3.52134336761564e-10	1.01143601442363e-07	DOWN	-
PB.3207.11	20.9412183877128	-22.0669	4.24898421249459	-5.19344	2.06438075388403e-07	1.97650803872531e-05	DOWN	-
PB.322.1	40.5337985833643	9.27942832681227	2.63438544372932	3.5224262071825	0.000427616068942501	0.0191190830076968	UP	guanine nucleotide-binding protein G(q) subunit alpha, partial [Procambarus clarkii]
PB.3231.1	83.8766082036037	2.25699184517625	0.688694096236094	3.27720515902684	0.00104840161626611	0.038781223328867	UP	-
PB.3246.1	6.38622707896191	6.80970475479724	2.13849068853775	3.18435090285735	0.00145079026873762	0.0495803121963013	UP	-
PB.3266.2	165.413120386496	-24.4043	4.07659321322406	-5.98643	2.14491572020016e-09	5.10701610722131e-07	DOWN	-
PB.3273.1	163.035197459929	3.9549518272872	1.03925005993237	3.80558248661017	0.000141470855185193	0.00775753290910202	UP	-
PB.3299.1	39.4585367528734	1.54488875507609	0.373716081568395	4.13385677328247	3.56725832395917e-05	0.00235588770077384	UP	endoribonuclease LACTB2-like [Penaeus vannamei]
PB.3304.1	283.105486280279	1.34844597766131	0.308108269436151	4.37653289906503	1.20581998290466e-05	0.000888794928743436	UP	Inositol polyphosphate 5-phosphatase OCRL-1 [Armadillidium vulgare]
PB.3304.3	63.0182046040122	1.76860098295805	0.46321976566749	3.81806026867082	0.000134505070812715	0.00743477686292817	UP	-
PB.331.5	308.217499003534	-11.0855	2.71103648857242	-4.08902	4.33203355196561e-05	0.00278473581312944	DOWN	-
PB.3313.1	33.7368996182999	-2.00646	0.629495009253521	-3.18741	0.00143551144974486	0.0491045320205258	DOWN	-
PB.3317.11	267.98527090872	-11.1141	2.10624247885492	-5.27676	1.31486253594953e-07	1.3442426564562e-05	DOWN	-
PB.3318.8	70.5272770142119	23.524488495022	3.92543445859792	5.99283690586048	2.06211636907626e-09	4.94238764988338e-07	UP	insulin-like receptor [Penaeus vannamei]
PB.332.29	14.1921772846183	6.27740251619081	1.92178059577073	3.26645119115341	0.00108904579728365	0.0398266632181601	UP	-
PB.3323.9	437.354645722836	11.3052756318342	1.4755446083345	7.66176472603894	1.83395382671884e-14	1.54354937076236e-11	UP	uncharacterized protein LOC113812801 [Penaeus vannamei]
PB.3332.11	58.4859102074492	1.40926372523851	0.344154152261479	4.09486189830362	4.22420105875612e-05	0.00273966272090516	UP	-
PB.334.1	90.668024539353	-1.57335	0.472451438057273	-3.33019	0.000867874813689334	0.0334496883729826	DOWN	ATP-binding cassette sub-family A member 3-like [Penaeus vannamei]
PB.3355.1	41.0697251412342	3.49075640453283	1.06887617312413	3.26581927102929	0.00109147886314779	0.039860455636914	UP	fibrocystin-L-like [Penaeus vannamei]
PB.3384.10	501.367247226924	32.333819455273	4.24723234254727	7.61291515214845	2.67981723400557e-14	1.93970531031792e-11	UP	-
PB.3393.1	283.848970682404	2.0347145630291	0.558329656279442	3.6442888894491	0.000268132116427333	0.0130080019110209	UP	-
PB.3400.2	1481.94971342172	14.0897444628513	3.72885694696905	3.77856932117064	0.000157731946404364	0.0083579456402933	UP	28 kDa heat- and acid-stable phosphoprotein-like [Penaeus vannamei]
PB.3401.2	810.22681133747	8.82505497290786	2.20115004059968	4.00929278337771	6.090086846376e-05	0.00371054432756219	UP	-
PB.3410.2	40.1216558876015	21.9377691542512	3.8077335295932	5.76137195099231	8.34329482461842e-09	1.59763059787177e-06	UP	-
PB.3410.4	178.574939896642	22.6672455085313	3.27803837673692	6.9148810671018	4.68256056265164e-12	1.7117833264942e-09	UP	-
PB.3418.11	195.071816574472	-23.9836	4.24760284363395	-5.64638	1.63861655848717e-08	2.44045974766292e-06	DOWN	-
PB.3425.5	143.759960704318	1.99779145595991	0.491411780547736	4.06541221647788	4.79476393589402e-05	0.00304433862463054	UP	-
PB.3431.2	72.520143517584	9.80597652082499	2.0044771780419	4.89203700009402	9.97976771373056e-07	8.57904449709317e-05	UP	-
PB.3434.1	86.1748717806908	2.41559822328182	0.537650828730428	4.4928754764237	7.0267876103035e-06	0.000546895635278482	UP	-
PB.3441.1	147.994922712174	-1.53543	0.469914955117998	-3.26747	0.00108513016292275	0.0397531275377955	DOWN	-
PB.3444.15	65.6138281775001	-22.1579	3.99846327630419	-5.5416	2.99723744189001e-08	3.84656100210785e-06	DOWN	-
PB.3452.2	182.895170306047	-24.8905	4.14096689291879	-6.01079	1.84623840618097e-09	4.45448094387303e-07	DOWN	-
PB.3456.6	122.648133947993	3.48436858667689	1.07343182443749	3.24600827677416	0.00117035436802082	0.0418954450376275	UP	-
PB.3462.9	94.1024471494649	22.5346295951369	4.04149717123948	5.5758122894407	2.46377485355009e-08	3.32710730316534e-06	UP	-
PB.3478.9	235.331606796971	-12.2755	2.51469495237807	-4.8815	1.05280797337394e-06	8.98636164254155e-05	DOWN	-
PB.3486.7	108.075918121574	8.39485648329912	2.61904965586252	3.20530634633366	0.00134918800140956	0.0467940932549755	UP	-
PB.3505.8	69.1840532861028	-24.0794	4.24758624481362	-5.66896	1.43669034680679e-08	2.2705353860823e-06	DOWN	-
PB.3515.1	173.882968973106	3.24375356400631	0.595502668132729	5.44708485383869	5.12020405113462e-08	6.01640600047445e-06	UP	-
PB.3535.3	84.1079219926303	-23.8364	4.07883637325901	-5.84391	5.09890145686969e-09	1.06054219899753e-06	DOWN	-
PB.3543.1	428.413357541102	1.26104716584932	0.31805493618979	3.96487217257595	7.34352888284669e-05	0.00435409796569606	UP	-
PB.3569.8	1767.54111496859	1.13434331771468	0.328857289881239	3.4493482511041	0.000561941473633421	0.023926145732079	UP	-
PB.3573.11	6.96153108556649	-6.44442	1.52570941284152	-4.22389	2.40124543644789e-05	0.00166481750173344	DOWN	-
PB.3581.1	518.097031545333	-1.63369	0.424779694559013	-3.84597	0.000120074832576863	0.00674028357288958	DOWN	cytosolic Fe-S cluster assembly factor nubp1-like [Penaeus vannamei]
PB.3596.5	42.8391634306987	30.3247824668077	4.24946612965415	7.13613935058607	9.59887006660186e-13	4.18545429614925e-10	UP	-
PB.3605.41	46.6800973363644	22.2170891674165	4.24860899565293	5.22926190434291	1.70188125147302e-07	1.68747354444e-05	UP	-
PB.3611.7	86.7005343304149	-23.8201	4.24764792495053	-5.60784	2.04865105194368e-08	2.86732751121318e-06	DOWN	-
PB.3619.2	225.978351212957	10.9961589843775	2.65288743501942	4.14497759656998	3.3984693498649e-05	0.00225677072001763	UP	-
PB.362.14	61.136796675922	22.3184376329761	3.8641594129449	5.77575489204962	7.66088284272077e-09	1.49867573492382e-06	UP	-
PB.3627.18	28.9420952362982	-3.06067	0.926338965393837	-3.30404	0.000953005786042655	0.0358517156848339	DOWN	-
PB.3640.8	50.3582604746389	32.0627849163553	4.24796969965047	7.54779039949213	4.42704626427122e-14	2.91307693364072e-11	UP	-
PB.3673.3	500.79809187829	2.53004234715012	0.585544503865236	4.32083698241392	1.55438479289388e-05	0.0011206123513869	UP	uncharacterized protein LOC113822365 [Penaeus vannamei]
PB.3673.7	38.6616232311538	3.25275713955411	0.856100995087617	3.79950164550529	0.000144987349664622	0.00787873449206055	UP	uncharacterized protein LOC113822365 [Penaeus vannamei]
PB.3673.8	895.074457274772	2.20470938335424	0.586575062317964	3.75861424221123	0.000170857023072081	0.00896157466956766	UP	uncharacterized protein LOC113822365 [Penaeus vannamei]
PB.368.3	72.1216145068232	2.72369110390011	0.813222921399944	3.34925520693802	0.000810291221708759	0.0318752713096323	UP	LOW QUALITY PROTEIN: cap-specific mRNA (nucleoside-2'-O-)-methyltransferase 1-like [Penaeus vannamei]
PB.3689.5	30.7343603280196	-20.7214	4.25181369021391	-4.87354	1.096143380861e-06	9.33424119923308e-05	DOWN	-
PB.3713.8	67.6972075557386	2.25692975590576	0.662682051620868	3.40575054113128	0.000659824398685743	0.0269827173026392	UP	-
PB.3717.23	16.9567878577257	4.02677161896617	1.13430452260066	3.54999168101159	0.000385243324867397	0.0175932017005947	UP	-
PB.3721.1	1038.34616098115	8.50402996469425	1.3696965039754	6.20869655431857	5.34258707707025e-10	1.49886487524224e-07	UP	-
PB.3729.6	282.897175393088	4.19687097287532	1.23837927737592	3.38900290851793	0.000701472664568708	0.0282705982220558	UP	-
PB.3737.3	139.071372274229	-24.0015	4.2475694637697	-5.65064	1.59850165024746e-08	2.4127151786081e-06	DOWN	-
PB.3758.1	61.3100824195219	-24.1011	4.24756487743972	-5.67409	1.39427864434351e-08	2.25951600515746e-06	DOWN	-
PB.3766.1	18.700868129929	32.6253	4.24938502839269	7.67764534043654	1.62039357815701e-14	1.43033326797757e-11	UP	-
PB.3766.2	164.849973132002	-24.1717	4.24751848043064	-5.69079	1.26453733888575e-08	2.13854536596328e-06	DOWN	-
PB.3788.1	384.535939904717	5.86254891844202	1.31412306243211	4.4611871490878	8.15068701067893e-06	0.000627416141886067	UP	-
PB.3792.5	41.622101509036	22.0740803495942	4.24872200726967	5.19546355629408	2.04210339912566e-07	1.97082037647351e-05	UP	-
PB.3799.3	74.4935065820422	-1.42239	0.384286224447287	-3.70139	0.000214424398240093	0.0108686742250801	DOWN	probable palmitoyltransferase ZDHHC24 [Penaeus vannamei]
PB.3805.2	287.297710503999	2.64169939848236	0.754169586427783	3.50279227115892	0.000460408367924474	0.0203451028614831	UP	-
PB.3820.4	244.984529150666	-5.05365	1.13460541058402	-4.4541	8.42449145927823e-06	0.000641875306111028	DOWN	-
PB.3830.11	40.7089286529119	-23.1907	4.24795982993987	-5.45927	4.78102645325677e-08	5.67311896294478e-06	DOWN	-
PB.3849.1	186.108276258652	24.2688505809606	4.22245907920436	5.74756323879724	9.05387421180027e-09	1.68901423504775e-06	UP	-
PB.3851.5	76.8061443091434	-23.8353	4.24765979795707	-5.6114	2.00697080036015e-08	2.8484031465033e-06	DOWN	-
PB.3852.1	244.651128845421	-1.07901	0.312803164981714	-3.44948	0.000561676471671423	0.023926145732079	DOWN	kazrin-like [Penaeus vannamei]
PB.3854.5	92.7929310527206	24.5094222493786	4.24744857529149	5.77038704881707	7.90896631636628e-09	1.5346411012443e-06	UP	-
PB.3857.1	71.8671371134125	6.63026701601258	1.62960555603616	4.06863304525052	4.72897557090207e-05	0.00301845423080276	UP	Reverse transcriptase domain [Trinorchestia longiramus]
PB.3857.2	53.5093496731709	6.57229979713669	1.64551271176449	3.99407415703837	6.49475355528577e-05	0.00393062919597571	UP	-
PB.3871.1	22.1452032901616	21.4614533789436	3.83336903414013	5.59858787082774	2.16104858709515e-08	2.97378362796808e-06	UP	-
PB.3880.15	182.995825260027	24.1736153592401	4.18957151804968	5.76994932658254	7.92953734167842e-09	1.5346411012443e-06	UP	-
PB.3880.22	258.275075793005	-11.2182	2.68013047877107	-4.18569	2.84299268544751e-05	0.0019231915566174	DOWN	-
PB.3880.24	172.220253622633	-10.1301	2.67620556774744	-3.78526	0.000153548719738375	0.00823271365340967	DOWN	-
PB.3883.1	529.115369709591	6.88571404470383	1.54370345861307	4.46051604424742	8.17625372201789e-06	0.000627416141886067	UP	-
PB.3897.3	46.6282752609686	19.352890563874	4.25631565316412	4.54686450463023	5.44510277236271e-06	0.000429332711186446	UP	-
PB.3897.4	43.9263424323672	-31.7052	3.83968582255652	-8.25724	1.49076462247205e-16	2.18315087822128e-13	DOWN	-
PB.3921.2	131.33271801035	-23.9385	4.1589116789028	-5.75594	8.61593743499859e-09	1.64115469321071e-06	DOWN	-
PB.3939.7	23.5047989038936	31.7664645368598	4.24862891662983	7.47687434233682	7.61111261187693e-14	4.72463491720563e-11	UP	-
PB.3950.1	11.4124707242108	2.39041040166318	0.710888233386291	3.36256852962181	0.000772209564887297	0.0307110289701496	UP	-
PB.3955.1	717.570350161912	8.14983058589162	2.04212575971149	3.99085636481223	6.58351448816952e-05	0.00395138775199908	UP	beta-centractin [Cryptotermes secundus]
PB.3956.3	117.795101132548	-10.6076	1.40166103962469	-7.56791	3.7928330297409e-14	2.58993245621421e-11	DOWN	WD repeat-containing protein 36-like [Penaeus vannamei]
PB.3971.6	21.3062641720964	7.01420881112166	1.82919387396844	3.83459014976051	0.000125773837502173	0.00701368405707418	UP	-
PB.3986.9	96.8580477983143	22.3423878103162	4.06041778067008	5.50248497006363	3.74475159689626e-08	4.60973826677797e-06	UP	-
PB.3989.20	33.2970265923873	20.9485132119828	4.25071795031356	4.92822940897255	8.29781532591773e-07	7.18435967608346e-05	UP	-
PB.3989.26	273.661497905793	23.6054433377821	4.24767850194895	5.55725752948377	2.74046282316479e-08	3.60384773027866e-06	UP	-
PB.3989.6	361.885886298205	-24.5726	4.24741491658978	-5.78531	7.23770146865589e-09	1.43288833088075e-06	DOWN	-
PB.3997.2	122.741042172873	-2.95849	0.804167411282358	-3.67895	0.000234196414132629	0.0115631683818199	DOWN	-
PB.4003.5	26.2082003278175	22.1236690551818	4.24876038693133	5.2070879598745	1.91827176301762e-07	1.87127151955177e-05	UP	ATP-dependent RNA helicase DHX30-like [Penaeus vannamei]
PB.4009.5	49.0768949050553	-22.8453	3.9720175787621	-5.75156	8.84244598456269e-09	1.6667550136839e-06	DOWN	-
PB.4020.23	28.2372319693182	-22.3458	4.24852719662842	-5.25965	1.44330835580521e-07	1.45907186326666e-05	DOWN	-
PB.4020.28	520.859746119949	26.0591247909832	4.24723270549372	6.13555380595846	8.48630362285258e-10	2.20955262168819e-07	UP	-
PB.4029.6	40.4001164363458	2.43741773771127	0.642784602872028	3.79196658852846	0.000149459025719447	0.00805240877830563	UP	-
PB.4063.2	29.5884294220108	8.02741407731181	2.50742135502536	3.20146195661264	0.00136732129165406	0.0471732362881336	UP	putative DIS3-like exonuclease 2 isoform X2 [Penaeus vannamei]
PB.4067.1	367.095988403525	7.14098101331673	1.64286625056498	4.34665999795234	1.38226232008468e-05	0.00100842696667224	UP	E3 ubiquitin-protein ligase [Armadillidium vulgare]
PB.4069.4	69.5647152598376	22.8273220198247	3.17607281672941	7.18727917684562	6.6095177142042e-13	3.06673148198416e-10	UP	-
PB.4077.8	48.0579958349775	22.4914163517073	4.00407313970529	5.61713424479621	1.94150578700636e-08	2.77727414772913e-06	UP	-
PB.4092.12	192.626174450204	-2.31704	0.436725465574181	-5.30548	1.12376310882233e-07	1.18227065905201e-05	DOWN	peroxisome biogenesis factor 1-like [Penaeus vannamei]
PB.4093.1	124.33412909398	-5.30072	0.948582681395173	-5.58804	2.29648472007581e-08	3.14818479182816e-06	DOWN	-
PB.4094.9	36.5548217023176	32.6484527489968	4.24843906026566	7.68481135915253	1.5322259561104e-14	1.42186639942542e-11	UP	-
PB.4112.3	198.33857091708	-3.64952	0.85917734175402	-4.24769	2.15984779408129e-05	0.00152075975711276	DOWN	-
PB.4129.2	110.139660092725	-24.9037	4.24739182534596	-5.8633	4.53761523395534e-09	9.66004899600458e-07	DOWN	putative tyrosylprotein sulfotransferase [Homarus americanus]
PB.4183.4	49.1725064533138	22.3458747165826	4.06562846817902	5.49629039925315	3.87863602170509e-08	4.75184176359157e-06	UP	-
PB.4213.7	237.882404393525	1.30526248811341	0.322302559884935	4.04980490561228	5.12603497569547e-05	0.00322076964939921	UP	-
PB.4231.1	80.902068207603	-3.43763	0.903040395862722	-3.80673	0.000140814137552969	0.0077332389259173	DOWN	Reverse transcriptase domain [Trinorchestia longiramus]
PB.4231.5	159.315	10.1241504346773	1.92289445446277	5.26505779408772	1.40145262713246e-07	1.42072750780254e-05	UP	-
PB.4231.6	30.7940965502074	8.62781530301133	2.25787984907772	3.82120213639161	0.000132802744571711	0.00736028197365204	UP	-
PB.4238.1	29.7828196563666	8.51523576914435	2.33705142519942	3.64358082895748	0.000268871164584359	0.0130089790340542	UP	hypothetical protein C7M84_017070 [Penaeus vannamei]
PB.4294.14	102.333588431711	-22.3312	3.84430575637239	-5.80891	6.28801327745743e-09	1.27133792471766e-06	DOWN	-
PB.4296.1	160.668966229126	-1.53378	0.335553043209622	-4.5709	4.85636971595034e-06	0.000386278849208701	DOWN	protein lin-10-like [Penaeus vannamei]
PB.4298.18	104.054555874045	-32.0166	4.19632001687226	-7.62969	2.35317532251785e-14	1.77424516869257e-11	DOWN	-
PB.4298.20	53.9149662470375	-4.82636	1.31263931985217	-3.67684	0.000236144781981591	0.0116434820227463	DOWN	-
PB.4298.30	592.004620667277	-17.5325	4.28409702076077	-4.09245	4.26838949544551e-05	0.00275793015201787	DOWN	-
PB.4298.54	33.7708316761162	-15.9335	3.57534495790971	-4.4565	8.33078416891941e-06	0.000636074704340427	DOWN	-
PB.4298.73	188.76559646919	23.9450566981677	4.23823791331144	5.64976699938462	1.60665457722791e-08	2.4127151786081e-06	UP	-
PB.4317.2	51.112006727325	22.7245554599284	4.24819625715768	5.34922449066245	8.83319183221461e-08	9.68733471514179e-06	UP	activating transcription factor 2 [Scylla paramamosain]
PB.4319.1	45.1505512132683	5.59561425789511	1.27238545599381	4.39773516078473	1.09386339131659e-05	0.000814568106895859	UP	KRR1 small subunit processome component homolog [Penaeus vannamei]
PB.4319.2	28.8395531393125	4.08781282931576	1.26754857388986	3.2249752897209	0.00125983542265379	0.0445260779113899	UP	-
PB.4320.2	226.023925485099	-10.5631	2.73882147227526	-3.8568	0.000114881932416188	0.00647615578827764	DOWN	-
PB.4331.11	67.5719319490217	-32.9882	4.24760201182991	-7.76632	8.08002359313869e-15	8.12289260720229e-12	DOWN	-
PB.4338.12	1800.38668034809	-6.62361	1.93575067312144	-3.42173	0.00062224344199743	0.0257691505989972	DOWN	-
PB.4338.19	3658.16430568896	-6.57257	1.605	-4.09506	4.22058179213732e-05	0.00273966272090516	DOWN	-
PB.434.1	1115.04064884484	5.36234	1.44525676868652	3.71029956526232	0.000207014141397745	0.0105670645857909	UP	LOW QUALITY PROTEIN: hemocytin-like [Penaeus vannamei]
PB.4342.5	89.6575	1.16655238435533	0.24741531897476	4.71495616839445	2.41762787605438e-06	0.000200114957609653	UP	-
PB.4346.5	617.011400615673	6.18900834827467	1.48845577274231	4.1580062112777	3.21037297027341e-05	0.0021516038549475	UP	-
PB.4346.6	322.406214269734	-12.0255	3.50742629367981	-3.42858	0.000606757212494839	0.0252114239694612	DOWN	-
PB.4349.13	520.688538316121	-1.30735	0.353700858848615	-3.6962	0.000218851067849332	0.0110159095918431	DOWN	-
PB.4349.16	383.254463289103	-15.6937	4.37620528319054	-3.58615	0.000335599095357881	0.0156718282065769	DOWN	-
PB.4349.21	28.6970856006387	-32.5046	4.25000571104732	-7.64814	2.0390943905125e-14	1.60427967580517e-11	DOWN	-
PB.4350.1	124.39547587399	3.96405181858887	1.06862110414568	3.70950171507046	0.000207667550699661	0.0105854877850302	UP	-
PB.4354.2	220.894582496015	1.16336106588913	0.21781671375935	5.34100917147451	9.24305794720534e-08	1.0015434436147e-05	UP	-
PB.4368.1	43.9600262945548	3.00630824732768	0.842140492570412	3.56984169963342	0.000357197014588345	0.0164679199426328	UP	-
PB.4380.14	602.041726792712	-23.6032	4.2476632473886	-5.55675	2.74836830581335e-08	3.60384773027866e-06	DOWN	-
PB.4380.16	324.187926102247	-10.9352	2.67967306303898	-4.08079	4.48819362711667e-05	0.00288000382196772	DOWN	-
PB.4380.24	179.61820451799	-23.5522	4.17530102124012	-5.64083	1.69235250397739e-08	2.51016104391171e-06	DOWN	-
PB.4380.26	276.223457305035	-11.5546	2.86250551626975	-4.03655	5.42427252995876e-05	0.00337302142838037	DOWN	-
PB.4404.6	38.6428255137341	23.2308946940429	4.24790091803708	5.46879391546113	4.53108208449838e-08	5.39422341184477e-06	UP	trafficking protein particle complex subunit 12-like isoform X2 [Penaeus vannamei]
PB.441.1	214.019112541182	6.78126233299293	1.69843717313545	3.99264832414976	6.53394366868275e-05	0.00393460824148582	UP	-
PB.4444.1	48.5148968627431	2.27890094331962	0.552845806764461	4.12212757234593	3.75389203039253e-05	0.0024567288692936	UP	mitochondrial inner membrane protease ATP23 homolog [Penaeus vannamei]
PB.4448.19	21.2373626565754	2.17108540711742	0.585578540400724	3.70759045512784	0.000209240687385338	0.0106506747076832	UP	-
PB.4488.2	185.445752992489	3.67637113219126	1.00119462553398	3.67198448576417	0.000240674296122675	0.0118324647312812	UP	vacuolar fusion protein MON1 homolog A-like [Penaeus vannamei]
PB.4489.5	197.232442294742	-6.41924	1.76981824054223	-3.62706	0.000286663244061648	0.0137049266391481	DOWN	-
PB.4492.2	39.212086086543	-8.14005	1.92168475107137	-4.23589	2.27646536328164e-05	0.00158742886247642	DOWN	-
PB.4502.5	53.127408596246	-5.44399	1.46705605570963	-3.71083	0.000206584025820988	0.0105600035006884	DOWN	-
PB.4509.1	205.637183656939	-1.37474	0.419649774912934	-3.27591	0.00105320797689364	0.0388945407058752	DOWN	-
PB.4532.1	672.670484755589	1.7170051753478	0.469558338335373	3.65663866482436	0.000255544201329299	0.0124306454170815	UP	-
PB.4533.1	1188.06911277731	1.75184616429602	0.516801563653618	3.38978495326338	0.000699474707359082	0.0282283625069354	UP	KIFC1 [Portunus trituberculatus]
PB.4538.6	189.244290454079	1.36161813964586	0.396838390575868	3.43116536096711	0.000600994125683199	0.025116141342495	UP	-
PB.4583.13	62.0515359603969	-24.4699	3.57929568060693	-6.83651	8.11466063413867e-12	2.79693031438203e-09	DOWN	alpha-aminoadipic semialdehyde dehydrogenase-like [Penaeus vannamei]
PB.4586.14	141.730466565533	24.2792389261957	4.07114800481034	5.96373280890504	2.46539764152035e-09	5.6831341429467e-07	UP	-
PB.4592.10	115.200847290883	23.8426399310666	4.24763849078296	5.61315186845662	1.98674084943887e-08	2.83079283787567e-06	UP	-
PB.4593.1	95.0248422807253	-1.66271	0.432337786336967	-3.84587	0.000120126078431482	0.00674028357288958	DOWN	-
PB.4593.9	35.4372105929556	21.8488425718241	4.24907951176736	5.14201782087534	2.71803328090114e-07	2.5158143853988e-05	UP	-
PB.4594.4	287.776971402338	-11.142	2.68268072984208	-4.1533	3.27710644879146e-05	0.00218419446571292	DOWN	-
PB.460.11	1097.40512272451	27.7188808802415	4.24716962998292	6.52643602566751	6.73530647147576e-11	2.1960133018845e-08	UP	RNA-binding protein 1-like isoform X4 [Penaeus vannamei]
PB.4628.2	477.036784986162	-1.31163	0.323812330004972	-4.0506	5.10870807007135e-05	0.00321546528285134	DOWN	-
PB.4632.2	883.490510861552	-5.10906	1.57274975383275	-3.24849	0.00116020596508958	0.0416557679390447	DOWN	-
PB.4632.20	237.844061131712	7.99907342501476	1.51020150034485	5.2966928076738	1.17918821118254e-07	1.22985592365727e-05	UP	-
PB.4634.9	12.2856611868402	-3.42021	0.952570984604596	-3.5905	0.000330040253685449	0.0154721331879923	DOWN	-
PB.4636.9	333.703778162617	1.14586420173416	0.218937947327908	5.23373958566432	1.66114445988525e-07	1.66073146816871e-05	UP	-
PB.4652.4	40.6540155458279	8.40779151665803	2.46153711322443	3.41566717458282	0.000636259611453147	0.0261668995432964	UP	-
PB.4658.19	56.996092292133	23.6855031258935	4.24767468561956	5.57611043192183	2.45955823644498e-08	3.32710730316534e-06	UP	-
PB.4658.25	117.331526329239	22.8684688364316	4.04219156289854	5.65744311732552	1.53644713828346e-08	2.3763059137443e-06	UP	-
PB.4658.8	303.526691769701	-12.3114	2.72829715303984	-4.51248	6.40746386241613e-06	0.000500847785409724	DOWN	-
PB.4660.7	986.801323723522	1.13613846835272	0.33562944741244	3.38509769363762	0.000711529258365139	0.0286121726549919	UP	-
PB.4660.8	251.227994088872	-11.1882	2.95352	-3.78807	0.000151820427800748	0.00815212626489151	DOWN	-
PB.4670.3	18.086536137042	7.53191787610614	2.17788504903898	3.45836336928328	0.000543467850785936	0.0233040817390922	UP	-
PB.4677.6	701.123073811398	-26.9116	4.24719884975232	-6.33633	2.35307328974006e-10	7.03802276272584e-08	DOWN	-
PB.4678.1	819.423324903996	-2.2681	0.521066432333204	-4.35281	1.34401605879581e-05	0.000984641400483381	DOWN	-
PB.4691.42	458.791611634416	25.6161931799817	3.44068467738269	7.44508595872486	9.68813162269744e-14	5.56544716757211e-11	UP	-
PB.4691.55	156.966146019635	-24.2291	4.24751770047358	-5.7043	1.16822731136771e-08	2.01778679525713e-06	DOWN	-
PB.4691.57	191.573143260558	-24.1994	4.24755458823722	-5.69725	1.21755325653245e-08	2.06875445573548e-06	DOWN	-
PB.4693.1	85.2513405550533	-1.45986	0.270848744199199	-5.38995	7.04774883242221e-08	7.92127571410535e-06	DOWN	-
PB.4703.1	274.986096903867	-3.74724	0.714486828852067	-5.24466	1.56566770112985e-07	1.56961439810499e-05	DOWN	uncharacterized protein LOC113803351 [Penaeus vannamei]
PB.4727.1	74.6207571585597	-2.08471	0.535457865115516	-3.89333	9.88787126227101e-05	0.0056354637614622	DOWN	-
PB.4739.2	64.0753645394502	-8.8059	1.97426315411788	-4.46035	8.18270893233742e-06	0.000627416141886067	DOWN	LOW QUALITY PROTEIN: stAR-related lipid transfer protein 13-like [Penaeus vannamei]
PB.4772.10	63.1538864785521	-9.73249	1.49224937472923	-6.52203	6.93643187819786e-11	2.24139648307017e-08	DOWN	-
PB.4799.1	62.0940110329894	2.40238683158541	0.680808284527914	3.52872737624114	0.000417563058270353	0.0187494102256356	UP	-
PB.4809.14	26.5095473333478	2.70969997562958	0.538724194421753	5.02984644775065	4.90872791604025e-07	4.37634619455859e-05	UP	-
PB.4835.6	17.6798091275539	7.61162439404665	2.04204543727707	3.72745104251756	0.00019342611865863	0.00995773066909601	UP	-
PB.4847.2	18.3206604838717	6.59528662410396	1.81557995058458	3.63260600117358	0.000280573258002462	0.0135029611441052	UP	--
PB.4850.6	39.6728225775135	21.4320599732897	4.24964360750367	5.0432605537666	4.5766537828219e-07	4.11001680035006e-05	UP	-
PB.4856.1	45.7740670674585	1.53523608581837	0.448692804029691	3.42157501085483	0.000622595483085543	0.0257691505989972	UP	-
PB.4862.1	32.706700807659	3.20618406615493	0.920997451032416	3.48120840352041	0.000499156950963312	0.0217388558511591	UP	-
PB.4866.19	111.052451123331	-23.212	4.14071115283281	-5.6058	2.07291116587178e-08	2.88541261554098e-06	DOWN	-
PB.4881.13	77.8889237829884	8.91522327245872	2.56516436229801	3.47549786808671	0.000509906045575158	0.0221006104136653	UP	-
PB.4883.6	179.26077927265	-2.7012	0.710215041074075	-3.80335	0.000142750496752337	0.00779324710516273	DOWN	-
PB.4887.2	855.358194143388	-1.80002	0.564133309883128	-3.19077	0.00141893606906318	0.0486294652229787	DOWN	-
PB.4887.9	222.458542194203	24.8109429618775	2.58762012294414	9.58832509528024	8.95264753628458e-22	6.48010533971351e-18	UP	-
PB.4901.1	200.339711212826	2.62743204576986	0.80672651856591	3.25690551296189	0.00112633919070014	0.0408450317140568	UP	-
PB.4912.2	2247.45086536159	1.05409808878313	0.30413614859439	3.46587570617568	0.000528507543671882	0.0227704958488441	UP	-
PB.4913.1	13.7535114162813	2.17040163377242	0.652398017195332	3.32680599352984	0.000878475111795487	0.0338222263521175	UP	--
PB.4914.1	1384.4831138796	1.06641676223376	0.309099472618971	3.45007629161613	0.000560428150163722	0.0239179896020935	UP	PREDICTED: orexin receptor type 2-like, partial [Biomphalaria glabrata]
PB.4926.1	20.7613227394224	-19.7596	3.58908767907382	-5.50547	3.68193320920009e-08	4.54787866123415e-06	DOWN	-
PB.494.13	184.80401462739	24.392169806148	4.24747694216786	5.74274331285683	9.31548842443087e-09	1.72890687983886e-06	UP	-
PB.4985.18	365.313417571361	11.0019728048375	2.11044221710774	5.21311254847586	1.85698151748463e-07	1.82193578603289e-05	UP	-
PB.4996.6	61.3380684677129	21.7757270650792	4.07419913553817	5.34478712027973	9.05233788826705e-08	9.89767856538589e-06	UP	-
PB.5.1	460.939199330587	2.54759178807431	0.594516610375786	4.28514820883476	1.82617405119188e-05	0.00129844921584843	UP	-
PB.5005.6	72.6198859739068	2.9166067885324	0.687171962870476	4.24436232285884	2.1921590779442e-05	0.0015345537560905	UP	-
PB.5020.5	116.672512340282	10.517619324483	2.53469199964999	4.14946641482884	3.33251175697564e-05	0.00221703920949826	UP	coiled-coil domain-containing protein 97-like [Penaeus vannamei]
PB.5050.13	111.83408483228	23.4211091985375	3.27367224745211	7.15438425968454	8.40493255573579e-13	3.80228642655793e-10	UP	-
PB.5050.15	315.675694352119	10.6112387328293	2.1841533597404	4.85828464631737	1.18407101701231e-06	0.000100357644441903	UP	-
PB.5050.7	63.6319814275215	-24.0926	4.24759600513981	-5.67205	1.41098786208059e-08	2.25951600515746e-06	DOWN	-
PB.5054.7	205.795205415689	-25.2062	4.24733079570933	-5.9346	2.9456670994317e-09	6.70481999971904e-07	DOWN	-
PB.5082.3	4.64292598408186	-5.5335	1.45780907848344	-3.79577	0.000147187549354308	0.00795054417713695	DOWN	-
PB.5101.7	124.958341877437	3.19659950814127	0.891137386082047	3.58710066266591	0.000334375264132503	0.0156348516591982	UP	-
PB.511.5	366.563329052751	-2.1024	0.61589307725279	-3.41358	0.000641148889969583	0.0263380470793294	DOWN	-
PB.5124.1	641.195358773628	1.35651294490686	0.383389180993576	3.53821394070479	0.000402843515116277	0.0182469457516561	UP	fructose 1,6-bisphosphatase [Scylla paramamosain]
PB.5127.5	277.076802550317	23.8348804958558	2.33474192705966	10.2087859131707	1.81116822350369e-24	3.2773994588411e-20	UP	-
PB.5140.4	141.518882364784	-2.12732	0.450604110958459	-4.72104	2.34637618867607e-06	0.000195213104929599	DOWN	-
PB.5142.3	53.2658925059529	34.1466591736449	4.24761741968118	8.03901476988665	9.05636652856943e-16	1.05728697108212e-12	UP	-
PB.5142.4	106.70531683162	-30.8192	4.24777295616119	-7.25539	4.0051962005038e-13	2.01322299572823e-10	DOWN	-
PB.5151.6	47.2082265168928	3.83086151259448	1.17988479089538	3.24680980902156	0.001167063510186	0.0418604514342334	UP	-
PB.5173.5	127074.973620533	-2.20661	0.535650231229229	-4.1195	3.79696107259377e-05	0.00248042993101518	DOWN	-
PB.5174.13	35.9827116612477	-22.0597	3.90346905760092	-5.65131	1.59231972004678e-08	2.4127151786081e-06	DOWN	-
PB.5174.8	66.7587283098914	2.0281134435627	0.471309266433348	4.30314782247023	1.68388419383683e-05	0.00120437653871835	UP	-
PB.5175.11	2564.88819111283	-8.40351	2.32251389527905	-3.61828	0.000296563344844435	0.014127215521366	DOWN	-
PB.5175.2	762.008132445329	-10.6623	2.32877178022098	-4.57849	4.6833612405963e-06	0.000374990103226594	DOWN	-
PB.5175.21	258.672261022085	-2.71161	0.717350434683501	-3.78004	0.000156803078561885	0.00834538267093113	DOWN	-
PB.5194.1	48.3643862703664	5.46571105792414	1.61239265133708	3.38981392242869	0.000699400799009121	0.0282283625069354	UP	ribosomal protein S6 [Procambarus clarkii]
PB.5194.47	4369.52769690026	3.51868333281918	0.659852040072134	5.33253383960823	9.68517134240579e-08	1.04010693190804e-05	UP	-
PB.5210.5	211.492949788635	-25.4648	3.39153366001657	-7.50835	5.98751267221156e-14	3.86953698428587e-11	DOWN	-
PB.5211.4	66.5474216084282	-24.0823	4.24759251720083	-5.66964	1.43101384881026e-08	2.2705353860823e-06	DOWN	-
PB.5212.3	41.3056591815042	-1.87468	0.457858630993553	-4.09445	4.23163621062138e-05	0.00273966272090516	DOWN	-
PB.5222.10	105.587668686845	23.3527565537831	4.11123797273149	5.68022496111253	1.3451769896361e-08	2.23048080249487e-06	UP	-
PB.5277.4	54.9647569574426	-2.65795	0.580861697063404	-4.57588	4.74219423522569e-06	0.000378862586240735	DOWN	-
PB.5311.6	284.572930153887	-25.3406	4.24730656595064	-5.96628	2.42724531336693e-09	5.6381852159389e-07	DOWN	-
PB.5322.7	41.8032195164012	-8.82816	1.58924227445815	-5.55495	2.77696270914794e-08	3.61514594988393e-06	DOWN	-
PB.5350.3	80.4864145318807	33.4030873860939	4.24762419385089	7.86394602292034	3.72217987149627e-15	4.08210338573701e-12	UP	-
PB.536.1	132.704110721847	1.06847428640524	0.28500383628272	3.74898212017512	0.000177553742023979	0.0092725071826693	UP	-
PB.5363.16	19.3074987403399	21.0021317447112	4.25074700998209	4.94080962602375	7.77988416728722e-07	6.78462139513956e-05	UP	-
PB.538.5	151.357027916672	1.19649979384917	0.360822114862696	3.31603786066293	0.000913034584831507	0.0348487107074304	UP	-
PB.5385.14	135.465	35.7558664697839	4.24730451724083	8.41848431743999	3.8138621132806e-17	6.9013741870869e-14	UP	-
PB.5390.9	515.005858577916	-7.85826	2.45416015201831	-3.20202	0.00136469674740708	0.0471299600629832	DOWN	DNA-directed RNA polymerase I subunit RPA1-like [Penaeus vannamei]
PB.5399.35	45.8746865675308	8.32909437397781	2.49317974836552	3.34075165636901	0.000835519220385139	0.0325165481642853	UP	-
PB.5425.1	112.281106304904	-1.91933	0.555512655225048	-3.45507	0.000550156083221328	0.0235351049738334	DOWN	--
PB.5428.13	50.8680042125675	-23.4764	4.24781389417026	-5.52671	3.26297507996438e-08	4.11464568358854e-06	DOWN	-
PB.5428.19	132.402867640201	-24.3664	4.24744808628833	-5.73672	9.65265793211147e-09	1.76434011727801e-06	DOWN	-
PB.5431.6	25.2216857320158	7.87173645422852	1.24437526568534	6.32585416256502	2.5183558145463e-10	7.47064059706929e-08	UP	-
PB.544.20	11.1514183026111	-6.15568	1.84334756942887	-3.3394	0.000839587149010516	0.0326024662122742	DOWN	-
PB.5451.3	182.584157242273	1.02707055390377	0.31956930618745	3.21392115581127	0.00130935621574392	0.0458730985517796	UP	longitudinals lacking protein, isoforms H/M/V-like isoform X2 [Penaeus vannamei]
PB.5452.5	55.6943064995935	1.99098969493064	0.548818734572735	3.62777283191811	0.000285876618058989	0.0137035240849972	UP	protein YIPF6-like isoform X4 [Penaeus vannamei]
PB.5494.1	62.7162587935871	-8.17435	2.27513438869752	-3.59291	0.000327007758676536	0.0153498544672665	DOWN	-
PB.552.3	176.914941921384	-29.7089	3.7590550578452	-7.90328	2.71647877220105e-15	3.07225260139776e-12	DOWN	-
PB.5523.1	99.5637079336433	1.4234172202051	0.428926627819542	3.31855643339533	0.000904840367068256	0.0346529923011294	UP	coagulation factor IX-like [Aedes albopictus]
PB.5532.4	46.0830119454673	32.4403479982893	4.24925560228254	7.63436023497001	2.26944535843944e-14	1.74752121206982e-11	UP	-
PB.5534.5	94.2698233356111	-3.92269	0.876298226544018	-4.47643	7.59001930974959e-06	0.000588202117428581	DOWN	-
PB.5542.4	32.8280377789335	1.96685223416188	0.566102722862102	3.47437338619017	0.000512047955879937	0.0221668990086732	UP	28S ribosomal protein S9, mitochondrial-like [Penaeus vannamei]
PB.5544.13	352.17623327183	11.6430511263765	3.24308089709683	3.59012047365184	0.00033052516161184	0.0154748203413895	UP	-
PB.5555.5	532.322245203359	-5.01917	1.13820543620238	-4.40972	1.03504366453945e-05	0.000773951761639405	DOWN	-
PB.5557.9	176.502026094582	-24.0848	4.24753868880055	-5.67029	1.42560143854508e-08	2.2705353860823e-06	DOWN	-
PB.5575.10	172.812400622384	-23.7155	3.56783841470332	-6.64704	2.99055863367145e-11	1.00214173621485e-08	DOWN	-
PB.5575.11	35.9011749296349	-29.7949	4.24800508641362	-7.01385	2.31855340141165e-12	9.24115970978413e-10	DOWN	-
PB.5593.5	1546.45285264429	4.4659011384212	1.21271645987348	3.68256000985353	0.000230903490016095	0.0114631388301406	UP	uncharacterized protein LOC113810835 [Penaeus vannamei]
PB.5597.1	159.204425015017	1.28062031373995	0.273666089528999	4.67949944380758	2.87576139542027e-06	0.000233880181262146	UP	-
PB.5601.4	138.292001708034	23.5513045331809	4.21532431202458	5.58706822770403	2.3093501355689e-08	3.15387512288205e-06	UP	-
PB.561.3	88.4850030969865	-5.17206	1.27354187624562	-4.06116	4.88287954443223e-05	0.00308944569217739	DOWN	-
PB.561.5	537.027518055741	-4.06036	1.10344285436561	-3.67972	0.000233488760397673	0.0115597698051329	DOWN	-
PB.5610.9	21.0236984639212	21.8163870316148	4.24921055254872	5.13422123046576	2.83314682851731e-07	2.60901824098905e-05	UP	uncharacterized protein LOC113823956 [Penaeus vannamei]
PB.5629.2	351.227632775162	1.40335573263053	0.296093776582848	4.73956510949452	2.14177406690592e-06	0.000179013730381968	UP	-
PB.563.11	293.208274806928	-1.0253	0.306937385042585	-3.34043	0.000836476094635396	0.0325165481642853	DOWN	adenine nucleotide translocase 2 [Scylla paramamosain]
PB.5634.17	109.756287767893	-3.55395	1.06153629926569	-3.34793	0.000814161536470013	0.0319927471947733	DOWN	-
PB.5634.36	182.216765819179	21.878261491368	4.24889017773791	5.14917086019292	2.61640463941657e-07	2.44677778566215e-05	UP	-
PB.5636.12	45.8591273091313	3.78483573457996	1.12544212487728	3.36297678122956	0.000771068488036048	0.0306993835539193	UP	-
PB.5657.1	98.8908381531353	-24.2107	4.01640801849893	-6.02794	1.66061096603231e-09	4.03350144105203e-07	DOWN	-
PB.5664.4	114.183769929976	-23.8212	4.24757065872693	-5.60821	2.0443572457633e-08	2.86732751121318e-06	DOWN	-
PB.5668.6	72.2272908318288	22.9910337487676	4.05173443293399	5.67436837959763	1.39201295310779e-08	2.25951600515746e-06	UP	reverse transcriptase [Ciona intestinalis]
PB.567.8	97.3237325098907	-1.13707	0.339382694412403	-3.35042	0.000806903134868122	0.0318458357186611	DOWN	uncharacterized protein LOC113800335 [Penaeus vannamei]
PB.5728.2	1650.36434607563	-1.412	0.236672032042247	-5.96607	2.43031939898447e-09	5.6381852159389e-07	DOWN	-
PB.5742.11	18.3988025681339	18.8385684509283	4.26358044152122	4.41848552157417	9.93949372879545e-06	0.000750981665008009	UP	-
PB.5744.5	76.2237456497593	-7.0593	1.72511129188399	-4.09209	4.27509274483165e-05	0.00275793015201787	DOWN	-
PB.5758.16	41.9684481022417	-7.29285	1.63243721933614	-4.46746	7.91525927593162e-06	0.000610791361311815	DOWN	-
PB.5758.9	46.3848635214337	7.78401100062423	2.10571079926773	3.69661921443873	0.000218489682508694	0.0110130363505183	UP	sphingosine-1-phosphate lyase-like [Penaeus vannamei]
PB.5764.4	363.699	1.40472275145671	0.424728834067196	3.30734021047054	0.000941864284825598	0.035655868548246	UP	-
PB.5765.1	186.445730595709	5.55654372586971	1.48114086012068	3.75152956445816	0.000175759022721771	0.00919204449613237	UP	-
PB.5781.10	1729.58682369151	-11.847	2.94458876714489	-4.02331	5.7386703609626e-05	0.00353812979614306	DOWN	-
PB.5788.3	109.59734076516	-24.1834	2.42675035105582	-9.96532	2.16168745221568e-23	2.60778768610459e-19	DOWN	-
PB.5793.11	74.995829222064	23.3225102165658	4.24779050634565	5.49050387059459	4.00788707053732e-08	4.86743090502738e-06	UP	-
PB.5793.6	48.7110000496111	8.45268533963943	2.52368835098926	3.34933801803463	0.000810049053612069	0.0318752713096323	UP	Krueppel-like factor 13 [Penaeus vannamei]
PB.5795.1	104.454558636557	1.10857331254922	0.222124398988503	4.99078	6.01369339394186e-07	5.28256256359587e-05	UP	-
PB.5813.7	250.750420545473	-1.39033	0.323158643970808	-4.30231	1.69023641965622e-05	0.00120653542926584	DOWN	-
PB.5820.1	1289.17190375691	-2.00413	0.564128689690821	-3.55262	0.000381421903430497	0.0174734684899407	DOWN	YJU2 splicing factor homolog [Penaeus vannamei]
PB.5821.4	809.630616575964	-1.4789	0.389045896211917	-3.80136	0.000143902281418648	0.00783153002529669	DOWN	-
PB.5825.11	74.2392573386979	-7.5102	1.73607451598178	-4.32597	1.5186398488311e-05	0.00109702783970152	DOWN	-
PB.5825.38	3812.46440258013	-6.46899	1.45125285491358	-4.45752	8.29140416964032e-06	0.000634406360049583	DOWN	-
PB.5825.44	335.82341759869	-4.17529	1.28305846578579	-3.25417	0.00113724563523664	0.0410759049748996	DOWN	-
PB.5825.71	53.4823964581673	-33.3309	4.25002852585228	-7.8425	4.41660091982575e-15	4.70121187910041e-12	DOWN	-
PB.5825.79	1969.43660309219	-28.7269	3.54014882940012	-8.11459	4.87433156737932e-16	5.88023112516749e-13	DOWN	-
PB.5825.9	211.643155333348	39.3589704521757	4.24823691748917	9.26477765167532	1.95484195997352e-20	8.84346067167519e-17	UP	-
PB.5839.9	296.272428807837	11.1659802973308	2.01915235968898	5.53003355281753	3.20169542752471e-08	4.05148808452961e-06	UP	-
PB.5843.1	84.9825595894388	-22.9543	3.12102034269705	-7.35475	1.91289536107997e-13	1.0489332729219e-10	DOWN	-
PB.5863.8	67.8140117778426	3.00643657784225	0.805545799811293	3.73217336437796	0.000189834772936824	0.00981472895336656	UP	-
PB.5873.1	291.444846137121	-2.15484	0.64980487738252	-3.31614	0.00091270637925552	0.0348487107074304	DOWN	-
PB.5880.1	86.207825940714	1.53328056221108	0.434863840708641	3.52588653890489	0.000422067749876409	0.0189047697224964	UP	-
PB.5886.2	351.285873195998	2.44772533368222	0.576536549023863	4.24556836479226	2.18040014000564e-05	0.00152928026098729	UP	Tumor suppressor candidate 4 [Penaeus vannamei]
PB.5886.3	73.1783135508031	-23.1249	4.24798930123097	-5.44373	5.21761725711831e-08	6.07172945827552e-06	DOWN	GATOR complex protein NPRL2-like [Penaeus vannamei]
PB.5893.16	43.0334732133988	-22.0126	4.05422128549313	-5.42956	5.64922839624253e-08	6.49051507582265e-06	DOWN	-
PB.593.1	132.326509012125	2.77204252735002	0.617781591018775	4.48709150231991	7.22020704217537e-06	0.00056074359026474	UP	-
PB.5934.1	623.336315536816	3.35250620898717	0.410375416590719	8.16936413208868	3.10019112613568e-16	4.00710775164201e-13	UP	glycerol-3-phosphate phosphatase-like [Penaeus vannamei]
PB.5936.10	112.721056633392	-7.1595	2.16567385542126	-3.3059	0.000946718129136311	0.0357266125160182	DOWN	-
PB.5942.1	124.283286821204	-2.41107	0.67078223668104	-3.59442	0.000325119968639262	0.0152810607597708	DOWN	nesprin-1-like [Penaeus vannamei]
PB.5951.1	557.351991811542	-1.27526	0.354126523997924	-3.60113	0.000316836500008847	0.0149499736268842	DOWN	-
PB.5955.5	59.6184026528682	22.7003632794772	4.24822274001838	5.34349648516288	9.11705980811235e-08	9.9085739193812e-06	UP	-
PB.597.4	50.3423296745155	-31.7433	4.24779536696001	-7.47288	7.84586464011224e-14	4.72463491720563e-11	DOWN	-
PB.5980.12	33.6975084338443	8.44901534101291	2.63838021168758	3.2023494201424	0.00136311544187982	0.0471299600629832	UP	-
PB.5980.17	67.2768859682798	22.5457226052601	3.21578411184689	7.01095652603111	2.36694280262791e-12	9.31108988803333e-10	UP	-
PB.5980.2	77.5947346194975	32.2914380485581	4.24982933144169	7.59829055008279	3.00068025129321e-14	2.1293650779324e-11	UP	-
PB.5980.3	24.2162774904895	22.0995895605126	4.24880998218719	5.20135982855515	1.97835651768403e-07	1.91953621264082e-05	UP	-
PB.5983.14	362.963976740775	11.3698079190927	1.94168897139049	5.85562779962154	4.75211421964712e-09	1.00575301592543e-06	UP	-
PB.5983.16	71.516298550845	32.2311224425473	4.24788387297329	7.58757146060757	3.25956856402677e-14	2.26859703655178e-11	UP	-
PB.5983.23	51.6298443974205	-23.3461	4.24788262370565	-5.49594	3.88645011749635e-08	4.75184176359157e-06	DOWN	-
PB.5986.10	210.044114193976	24.2901702938856	4.2474642087559	5.71874631546343	1.07312869783165e-08	1.88532042248667e-06	UP	-
PB.5992.4	26.4291157000398	8.18508442925433	2.38708076004529	3.42890972364882	0.000606011064725627	0.0252114239694612	UP	trifunctional purine biosynthetic protein adenosine-3-like [Penaeus vannamei]
PB.5999.8	116.541241928943	26.2760143861258	4.24770359479967	6.18593406995127	6.17358077435078e-10	1.6799102391318e-07	UP	-
PB.6006.9	39.6159813679463	-22.1571	4.24881065836285	-5.2149	1.83911470806906e-07	1.81856285245156e-05	DOWN	-
PB.6034.5	18.8274565381044	-26.667	4.25007411812107	-6.27448	3.50800097549131e-10	1.01143601442363e-07	DOWN	ubiquitin-conjugating enzyme E2 J2-like [Penaeus vannamei]
PB.6053.12	282.523359165451	-26.5549	4.24722464351793	-6.2523	4.04454065077382e-10	1.15256669836343e-07	DOWN	-
PB.6057.14	27.8332395033875	-22.8949	4.24822606576889	-5.3893	7.07341926112752e-08	7.92551444208874e-06	DOWN	-
PB.6138.23	4618.03627089525	9.36798631457742	1.34212536632406	6.97996368270376	2.95256378107135e-12	1.11707559744368e-09	UP	-
PB.6138.26	11758.5349631041	-30.1321	4.24714386181938	-7.09469	1.29646110603377e-12	5.52002633981977e-10	DOWN	-
PB.6139.1	1187.62736226209	7.59781299168551	0.679394808403374	11.1832073158476	4.92762965583866e-29	1.78335844874457e-24	UP	-
PB.6146.12	89.5397906484121	22.7757592372965	4.24812101972569	5.36137250599494	8.2592004469212e-08	9.14093955273777e-06	UP	-
PB.6147.10	33.6598480924946	28.2563209203134	4.24805230663645	6.65159439684169	2.89934801439071e-11	9.8065704662443e-09	UP	-
PB.6150.2	173.328633081235	1.02391078640012	0.301061493208743	3.40100215237484	0.000671392991858794	0.0273656149948387	UP	putative SERF-like protein [Palaemon varians]
PB.6155.3	106.56034908518	22.1481521620612	4.24859934623781	5.21304796171793	1.85762842984758e-07	1.82193578603289e-05	UP	-
PB.617.9	119.914143723996	-1.53108	0.465568553011378	-3.28862	0.00100681037160615	0.0374101377400392	DOWN	-
PB.6177.2	1589.33380347377	-4.24397	1.30874248009278	-3.24278	0.00118368515909012	0.0422472875666969	DOWN	-
PB.6179.10	342.89111979149	-5.10948	1.46566953438725	-3.48611	0.000490101264730028	0.0214315185865818	DOWN	-
PB.6179.17	45.8683342632262	-22.7932	4.24823100904911	-5.36533	8.08014400574987e-08	8.9701991322728e-06	DOWN	-
PB.6179.18	53.3247136942295	5.57580537311605	1.27823238463777	4.3621218176976	1.28807112872824e-05	0.000946910262996011	UP	-
PB.6179.20	45.4493550412963	19.9276606187302	4.25445613932285	4.68395018450043	2.81398425602108e-06	0.000229652679368656	UP	-
PB.6179.9	16.6126276634621	-8.40522	2.37146327188628	-3.54432	0.000393632720539274	0.0178744815420789	DOWN	-
PB.6187.2	118.32689308829	1.47578705542093	0.455160727987013	3.24234268177688	0.00118551379614109	0.0422708667942288	UP	-
PB.6205.13	437.830838120168	-5.34689	1.06980375785871	-4.99801	5.79241223460834e-07	5.10056426235305e-05	DOWN	uncharacterized protein LOC113817188 [Penaeus vannamei]
PB.6205.23	533.741202243103	-25.9359	4.2472437359417	-6.10653	1.01817427360618e-09	2.59498205183671e-07	DOWN	-
PB.6205.35	423.999169157062	25.628399894466	3.50236880535037	7.31744751018651	2.52731940860047e-13	1.34509142230382e-10	UP	-
PB.6205.5	21.8947835497797	-21.6021	3.84230827636145	-5.62217	1.8856984703091e-08	2.71893678641261e-06	DOWN	uncharacterized protein LOC113817188 [Penaeus vannamei]
PB.6210.7	62.8426797355295	22.999551391979	4.15183724138544	5.53960814328652	3.03149198617467e-08	3.84956934988237e-06	UP	-
PB.6247.7	46.0826667550964	22.2962787424819	4.24851018807326	5.24802289637287	1.53740194059978e-07	1.54986388947762e-05	UP	-
PB.6250.7	208.336958427816	32.7052237879105	4.24724860941853	7.70033186081564	1.35713306688223e-14	1.29252639009302e-11	UP	-
PB.6263.7	298.894383242286	-3.56021	1.09343839908402	-3.25597	0.00113003769780161	0.0408563379831549	DOWN	-
PB.628.2	329.291014400213	-24.723	4.24740039485516	-5.82074	5.85889571877332e-09	1.21165311404643e-06	DOWN	-
PB.6283.16	845.194900028596	-35.064	4.24716660003206	-8.25586	1.50807581872653e-16	2.18315087822128e-13	DOWN	-
PB.6292.1	325.135681987954	-1.97662	0.536400540967089	-3.68497	0.000228732868163142	0.0113709769666103	DOWN	Catenin delta-2 [Penaeus vannamei]
PB.6307.6	143.358027396868	-1.80911	0.423152662729683	-4.27531	1.90868856287005e-05	0.00135180719723738	DOWN	-
PB.6309.7	109.324080866521	23.9561912614899	4.24759429950616	5.63994335906213	1.7010611081846e-08	2.51277969658403e-06	UP	-
PB.6316.5	897.757182947845	39.6613986225554	4.24758357123618	9.33740277439972	9.87260985652283e-21	5.10428033310597e-17	UP	-
PB.6329.11	499.308052467573	2.9892855194263	0.719320672953909	4.15570639329844	3.24284050054707e-05	0.00216534392168448	UP	-
PB.6329.27	67.1248730978164	22.8512616731175	4.20538564502107	5.43380883514739	5.5163678549094e-08	6.36546767787928e-06	UP	-
PB.6329.34	92.7282965676961	-23.0739	4.06291554343305	-5.67915	1.35366441122946e-08	2.23048080249487e-06	DOWN	-
PB.6329.36	60.5480548816182	9.18906447548335	2.65437167234529	3.46186051155537	0.000536455111880026	0.0230306606809609	UP	-
PB.6329.4	140.756166824889	23.9113729541692	4.15933065146871	5.74885118732404	8.98518554081582e-09	1.6848852326822e-06	UP	-
PB.6330.6	117.050241376758	-3.73228	0.864868146020342	-4.31543	1.59294875256491e-05	0.00114385730762057	DOWN	-
PB.6331.4	56.2408527831045	3.84658154869894	1.17982457253945	3.26029957184191	0.00111294595483512	0.0404810322125002	UP	AP-3 complex subunit mu-1-like [Penaeus vannamei]
PB.6331.9	34.7520525326225	-22.7663	3.87664945510888	-5.87267	4.28829367108725e-09	9.2932716317556e-07	DOWN	-
PB.6333.8	31.0894068819027	4.81306424246756	1.14582098731518	4.20053768935167	2.66281834335274e-05	0.00182128912967551	UP	-
PB.6356.5	61.2261470732036	-23.2738	2.52579833432556	-9.21444	3.12918848804849e-20	1.25831622856626e-16	DOWN	coiled-coil domain-containing protein 186-like [Penaeus vannamei]
PB.6357.7	132.81920289867	-2.19825	0.623427668897358	-3.52607	0.000421769170276434	0.0189047697224964	DOWN	-
PB.6395.1	564.058316560416	7.29789128998591	1.64713064587038	4.43066936328512	9.3941032808466e-06	0.000711259397148785	UP	-
PB.6398.1	107.423134361189	7.36388071216698	1.48186584758413	4.96933020230693	6.71845741376269e-07	5.88735332352265e-05	UP	-
PB.6415.1	96.0655464594072	1.5447054255114	0.468234643521827	3.29899858304566	0.000970304010553589	0.0363146560971509	UP	Rab family GTPase [Penaeus vannamei]
PB.6415.2	226.548820165367	1.15852512601109	0.356267788645331	3.25183797956097	0.00114661362397422	0.0413317665988557	UP	Rab family GTPase [Penaeus vannamei]
PB.6424.4	1293.33882353503	6.0207267170875	1.73421462286354	3.47173102896921	0.000517114164502803	0.0223594727927371	UP	-
PB.6473.1	2546.63327153381	2.13954094051908	0.51748056527694	4.13453390152742	3.55675749415446e-05	0.0023532469921562	UP	-
PB.6473.12	231.712234311686	2.65752496820735	0.74306312531276	3.57644576574672	0.000348297535192755	0.0161419657738125	UP	-
PB.6490.3	2200.38587977296	-1.37649	0.299482426824839	-4.59622	4.30225471663902e-06	0.000345239247117257	DOWN	-
PB.65.3	272.393946560963	-1.48821	0.435427525676726	-3.41782	0.000631242597215988	0.0260197048244235	DOWN	-
PB.6513.1	445.97502304711	1.27496017030118	0.391541997339715	3.25625393690522	0.00112892735069218	0.0408563379831549	UP	-
PB.6545.1	30.5040980710362	8.13006380478173	2.4484340885359	3.32052	0.000898513087528178	0.0344836555150926	UP	-
PB.6545.17	196.802462544808	1.08830745629431	0.323762829301629	3.36143422838822	0.000775388208759604	0.0308035945809208	UP	-
PB.6545.2	84.299296955728	23.5809689182259	2.4476276629569	9.63421409028302	5.73289979910052e-22	5.18698441573117e-18	UP	protein lifeguard 1-like isoform X1 [Penaeus vannamei]
PB.6545.9	53.5088712350738	-9.44065	2.34944464622615	-4.01825	5.86329460602516e-05	0.00359049907084021	DOWN	-
PB.6557.1	309.765213772402	7.77226193011709	1.78826815557704	4.34625081583983	1.38484209454313e-05	0.00100842696667224	UP	-
PB.6558.1	1598.50237643289	10.4263188507823	2.36631244983856	4.40614630223226	1.05225905619327e-05	0.000785202216550321	UP	-
PB.6558.2	3181.61762978371	7.44970205940165	1.30646393222255	5.70218731314553	1.18279748312417e-08	2.01918036376165e-06	UP	-
PB.6585.2	36.1343480062048	9.23618502017977	2.51539693768442	3.67185984915854	0.000240791728197624	0.0118324647312812	UP	-
PB.6586.18	448.271317514185	5.84420118052565	1.46372270748669	3.99269694364482	6.53260364667506e-05	0.00393460824148582	UP	-
PB.6586.23	997.555306624966	13.7763931579331	3.24423869951454	4.24641786068165	2.17215360023281e-05	0.00152645458147622	UP	-
PB.6586.50	168.457342750451	-24.4888	4.18319537397435	-5.85409	4.79628210665116e-09	1.00919910303379e-06	DOWN	-
PB.6586.53	678.242951765627	-25.9848	3.40935960258061	-7.62162	2.50515675637885e-14	1.85028833000218e-11	DOWN	-
PB.6586.63	493.817401832417	-5.32008	1.23300321418296	-4.31473	1.59797540131877e-05	0.00114519460889361	DOWN	-
PB.6586.65	129.654407018318	-3.5707	0.906196631927788	-3.94032	8.13745107708941e-05	0.00475771392457097	DOWN	-
PB.6588.1	85.6737644307166	-3.50733	1.00789573938499	-3.47985	0.000501693324067218	0.0217968584529612	DOWN	LOW QUALITY PROTEIN: TBC1 domain family member 16-like [Penaeus vannamei]
PB.6590.3	60.5774881788408	4.47991962607249	1.38993917569857	3.22310479796421	0.00126809149987054	0.0447500328201715	UP	-
PB.6599.24	908.641942049928	-5.85446	1.70749546741369	-3.42868	0.000606519193789004	0.0252114239694612	DOWN	-
PB.6599.39	924.097860017062	-7.60728	1.92598976465734	-3.9498	7.82153549217536e-05	0.00459527907463179	DOWN	-
PB.6599.42	1330.84504660879	-13.8836	3.65037731394367	-3.80332	0.000142768169730676	0.00779324710516273	DOWN	-
PB.6599.46	1155.42839539557	-28.1947	3.44645975688951	-8.18077	2.82044038006688e-16	3.78053917759261e-13	DOWN	-
PB.6599.6	1092.36610736802	-28.0576	4.24716553227238	-6.60618	3.94357084410186e-11	1.3093740588889e-08	DOWN	-
PB.66.4	40.9998259891513	-23.2341	4.2479645940593	-5.46948	4.51367048404925e-08	5.39122932304378e-06	DOWN	-
PB.6608.2	27.9636061128632	20.9587397303526	4.24990474333246	4.93157870496606	8.15676900439998e-07	7.07917570835107e-05	UP	-
PB.661.8	31.7703507634666	-7.7938	2.4233440074026	-3.21613	0.0012993037785984	0.0456534981080142	DOWN	-
PB.6626.11	299.897483021702	20.4587642135838	4.2513150931064	4.81233777443552	1.49174950676508e-06	0.000125680791242932	UP	PREDICTED: uncharacterized protein LOC108676481 [Hyalella azteca]
PB.6626.13	327.017144161518	-9.4375	2.32375195392547	-4.06132	4.87964442417256e-05	0.00308944569217739	DOWN	oocyte zinc finger protein XlCOF6-like [Penaeus vannamei]
PB.6626.19	73.8068271660604	-22.7252	4.24822675359308	-5.34933	8.82816194283898e-08	9.68733471514179e-06	DOWN	-
PB.6626.20	546.199421875216	3.03099932432023	0.946595335136718	3.20200112108355	0.0013647646692826	0.0471299600629832	UP	-
PB.6626.7	99.6531155587442	24.0307595304533	4.24753505072421	5.65757768764169	1.53524330722774e-08	2.3763059137443e-06	UP	-
PB.663.14	85.8491329428748	-9.97782	2.70280283276607	-3.69165	0.000222799712612006	0.0111680670348215	DOWN	-
PB.663.19	34.3438812857871	-19.3256	4.25999022420126	-4.53654	5.71848160268036e-06	0.000448931817098926	DOWN	-
PB.663.27	38.9028	-23.1284	4.24802693868895	-5.4445	5.19511497142425e-08	6.06504535260694e-06	DOWN	-
PB.6661.28	347.277462644034	-25.6168	4.24727670284558	-6.03134	1.62604321818858e-09	3.97622500739614e-07	DOWN	-
PB.6686.12	51.5785268804792	-22.8172	3.92080461250781	-5.81951	5.90189644416613e-09	1.21361098983418e-06	DOWN	-
PB.6686.23	62.7619602385301	-22.8897	3.24864689773637	-7.04591	1.84250389110985e-12	7.57750662763144e-10	DOWN	-
PB.6698.14	759.741179460307	-26.2266	4.24723508877004	-6.17499	6.61683538564155e-10	1.78708872717726e-07	DOWN	-
PB.6701.1	86.4560948336852	2.16530932623354	0.661946586193136	3.27112	0.00107120951801763	0.0393585214889098	UP	--
PB.6703.3	86.7492885763878	-3.86109	1.10497994157932	-3.49426	0.000475373386547509	0.0209297302099038	DOWN	-
PB.6758.6	24.8681990023145	1.58364555858424	0.431748709966265	3.66797982721936	0.000244474467113782	0.0119564532963715	UP	-
PB.6759.11	206.555073783304	-10.0942	2.67125342928582	-3.77883	0.000157566522483195	0.0083579456402933	DOWN	-
PB.6759.12	129.847747342711	10.0585794188948	2.73950103179654	3.67168301896877	0.000240958429083316	0.0118324647312812	UP	-
PB.6759.6	256.379845811306	-10.8863	2.04948738454192	-5.31174	1.08584525853585e-07	1.15581840446091e-05	DOWN	-
PB.6773.11	203.567050639538	-2.32381	0.702760836676887	-3.30668	0.000944084070544562	0.0357025565277725	DOWN	-
PB.6781.1	119.867759841656	1.06753024012052	0.316257813478791	3.37550629462033	0.000736800065645348	0.0294321536156411	UP	Glycosyl transferase family 29 [Trinorchestia longiramus]
PB.6782.9	42.8977869471092	-22.2277	4.24874825125593	-5.2316	1.68050760232273e-07	1.67085853394675e-05	DOWN	-
PB.6783.5	331.017	1.61220173410796	0.458700493529496	3.51471549921994	0.000440225331926512	0.0196209297878724	UP	-
PB.6791.20	5125.34326716104	-4.57769	1.20562753630627	-3.79694	0.00014649579812688	0.00793687040420647	DOWN	-
PB.6791.28	314.532361889981	-10.004	2.11335244859155	-4.73373	2.20434239891183e-06	0.00018381879207147	DOWN	-
PB.6791.7	267.586754886459	7.36255971080724	1.41736100719847	5.19455500286406	2.05210097751984e-07	1.97258110496048e-05	UP	-
PB.6795.5	243.131793621363	25.0399968735776	2.63205467456677	9.51347900008922	1.84390466571054e-21	1.11221256261217e-17	UP	-
PB.6811.5	248.026867958133	-6.17839	1.64901676242239	-3.74671	0.000179166302244323	0.00934323868087073	DOWN	DNA-directed RNA polymerase II subunit rpb1-like [Penaeus vannamei]
PB.6812.5	1249.06725424605	-1.1126	0.323535504650021	-3.43887	0.000584146123355691	0.0246504233384489	DOWN	-
PB.6812.9	91.3941659375121	-6.73595	2.05395103026352	-3.27951	0.00103987332208414	0.0385200157620749	DOWN	-
PB.6814.8	13.8529325055586	-4.36718	1.22171819475128	-3.57462	0.000350732727204381	0.0162319285553117	DOWN	-
PB.6820.5	821.415289126752	16.407837099873	4.25929836705777	3.85223942675027	0.000117042497397182	0.00658769054945786	UP	-
PB.6834.1	23.6642640164991	7.51193465466039	1.90348715788404	3.94640679531079	7.93327834625708e-05	0.00464584590015194	UP	-
PB.6885.3	15.1669115577334	3.47034856192197	1.07211634426631	3.2369141469407	0.00120829757259362	0.0429562843317639	UP	-
PB.6887.3	57.9762852477442	1.59560179754248	0.494156580797155	3.22893969148101	0.00124250094006208	0.0439993654812002	UP	unconventional myosin-Ie-like [Penaeus vannamei]
PB.691.3	2449.02711568656	-1.95091	0.261589796713667	-7.45791	8.79074933846605e-14	5.13138724691008e-11	DOWN	uncharacterized protein LOC113805100 [Penaeus vannamei]
PB.691.4	4736.16998466533	5.48133493280958	1.61169445616059	3.40097647656325	0.000671456055798867	0.0273656149948387	UP	uncharacterized protein LOC113805100 [Penaeus vannamei]
PB.6919.22	40.8267536130014	7.95518007440662	2.18317738172756	3.64385420121549	0.0002685856024187	0.0130089790340542	UP	-
PB.6919.5	50.1226945714002	-20.6046	4.25187265464857	-4.846	1.25976217357347e-06	0.000106523487906069	DOWN	-
PB.6946.5	94.0436579119776	1.24169305589123	0.335566741204889	3.70028642121326	0.000215356263688308	0.0109006413134875	UP	-
PB.6964.19	160.017934355803	24.2999254658627	4.24749970935197	5.72099520392198	1.05901887235651e-08	1.87877215732621e-06	UP	-
PB.6964.21	550.742092974964	24.6238951204428	4.24741192373866	5.79738804772397	6.73557150631036e-09	1.34677938334187e-06	UP	-
PB.6975.1	92.230972207534	1.73338698983226	0.395987788941603	4.37737485407129	1.20117288310077e-05	0.000887176485965306	UP	-
PB.6994.4	28.8091575674182	21.9861356011548	4.24929613967896	5.17406527538837	2.2905474293388e-07	2.18726126689183e-05	UP	-
PB.6995.4	117.695769241773	5.10540470610048	1.48482934657794	3.43837809905011	0.000585209955445339	0.0246558015105032	UP	-
PB.7003.1	487.229994600006	1.72147306444378	0.366069515447362	4.70258514244221	2.56888040117493e-06	0.000210817121539506	UP	nucleoside diphosphate-linked moiety X motif 17-like isoform X1 [Penaeus vannamei]
PB.7035.13	114.733	24.5205564807854	4.00454036639603	6.12318874009832	9.17209376041794e-10	2.37105175202347e-07	UP	-
PB.7035.15	101.408882854911	18.0585950129113	4.27096645557377	4.22822216019612	2.35545153469212e-05	0.0016362024278703	UP	-
PB.7038.6	38.0105165900963	-7.32804	1.86773548976116	-3.92349	8.72760495461586e-05	0.00506187100821319	DOWN	-
PB.7056.6	118.858600637659	2.30834794632831	0.679831843046183	3.39546899713478	0.00068511132456187	0.0277969326762541	UP	-
PB.7062.2	28.4338563099107	21.9733827252916	3.14194982407432	6.99354985140967	2.68016565811656e-12	1.03189229077549e-09	UP	-
PB.7064.13	67.6198941470373	22.7322663847452	4.01789242242001	5.65775884339219	1.5336241816857e-08	2.3763059137443e-06	UP	-
PB.7064.3	77.4703208563243	9.71918058512331	2.19035730683617	4.4372580467988	9.11120442147876e-06	0.000691286371525656	UP	-
PB.7069.1	48.3831037146538	2.9389267514567	0.522584727899961	5.62382824172255	1.86771359368634e-08	2.71893678641261e-06	UP	exosome complex component RRP43-like [Penaeus vannamei]
PB.7082.2	138.592011367921	1.54351994346081	0.447719440413013	3.44751602038307	0.000565766852644276	0.0240324743709495	UP	-
PB.71.6	46.0759270465952	-23.0822	4.24804202102991	-5.4336	5.52280083682157e-08	6.36546767787928e-06	DOWN	-
PB.71.9	65.5005984972516	-23.9051	3.8805531108082	-6.16022	7.26428786630616e-10	1.94742105310731e-07	DOWN	-
PB.7110.2	182.001828667858	4.79232909079963	1.12449687451899	4.26175403364245	2.02828616063194e-05	0.00143091041792262	UP	thyrotropin-releasing hormone receptor isoform X2 [Frankliniella occidentalis]
PB.7112.11	41.5258697844003	-30.9955	4.24780365336279	-7.29683	2.94628051914662e-13	1.54534548215124e-10	DOWN	-
PB.7112.13	77.9623129169845	-22.0842	3.98642501187647	-5.53986	3.02715887015986e-08	3.84956934988237e-06	DOWN	-
PB.7132.1	84.9015733619058	-6.01522	1.18151212617104	-5.09112	3.55962563503411e-07	3.22873211422354e-05	DOWN	-
PB.7148.12	16.4024383876412	-21.8507	3.84914030386611	-5.67676	1.37266899721264e-08	2.24788523430418e-06	DOWN	-
PB.7148.4	41.3315081233771	-8.1592	2.19510592902099	-3.71699	0.000201606690671726	0.0103347701729468	DOWN	-
PB.7151.4	227.849409812189	2.10255055365371	0.539301654844433	3.89865399960661	9.67288746569684e-05	0.00552163202320244	UP	-
PB.7159.8	59.9273483340485	-22.0747	3.97611191712671	-5.55183	2.82688405551231e-08	3.66694483344251e-06	DOWN	-
PB.717.10	728.721	1.31839502610973	0.412576076787293	3.19551980903982	0.00139579201062477	0.0480181641221682	UP	-
PB.7182.6	18.4783739648358	-2.02468	0.553792391262093	-3.65603	0.000256149225529448	0.0124433511693104	DOWN	collagen alpha-1(V) chain-like [Penaeus vannamei]
PB.719.15	137.269888835492	9.59736743049725	2.65265486286736	3.61802342432256	0.00029686153393888	0.014127215521366	UP	-
PB.719.5	189.894263977779	-25.814	4.24727050706525	-6.0778	1.2184616434916e-09	3.02036611915098e-07	DOWN	-
PB.7218.1	120.481557826347	1.39658925451658	0.296863579952619	4.70448161657111	2.54511797299712e-06	0.000209341737638043	UP	-
PB.7221.8	48.5652318635167	8.62617774199808	2.43426175059139	3.54365250158591	0.000394625007891257	0.0178970847877099	UP	-
PB.7259.22	32.5303783378314	16.9883587909947	4.30067671932128	3.95015945157481	7.80991466049148e-05	0.00459527907463179	UP	-
PB.7274.3	84.1984941142978	3.59202583880297	0.988031376766226	3.63553822608293	0.000277400853795486	0.013369922026294	UP	-
PB.7278.3	100.830983417096	-1.29989	0.40629019396545	-3.19942	0.00137702289068604	0.0474175408533002	DOWN	-
PB.7320.27	135.056047451876	23.7321784236345	4.17899592819939	5.67891877172994	1.35548825838435e-08	2.23048080249487e-06	UP	-
PB.7320.7	181.248951435682	-7.40574	2.09603227686681	-3.53322	0.000410530473924758	0.0185255715483927	DOWN	-
PB.7321.20	67.756979765876	-9.09092	1.94096972024563	-4.6837	2.81743498769538e-06	0.000229652679368656	DOWN	-
PB.7325.2	33.4297441014282	-8.80618	1.66659536894946	-5.28393	1.26438306874391e-07	1.29997976252587e-05	DOWN	hypothetical protein C7M84_014823 [Penaeus vannamei]
PB.7332.8	69.9319444381941	-23.7813	4.24767314115342	-5.59867	2.15998758579447e-08	2.97378362796808e-06	DOWN	-
PB.7341.6	249.928927376163	10.5961215056955	2.38340295767815	4.4457952322162	8.75673290025523e-06	0.000665787647884741	UP	-
PB.7382.16	56.5576585144354	22.1828715328454	3.16286394795884	7.01353959507527	2.32363165867303e-12	9.24115970978413e-10	UP	-
PB.7386.12	112.669372029078	22.9481757906579	4.24797724606396	5.40214188103785	6.58498315667522e-08	7.44741016947603e-06	UP	-
PB.7389.1	156.132903299383	2.89262608294634	0.743103049074793	3.89263115869035	9.91628572944769e-05	0.00564277196280568	UP	-
PB.7389.3	86.1164897951116	3.36099597897254	0.961219319990952	3.49659636367294	0.000471234260779294	0.0207727638634147	UP	-
PB.7391.1	442.997525484354	-1.70934	0.491382348172719	-3.47863	0.000503982943277697	0.0218700799762148	DOWN	-
PB.7393.13	42.1043016163591	1.63271390997204	0.456091605773037	3.57979381621094	0.000343865419534978	0.0160371564412247	UP	-
PB.7420.2	247.377832196343	5.65031091375365	1.25642672530805	4.49712728959048	6.88777558057313e-06	0.000537231650940781	UP	-
PB.7422.12	141.194099562024	25.0432677971714	4.24734172000285	5.8962215541147	3.71919527451172e-09	8.30872815925023e-07	UP	-
PB.7428.16	49.5672155319581	-23.2742	4.2479115171231	-5.47897	4.27814584100874e-08	5.14386631667599e-06	DOWN	-
PB.7428.6	145.343378988077	23.5974655073786	3.15857401359247	7.47092371615489	7.9633812259828e-14	4.72463491720563e-11	UP	-
PB.7448.22	714.169581666006	-11.9321	2.14471390989836	-5.56349	2.64436783970248e-08	3.50557935848617e-06	DOWN	-
PB.7466.16	21.2003388156142	-30.8083	4.24963481094454	-7.24965	4.17863759988988e-13	2.0716311421591e-10	DOWN	-
PB.7495.3	44.9566327284012	21.7992448430024	4.24921552005862	5.13018102755629	2.89463668549565e-07	2.65887807829373e-05	UP	-
PB.751.5	84.6247560552713	6.14068243513145	0.747738992200192	8.21233411549496	2.16929638702536e-16	3.01957713626288e-13	UP	-
PB.751.6	63.1039509709557	-4.73001	1.47302243346869	-3.21109	0.00132230829640734	0.0462441317145448	DOWN	-
PB.7518.9	284.456736569844	-24.154	4.2475216180016	-5.68661	1.29583886956138e-08	2.18128858271144e-06	DOWN	-
PB.7519.12	176.266522568996	-1.18599	0.320622912622004	-3.69901	0.000216446039256585	0.0109405008473954	DOWN	-
PB.7522.1	56.0107839142151	-2.32177	0.6336470939625	-3.66414	0.000248173358658281	0.0121046388452855	DOWN	-
PB.7523.3	166.901442036681	-1.37985	0.429292620036672	-3.21425	0.00130788008527565	0.0458657831067937	DOWN	-
PB.7541.17	16.4386476853676	-20.6917	3.80554606121063	-5.43724	5.41114622081885e-08	6.27675618197612e-06	DOWN	-
PB.7559.30	407.876166675286	37.4279502721785	4.24738985326281	8.81198843648098	1.22945310260229e-18	2.78094607726747e-15	UP	-
PB.7559.39	107.625050737492	-23.7737	3.2742790348996	-7.26074	3.84977519748031e-13	1.96235512918324e-10	DOWN	-
PB.7559.40	68.5379444613079	-24.0051	4.24765116007116	-5.65137	1.59171345120804e-08	2.4127151786081e-06	DOWN	-
PB.7559.54	305.688770477502	25.3749438470202	4.24729838140546	5.97437278202797	2.30977094824722e-09	5.42811171350749e-07	UP	-
PB.7559.57	29.7577890890362	-4.37794	1.28975060824405	-3.39441	0.000687771166361968	0.0278424231340112	DOWN	-
PB.7559.58	169.900263282456	-11.1076	2.76255800804268	-4.02077	5.80085556936922e-05	0.00356311299673432	DOWN	-
PB.757.1	642.616183051939	6.7395543045941	1.38702230514136	4.85900931773929	1.17974582076706e-06	0.000100225776993851	UP	-
PB.7598.10	208.590974943445	22.680886524621	2.62438569900699	8.64236020383856	5.50635082233511e-18	1.10711301450628e-14	UP	-
PB.7601.5	160.442169142094	23.9939227114317	4.22512302574883	5.6788696010051	1.35587791591521e-08	2.23048080249487e-06	UP	dual specificity tyrosine-phosphorylation-regulated kinase 1A-like isoform X2 [Penaeus vannamei]
PB.7608.18	31.2540912226672	-21.979	4.24914218703033	-5.17257	2.30896151396476e-07	2.19327102760889e-05	DOWN	-
PB.7621.1	128.954496619383	1.35968137700702	0.32670444752857	4.1618085927285	3.15736953615879e-05	0.00212000669541972	UP	-
PB.7624.4	149.641443702151	23.6670432351316	4.09232835030982	5.78327084466226	7.32619642422813e-09	1.44099116733283e-06	UP	-
PB.7643.6	16.1054091320891	-31.5864	4.24915382284693	-7.43357	1.05707134927294e-13	5.97757331274015e-11	DOWN	-
PB.7644.1	395.266617986701	4.5910372866416	1.25378985487704	3.66172789545488	0.000250519867750271	0.0122026440561912	UP	-
PB.7665.1	71.9427456036062	3.95137746852662	0.662938198149401	5.96040095374942	2.51619777426359e-09	5.76352618027682e-07	UP	-
PB.7670.3	330.572873668599	-8.01717	1.51039037112025	-5.30801	1.1082693050456e-07	1.16936951658616e-05	DOWN	-
PB.772.4	50.0593474137815	23.1754239820897	4.24791591813799	5.45571626856689	4.8775824774718e-08	5.76877736739157e-06	UP	uncharacterized protein LOC106684007 [Halyomorpha halys]
PB.7733.1	258.011295478646	2.19469438068343	0.449536585977181	4.88212628102939	1.04948009184557e-06	8.97913333427494e-05	UP	-
PB.7734.4	140.515770743427	5.12481977047935	1.4896424884316	3.4403018242821	0.000581065798233687	0.0245957336887431	UP	-
PB.7752.3	27.2194148644608	20.3572128580631	3.15407991930232	6.45424763446262	1.0875784770852e-10	3.36414980035817e-08	UP	-
PB.7766.2	529.232961516819	1.03790280861694	0.265605318814955	3.90768834467521	9.31833960178971e-05	0.00532764658022704	UP	uncharacterized protein LOC113804217 [Penaeus vannamei]
PB.7790.10	17.3664280049764	-21.5765	4.2497877287477	-5.07708	3.83286900407057e-07	3.45923596324982e-05	DOWN	-
PB.780.10	71.0915035646235	10.0049370300266	2.47786841493434	4.03771926294628	5.39733894109711e-05	0.0033620498040834	UP	-
PB.7815.1	22.4687004473108	6.38016306848954	1.79851352103321	3.5474646111219	0.000388958002014099	0.017701186818817	UP	coiled-coil domain-containing protein 58-like [Penaeus vannamei]
PB.7816.4	51.3098160672632	23.5463911099568	4.24775805702953	5.54325147379578	2.96905974055371e-08	3.823958756953e-06	UP	succinate dehydrogenase [ubiquinone] iron-sulfur subunit, mitochondrial-like [Penaeus vannamei]
PB.7818.6	33.3802618634728	-8.73724	1.4370855456087	-6.07984	1.20305381925668e-09	3.00273936363577e-07	DOWN	-
PB.7824.23	195.56912681023	-24.2478	4.24751238327158	-5.70872	1.13831013903308e-08	1.98060491546856e-06	DOWN	-
PB.7830.2	164.654451853244	4.13230165329919	1.28384838825227	3.21868352300117	0.00128780532302408	0.0452934523280509	UP	lysine-specific demethylase 5A-like isoform X2 [Penaeus vannamei]
PB.7832.15	169.304000305663	10.6065050839751	3.29090028285342	3.22297978435816	0.00126864506848376	0.0447500328201715	UP	-
PB.7843.17	45.9527956253926	9.29257033435378	2.44365858385615	3.80272857908402	0.000143111120418082	0.00780020264917289	UP	-
PB.7856.3	145.143809269117	23.8759817566253	4.24761320604093	5.62103482555075	1.89817000274404e-08	2.72605835592498e-06	UP	-
PB.7883.10	56.8892684477045	-23.4042	4.24784917275557	-5.50966	3.5953183325086e-08	4.4704287242895e-06	DOWN	-
PB.7883.3	27.7143881615341	21.2468371384522	4.25007220230802	4.99917086747704	5.75773635855084e-07	5.08239601347106e-05	UP	-
PB.7883.7	42.651977438572	22.5176425236369	3.96165492704236	5.68389800179994	1.3165881767705e-08	2.20595568081024e-06	UP	-
PB.7899.6	92.0503591207665	-1.66727	0.445491362115342	-3.74253	0.000182174654506555	0.00948645024639817	DOWN	-
PB.7933.2	133.506311488739	-1.06464	0.312913748053434	-3.40234	0.000668103809998952	0.0272904570966953	DOWN	WAP2 [Eriocheir sinensis]
PB.7934.1	38.3851763707709	1.63212361580947	0.40211480264774	4.05884987337619	4.93150038341896e-05	0.0031093367661379	UP	-
PB.7947.1	60.9439872326804	-21.7395	3.86670060445382	-5.62223	1.88503938399522e-08	2.71893678641261e-06	DOWN	-
PB.7955.1	273.625	-2.06297	0.64256922377606	-3.2105	0.00132505773777964	0.0462441317145448	DOWN	hsp90 co-chaperone Cdc37-like [Penaeus vannamei]
PB.7992.1	88.0957634290107	4.57015975818518	1.22976161143886	3.71629730158673	0.000202163686055346	0.0103486647270566	UP	-
PB.7994.10	34.9898876732885	-22.9242	4.24814945150166	-5.39628	6.80385736011787e-08	7.67097824672978e-06	DOWN	-
PB.80.1	4.67167373246386	-5.86476	1.72509286084342	-3.39968	0.000674649729618473	0.0274267803976963	DOWN	-
PB.8013.1	40.3985507343847	1.44401308748818	0.449063728901317	3.21560837483159	0.00130168334821247	0.0456927469012197	UP	-
PB.8018.1	70.9281233444592	6.17584352334301	1.86193061789871	3.3169031455709	0.000910211643162369	0.0348218494478745	UP	-
PB.8031.1	35.1100521474349	-22.5173	4.03926179564438	-5.57461	2.48088275780541e-08	3.33775568355895e-06	DOWN	-
PB.8032.11	47.5501700130896	23.2920892712522	4.24784733192161	5.48326892452499	4.17537555626588e-08	5.05388015909091e-06	UP	-
PB.8074.7	17.0942042557436	-5.31517	1.36570212912155	-3.89189	9.94645343030481e-05	0.00565105331391148	DOWN	-
PB.8096.3	215.870043211262	-2.01357	0.488465838464805	-4.12222	3.75231386255725e-05	0.0024567288692936	DOWN	-
PB.8110.6	50.2836018097706	-8.8729	2.54158589491987	-3.49109	0.000481059741251948	0.0211030704189688	DOWN	-
PB.8130.11	58.2342920364059	-29.9625	4.2494416416273	-7.05093	1.77727168040681e-12	7.39324590639114e-10	DOWN	-
PB.8161.125	6.36339177099002	5.94807862465931	1.76604064368187	3.36803042780412	0.000757072401800598	0.0302086078209101	UP	-
PB.8210.1	27.0668470209392	-8.69309	2.53118167623119	-3.4344	0.000593866094537854	0.0248469454652248	DOWN	-
PB.8228.1	175.905167191793	2.24248636987383	0.564406153465367	3.97317845687065	7.09198739904211e-05	0.00421455034414997	UP	-
PB.823.1	27.5854653623283	2.30207648264716	0.593136874179922	3.88118928844214	0.000103946894505458	0.00589646090759725	UP	armadillo repeat-containing protein 8-like isoform X1 [Penaeus vannamei]
PB.8261.1	201.522568277922	8.23212205357326	2.15233724264243	3.82473614751314	0.000130912213079868	0.00726663175394708	UP	-
PB.8269.5	226.983594157575	11.2468904374333	2.87634264513255	3.91013583046711	9.22442347531087e-05	0.00529066735332766	UP	mannose-1-phosphate guanyltransferase alpha-A-like [Penaeus vannamei]
PB.827.2	26.1768810937179	8.16093159685959	1.99514190215253	4.09040158399505	4.30626913653731e-05	0.00277309940071925	UP	RNA-binding protein PNO1-like [Penaeus vannamei]
PB.827.4	192.817750494046	-2.0885	0.497922227600841	-4.19443	2.73553722554753e-05	0.00186093661146223	DOWN	RNA-binding protein PNO1-like [Penaeus vannamei]
PB.827.5	53.9112458468848	8.57112695871683	1.25201786449054	6.8458503682809	7.60229097267366e-12	2.67120886011682e-09	UP	-
PB.8275.10	542.218621714449	-7.3637	2.11237019070562	-3.48599	0.000490323488980402	0.0214315185865818	DOWN	-
PB.8275.6	234.62311928399	2.31059180409194	0.615078057374868	3.75658304891166	0.000172249126476245	0.00902151683979998	UP	-
PB.8277.7	40.7473269720995	22.7305311439962	4.24811654145709	5.35073153529816	8.75993949361143e-08	9.66557836016132e-06	UP	-
PB.8278.15	99.2774251182811	9.50351813977831	2.02500545428391	4.69308273697415	2.69118584889943e-06	0.000220354540854116	UP	-
PB.8278.9	60.7290024585002	-24.0006	4.24762723704143	-5.65035	1.60120723044221e-08	2.4127151786081e-06	DOWN	-
PB.8282.19	43.7729040923854	21.826198349175	4.24901444279125	5.13676727698694	2.79504728469918e-07	2.58049888470786e-05	UP	-
PB.8286.6	89.9253795251386	-34.6052	3.90949257731626	-8.85158	8.62887816900528e-19	2.23062664153193e-15	DOWN	-
PB.8287.1	237.619521050872	1.3288955411363	0.332664084007709	3.99470698828282	6.47743107927667e-05	0.00392671202998496	UP	polyglutamine-binding protein 1-like isoform X1 [Penaeus vannamei]
PB.8314.10	108.189878905076	9.54593006343149	2.63856252512179	3.61785251345934	0.000297057583702012	0.014127215521366	UP	-
PB.8316.2	18.4377732782152	-2.35917	0.637313287736565	-3.70174	0.000214126272696447	0.0108686742250801	DOWN	serine/arginine repetitive matrix protein 2-like [Penaeus vannamei]
PB.834.1	35.5873007161158	7.57943080358384	1.86724862895663	4.05914385799765	4.92529648067237e-05	0.0031093367661379	UP	-
PB.8360.2	35.264174613397	-7.81156	1.90476875953154	-4.10105	4.11271022567746e-05	0.0026770340967175	DOWN	-
PB.8363.11	39.3620959625646	3.1148037733638	0.806823052103393	3.86057855590949	0.000113118865380715	0.00639654767028702	UP	-
PB.8363.7	473.987215991269	1.3772655079551	0.314081431852906	4.3850586767578	1.15954518070207e-05	0.000859940566286651	UP	-
PB.8365.9	58.719651927653	21.6520661838937	4.24932834235347	5.09540907161384	3.4798901598059e-07	3.16433931591797e-05	UP	protein brunelleschi-like [Penaeus vannamei]
PB.8369.2	428.285114282116	-1.15547	0.351314491760616	-3.28899	0.00100546012235598	0.0373983630916602	DOWN	-
PB.8388.10	63.5926302932152	-9.67488	2.68417111600024	-3.60442	0.000312852415194221	0.0148005774618223	DOWN	-
PB.8388.8	14.2729976313782	-21.8513	4.24943055771437	-5.14216	2.71596540447825e-07	2.5158143853988e-05	DOWN	-
PB.840.2	144.473929483748	10.5271756611211	2.26793680212327	4.64174118576209	3.45485439496599e-06	0.000279095168321907	UP	Villin-1 [Amphibalanus amphitrite]
PB.8404.1	54.9471156571001	-6.02212	1.75125224245212	-3.43875	0.000584401183288363	0.0246504233384489	DOWN	LOW QUALITY PROTEIN: propionyl-CoA carboxylase alpha chain, mitochondrial-like [Penaeus vannamei]
PB.8405.1	233.44388966674	-1.28659	0.370722782400702	-3.47048	0.000519524832581707	0.0224101587794572	DOWN	uncharacterized protein LOC113804932 [Penaeus vannamei]
PB.8406.10	146.003766753162	2.45493713439726	0.488076892082327	5.02981635521308	4.90949836973498e-07	4.37634619455859e-05	UP	PREDICTED: uncharacterized protein LOC101236605 [Hydra vulgaris]
PB.8434.1	102.796140483217	-1.54997	0.466729239934703	-3.32092	0.000897222037401254	0.0344706610993511	DOWN	protein YIF1B-B-like isoform X4 [Penaeus vannamei]
PB.8438.6	48.0876139071504	-32.5054	4.24799067435958	-7.65194	1.97963434208142e-14	1.59210992165041e-11	DOWN	-
PB.8442.3	78.0159009263639	-21.9658	4.24898961403499	-5.16964	2.34542053827118e-07	2.22207106546001e-05	DOWN	-
PB.8442.8	81.2404620479265	-24.4618	3.9840764313631	-6.1399	8.25729384685014e-10	2.1764767349847e-07	DOWN	-
PB.8445.23	84.8398724183366	-3.70086	1.05999422467324	-3.4914	0.00048050310795381	0.0211030704189688	DOWN	-
PB.8445.33	252.608411936183	25.0365461407911	4.24735731522779	5.89461735442628	3.75550616931968e-09	8.33837569164716e-07	UP	-
PB.8445.40	615.517785289181	10.0031885265912	3.1002297904692	3.22659583407116	0.0012527227304579	0.0443179749149578	UP	-
PB.846.3	130.373194377522	10.1104666293748	1.97174217930831	5.12768187214089	2.93331560810573e-07	2.68758544741657e-05	UP	peptide deformylase, mitochondrial-like isoform X2 [Penaeus vannamei]
PB.8469.6	41.7945565617259	7.40978646671696	1.95957370328554	3.78132573135333	0.000155995404617026	0.00831462398894665	UP	-
PB.8469.9	84.9181704768999	-8.93092	2.50791513239845	-3.56109	0.000369316044540891	0.0169618235634256	DOWN	-
PB.8473.1	27.107369944964	6.44864798567243	1.28677729387345	5.0114716947334	5.40153296719293e-07	4.79134508861959e-05	UP	-
PB.8480.3	46.4285237761382	-1.41799	0.343493217916169	-4.12815	3.65699056012598e-05	0.00240593198312227	DOWN	-
PB.8503.4	57.2342406600314	-7.67107	2.24237327408602	-3.42096	0.000624008184565958	0.0257802285475189	DOWN	SRSF protein kinase 3-like, partial [Procambarus clarkii]
PB.8519.2	338.355651497934	5.36246363598722	1.02944132502025	5.20910080609184	1.89758001640472e-07	1.85608968577577e-05	UP	-
PB.8543.1	66.4183661741119	-9.21664	2.43970707686656	-3.77777	0.000158240874760932	0.00836043138463194	DOWN	putative vacuolar protein sorting-associated protein 72 [Penaeus vannamei]
PB.8580.5	228.109617098263	-9.05061	2.45891402641447	-3.68074	0.000232561755125361	0.0115296472325232	DOWN	-
PB.8614.19	11.9875913833398	-21.9094	4.2495901076166	-5.15566	2.5273963870571e-07	2.38822461211445e-05	DOWN	E3 ubiquitin-protein ligase SMURF2-like isoform X2 [Penaeus vannamei]
PB.8618.5	215.607438854153	23.9611235515377	2.69384577718939	8.89476441243695	5.85433597514927e-19	1.6298021021279e-15	UP	-
PB.862.3	101.42844416067	24.3237149639215	3.99561815620598	6.0875974662749	1.14617601545723e-09	2.88064278995921e-07	UP	-
PB.862.4	124.45740427528	10.2712160355232	2.76027661877149	3.72108214288123	0.00019837089415878	0.0101833206106388	UP	-
PB.862.7	397.227494644707	24.5176887639621	3.57517655101361	6.85775608955898	6.99505562696953e-12	2.50651542767974e-09	UP	-
PB.8620.2	706.510913382181	-1.02477	0.229040566271029	-4.4742	7.66993243748822e-06	0.000593125053087898	DOWN	-
PB.8625.1	246.670538057024	2.48849124697239	0.618458725391703	4.02369817872049	5.72913311349478e-05	0.00353812979614306	UP	-
PB.8638.1	858.406574886865	-2.13749	0.591655975376825	-3.61273	0.00030298745001873	0.0143903133905877	DOWN	-
PB.8640.6	71.2098056566037	-3.0658	0.949180428683323	-3.22994	0.00123816506493213	0.0438887677423688	DOWN	-
PB.8657.12	402.994287559606	-4.47922	1.35270896439691	-3.31129	0.000928656453873796	0.0353035774392296	DOWN	-
PB.8657.3	673.848499382174	-3.66418	1.12790448450161	-3.24866	0.00115949760309412	0.0416557679390447	DOWN	-
PB.8668.1	1408.33362026566	8.57212593453817	1.66322071262128	5.15393168777236	2.55080897079209e-07	2.4040710276546e-05	UP	-
PB.8678.1	72.6085612481881	2.11578610748645	0.46516797418892	4.54843459757865	5.40464341988984e-06	0.000427073034954657	UP	-
PB.8679.1	545.772677885117	1.53253614179299	0.433885424388973	3.53212174377882	0.00041223952040703	0.0185795273761529	UP	-
PB.868.19	88.6355777707036	-9.98343	2.46682512975465	-4.04707	5.18616819496626e-05	0.00325290490717546	DOWN	-
PB.8716.8	83.4741848256891	21.9516652488598	3.96265074495848	5.53964168474551	3.03091145148706e-08	3.84956934988237e-06	UP	-
PB.8750.2	591.911755874361	1.01040105011741	0.273211982718702	3.69823109536788	0.000217107186335934	0.0109586139200611	UP	-
PB.8762.12	631.784142211221	-22.7005	4.24805921871382	-5.34373	9.1051583321287e-08	9.9085739193812e-06	DOWN	-
PB.8762.22	476.500795808093	5.23073520353096	1.48702897109323	3.51757450944983	0.000435510065398518	0.0194347037938813	UP	-
PB.8762.5	1154.29031787368	27.6375507409296	4.24716872022465	6.50728816336445	7.6519543410139e-11	2.42922701364591e-08	UP	-
PB.8794.14	186.44858659235	-6.17492	1.53158694975313	-4.03171	5.53716269278955e-05	0.00343731483730268	DOWN	-
PB.8797.5	77.4178110141353	-24.2221	4.24751705662133	-5.70265	1.17962442117817e-08	2.01918036376165e-06	DOWN	-
PB.880.1	23.5653845916694	2.10044363097073	0.646548890578654	3.24870038689705	0.0011593351917875	0.0416557679390447	UP	-
PB.8822.49	2550.67	8.60854668625741	1.6510518396466	5.21397722321064	1.84834172898198e-07	1.82193578603289e-05	UP	-
PB.8875.33	404.697952900761	-5.78455	1.38479296810603	-4.17719	2.95129322582012e-05	0.00198532069025383	DOWN	-
PB.8875.50	1414.59113201203	-25.9434	3.1225905634796	-8.3083	9.7084062745519e-17	1.52763883253177e-13	DOWN	-
PB.8896.10	15.8111591476422	21.7861057706579	3.78761172860844	5.75193745602379	8.82264416263998e-09	1.6667550136839e-06	UP	-
PB.89.3	190.170466630104	9.93844990351102	2.71116658857422	3.6657466735519	0.000246617963349775	0.012045007707951	UP	-
PB.8920.1	495.259857650025	3.76513373739605	1.09593413220886	3.43554747200674	0.000591357847076475	0.0248281111874068	UP	--
PB.8924.5	23.5648945595531	-21.8616	4.24929718402879	-5.14476	2.67865952314322e-07	2.49211739851096e-05	DOWN	-
PB.8964.1	66.6572867278862	5.23892584528365	1.58485114640358	3.30562643512109	0.000947643384492052	0.0357266125160182	UP	-
PB.8986.6	134.665329269195	1.12317416480836	0.344835238253938	3.25713279911737	0.00112543766650949	0.0408450317140568	UP	-
PB.8990.1	1302.8137353497	-1.75994	0.417693102082575	-4.21348	2.51467649277788e-05	0.00173349822762141	DOWN	-
PB.8990.3	407.107843038648	-2.07336	0.524259921123236	-3.95483	7.65897246602584e-05	0.00452179237386527	DOWN	-
PB.9009.5	22.1604986810553	5.89032222196202	1.84486088376171	3.19282731495261	0.00140887172184856	0.0483303094648543	UP	-
PB.9085.1	81.4567382586763	-1.77678	0.528044416800502	-3.36484	0.000765891237329823	0.0305268389539688	DOWN	-
PB.9085.2	16.7466733313373	-4.12914	1.18540258941141	-3.48332	0.000495238134713047	0.0216202211500602	DOWN	-
PB.9117.1	427.098192433811	2.15065209218973	0.429767906055642	5.00421753668894	5.60893893563901e-07	4.96315669974844e-05	UP	-
PB.9117.26	59.4918109141819	24.0517908100104	4.24756610448822	5.66248769727113	1.49194076132484e-08	2.33743844558906e-06	UP	-
PB.912.6	92.4922705250139	1.15040885463306	0.334142400745717	3.44287002207938	0.000575575873860707	0.0244204764957712	UP	-
PB.9121.1	74.1099536107794	1.06038978096338	0.326125566579876	3.25147700649118	0.00114807061567335	0.0413431081112777	UP	-
PB.9126.59	686.171638657055	22.5348760433789	4.24822835867882	5.30453500630253	1.12960565564833e-07	1.18497270387155e-05	UP	-
PB.9126.61	439.042559098764	23.5619645658478	4.2476147091587	5.54710494693492	2.90438427277248e-08	3.75402040056818e-06	UP	-
PB.9126.9	2788.37417305413	-12.977	2.13557254004446	-6.0766	1.22756839604764e-09	3.02223998784764e-07	DOWN	-
PB.9146.13	930.487038578248	1.57480823403927	0.469486498896966	3.35432059865235	0.000795601247016151	0.0315028498148376	UP	-
PB.9146.9	120.757295266912	2.52006864855232	0.401157829412142	6.28198794535616	3.34270772174274e-10	9.75612380303158e-08	UP	-
PB.9178.4	317.539028303128	-3.24571	1.01645210182661	-3.19318	0.00140716709515722	0.0483176322019306	DOWN	-
PB.9187.13	14.968237698784	32.8219379067805	4.2491489775689	7.72435564863605	1.12420557169204e-14	1.09962496878667e-11	UP	-
PB.9196.2	306.652212816662	-11.8613	2.07311115640367	-5.72152	1.05576153156166e-08	1.87877215732621e-06	DOWN	-
PB.9197.13	109.429637104416	-32.6183	4.2473874179125	-7.67961	1.59572569571929e-14	1.43033326797757e-11	DOWN	-
PB.9224.5	41.4979872135628	23.4016682556771	4.24782613654407	5.50909276967633	3.60687791852265e-08	4.4704287242895e-06	UP	-
PB.9232.9	156.934637278825	-24.2988	3.3002988057989	-7.36262	1.80338288131726e-13	1.00409584396543e-10	DOWN	-
PB.9234.16	143.593737482995	-25.0913	4.05221165829577	-6.192	5.94049393959152e-10	1.64116348219662e-07	DOWN	-
PB.9256.4	623.680672571176	-1.4952	0.371710081768404	-4.02249	5.75858542070901e-05	0.00354437015239591	DOWN	-
PB.9263.1	53.0093076112692	5.31937977223595	1.44582441832731	3.67913261444981	0.000234028557559171	0.0115631683818199	UP	-
PB.9271.19	47.9660730295153	23.2784632226039	4.24782780366559	5.48008636379191	4.25118272694648e-08	5.12848513569733e-06	UP	-
PB.9304.12	52.509929682645	8.93046497816499	2.54382231369126	3.51064810230644	0.000447015721005039	0.019899072520164	UP	-
PB.9340.11	3461.57713890303	27.5610206916666	4.24717022912938	6.48926678347817	8.62551122767418e-11	2.69108514517893e-08	UP	-
PB.9340.12	1588.04219403668	7.37100678159119	1.81126789694583	4.06952875056209	4.71083263747392e-05	0.00301218628944909	UP	-
PB.9340.20	1119.89893196443	17.5948148706606	3.07152651721029	5.7283617029102	1.01405172841383e-08	1.83101167782488e-06	UP	-
PB.9340.27	383.936009434204	-7.86177	2.28546228817202	-3.4399	0.000581925241187823	0.0246033369203604	DOWN	-
PB.9344.12	267.137560330598	-16.4297	4.32800895125307	-3.79613	0.000146973395360516	0.00795054417713695	DOWN	-
PB.935.3	91.1220918372912	-23.8232	4.24764724436465	-5.60856	2.04018258380796e-08	2.86732751121318e-06	DOWN	-
PB.938.1	94.6509143479235	3.17219401582896	0.60623159962531	5.23264379123355	1.6710256958562e-07	1.66600801539206e-05	UP	-
PB.9387.2	126.579076423127	-22.7898	4.08064370139899	-5.58485	2.3390365551925e-08	3.18240872063803e-06	DOWN	-
PB.9393.7	23.5443685792735	20.7752103614138	4.25140437898122	4.88667002934974	1.02555761450794e-06	8.79525014849691e-05	UP	-
PB.9393.8	104.47983792862	9.47562734709118	2.49019241079078	3.80517879101644	0.000141701796638113	0.00775844133453849	UP	-
PB.942.1	278.303204599825	4.30853235384512	1.34237933411385	3.20962357237818	0.00132908903315352	0.0463401360297292	UP	-
PB.943.41	53.7866867709794	-22.96	3.94904245011605	-5.81406	6.09753146099797e-09	1.2397514668819e-06	DOWN	-
PB.943.45	74.2248402960472	-23.041	4.24802262039326	-5.42393	5.83031982125218e-08	6.67737672946006e-06	DOWN	-
PB.943.49	173.187250156943	-24.5796	3.39856220766802	-7.23234	4.74735534719459e-13	2.32177753203134e-10	DOWN	-
PB.9435.8	48.1641226848207	-4.07604	0.832142207400774	-4.89825	9.66927603147057e-07	8.33192306797503e-05	DOWN	-
PB.9475.11	45.1358125523322	-33.1379	4.24824333521654	-7.80037	6.17263129997627e-15	6.38267712506975e-12	DOWN	-
PB.9475.5	368.442929998781	25.0622426648043	3.35341574024436	7.47364615846231	7.80027116792022e-14	4.72463491720563e-11	UP	-
PB.9475.9	187.822195134416	-24.921	4.22154163207692	-5.90329	3.56320608269844e-09	8.00968890303971e-07	DOWN	-
PB.9523.2	464.381686941466	-1.76727	0.437658145134029	-4.03802	5.39041407196388e-05	0.0033620498040834	DOWN	cycle [Homarus americanus]
PB.9549.5	57.286580136246	1.34919720592775	0.387531883953231	3.4815127781604	0.000498589991675376	0.0217388558511591	UP	Peroxisomal acyl-coenzyme A oxidase 3 [Armadillidium nasatum]
PB.9561.2	70.5080273960605	9.86538094067268	2.38910948607792	4.12931303406617	3.63848741500341e-05	0.00239855187680125	UP	-
PB.9563.4	96.2372355097752	-9.68201	2.58795743226406	-3.74118	0.000183160766990497	0.00951482701907538	DOWN	-
PB.9570.1	710.526521880606	1.71627	0.465724117971708	3.6851744580238	0.000228546037347339	0.0113709769666103	UP	zwei Ig domain protein zig-4-like [Penaeus vannamei]
PB.9575.5	287.352326781597	-35.3833	4.24758333471933	-8.33023	8.06872371349557e-17	1.3273417268869e-13	DOWN	-
PB.958.3	78.1430421257313	2.23091427735441	0.620162456261255	3.59730624585663	0.000321529839357244	0.0151516750210651	UP	heterogeneous nuclear ribonucleoprotein U-like protein 1 isoform X4 [Penaeus vannamei]
PB.9581.1	28.5780759688297	-2.2442	0.653217489549045	-3.43561	0.000591220207107563	0.0248281111874068	DOWN	putative dimethyladenosine transferase-like [Penaeus vannamei]
PB.9594.8	35.2275254888711	-22.5982	4.24843627133148	-5.31918	1.04237543270766e-07	1.11282033289449e-05	DOWN	Eukaryotic translation initiation factor 4 gamma, partial [Procambarus clarkii]
PB.9653.1	28.1893179495179	1.24977721825241	0.346791360786772	3.60383031289193	0.000313561810539859	0.014814772173953	UP	-
PB.9666.5	225.368712111232	1.00761148580186	0.256508398913431	3.92818126061409	8.55906925476432e-05	0.00497209109790009	UP	-
PB.9670.10	66.6703737377021	2.4602948648932	0.719636141387711	3.41880392520154	0.000628970320113745	0.0259556041678866	UP	-
PB.9670.23	24.5384020885543	-8.26919	2.05490626269786	-4.02412	5.71882852484768e-05	0.0035379508229532	DOWN	-
PB.9671.1	875.993318723727	-5.48273	1.53539559297612	-3.57089	0.000355767531623417	0.0164229371645192	DOWN	-
PB.9675.5	115.031619015153	-21.6322	4.12348689528787	-5.24609	1.55361321605213e-07	1.56185599728174e-05	DOWN	-
PB.9679.11	139.297282720863	-1.38845	0.432801512488419	-3.20806	0.00133635473274643	0.0465083835626265	DOWN	-
PB.9689.34	132.809149253358	-24.4016	3.38408661406198	-7.21068	5.56746269856285e-13	2.651211085838e-10	DOWN	-
PB.9689.35	35.1196705119512	-22.8739	4.24817814477427	-5.38441	7.26845930763868e-08	8.11891391366517e-06	DOWN	-
PB.9689.45	427.485759681297	2.50104566049706	0.764026431222366	3.27350672475511	0.0010622186306329	0.0390678398996294	UP	-
PB.9698.23	193.841572945062	-22.5107	4.24837843211938	-5.29865	1.16664562985766e-07	1.22029109798204e-05	DOWN	-
PB.9698.33	46.6323325272922	-23.4401	4.02906758287663	-5.81774	5.96475829729476e-09	1.21960772619997e-06	DOWN	-
PB.971.1	44.4858429559984	23.0587242860233	4.01810011098546	5.73871323488953	9.53985950144531e-09	1.75257388434928e-06	UP	-
PB.9732.6	32.6476554053817	2.68843467543952	0.785773528185592	3.42138616154112	0.000623028011774269	0.0257691505989972	UP	-
PB.9776.12	49.8850506916954	3.92327366772821	1.1603328994227	3.38116213862433	0.00072179937694361	0.0289607996130446	UP	-
PB.9798.2	210.810590316859	-1.34248	0.319351580785563	-4.20377	2.6250915294395e-05	0.00179933120344593	DOWN	PREDICTED: putative nuclease HARBI1 [Hyalella azteca]
PB.9798.3	203.889931040816	1.37682962443681	0.349861911231401	3.93535157797204	8.30749922134719e-05	0.0048414928231848	UP	putative nuclease HARBI1 [Penaeus vannamei]
PB.980.7	64.4236905760319	3.59345262178897	1.04950230093306	3.42395878369607	0.000617159804830265	0.0256142551566653	UP	-
PB.9851.4	92.0950792057799	1.71181002762348	0.411833230160607	4.15656120550522	3.23073648751501e-05	0.00216124924620436	UP	-
PB.9861.6	443.372179365885	12.1516	2.75438380836791	4.41171556573677	1.02554780763268e-05	0.00076843893801313	UP	-
PB.9867.4	663.834560428001	-2.77386	0.653615065242339	-4.24387	2.19693819200304e-05	0.00153493031094173	DOWN	-
PB.9869.8	211.928211165952	-5.01969	1.34178362922273	-3.74106	0.000183245404445733	0.00951482701907538	DOWN	-
PB.9901.12	12.6889105578238	31.8654896750837	4.24971934405929	7.49825743660666	6.46717927353318e-14	4.10620500155156e-11	UP	-
PB.992.5	3455.52677908311	7.01932939183382	1.79377412848887	3.9131623543635	9.10952430183815e-05	0.00525809878800358	UP	-
PB.992.9	1198.41084883595	-24.3038	3.44672001692748	-7.05129	1.77261251161805e-12	7.39324590639114e-10	DOWN	-
PB.9922.2	7.67191093330267	-5.75883	1.68530572634608	-3.41709	0.000632953765104642	0.0260605571250308	DOWN	-
PB.9961.26	67.2249332542048	-30.6903	4.24782406930718	-7.22495	5.01284726692104e-13	2.41893273916186e-10	DOWN	-
PB.9967.4	1797.22501480596	1.05227901562902	0.322888657363602	3.25895317667991	0.00111824122168345	0.0406327992509494	UP	-
PB.9970.1	1457.19665957873	2.32945545635609	0.357797569785036	6.51054018548986	7.48810325086246e-11	2.39824729868994e-08	UP	-
PC.102.2	50.4054801042382	-5.72079	1.67854667671142	-3.40818	0.000653976883854517	0.0268041646699647	DOWN	-
PC.139.1	238.264755095225	-4.97875	1.05567329149622	-4.71618	2.40308491422729e-06	0.000199472582868807	DOWN	-
PC.182.1	51.230731367353	-1.29476	0.392808542954706	-3.29616	0.000980173461901751	0.0366083155414719	DOWN	-
PC.187.1	60.8956389256301	-22.6103	4.02091202990381	-5.62318	1.8746906550807e-08	2.71893678641261e-06	DOWN	-
PC.208.1	270.179170925129	-1.07658	0.29074464361769	-3.70284	0.00021320263878679	0.0108371021072089	DOWN	-
PC.232.1	98.9917350304454	-24.2914	4.24751098222782	-5.71897	1.0717143995946e-08	1.88532042248667e-06	DOWN	-
PC.247.2	44.7973670972832	-7.93794	2.47246924221406	-3.21053	0.0013248961062256	0.0462441317145448	DOWN	-
PC.259.1	587.904911903932	6.33173062938385	1.86199089884452	3.40051642213347	0.000672586957570264	0.0273808712951917	UP	-
PC.26.2	517.566530000747	3.98969557347813	1.19962932849392	3.32577361916202	0.000881735100714061	0.0339116631561558	UP	-
PC.305.10	16.6393673638502	6.54601277040303	1.72632926011459	3.7918680530089	0.000149518352602066	0.00805240877830563	UP	-
PC.309.3	112.970637292545	23.5998625886569	3.36730379674456	7.00853383394535	2.40828390191783e-12	9.37184975207615e-10	UP	-
PC.335.1	418.624140603068	1.03348718335647	0.309234807803655	3.34207908448869	0.00083153365309169	0.0324678487819624	UP	-
PC.443.1	59.6375438253495	5.53897362933806	1.39765713901704	3.96304177520503	7.40008264943382e-05	0.00437608482296829	UP	-
PC.567.1	86.8340786939599	4.95734644796454	1.34278162136986	3.69184859925861	0.000222629986054823	0.0111680670348215	UP	-
PC.592.1	268.996530231004	-1.11327	0.340830912353415	-3.26635	0.00108945308463371	0.0398266632181601	DOWN	-
PC.66.2	681.780565726863	-4.35629	1.24124079618631	-3.50963	0.00044873609591151	0.0199266356406546	DOWN	-
PC.669.1	1372.7546753002	-1.2481	0.350316005403306	-3.56279	0.000366927907630653	0.0168950227799758	DOWN	-
PC.673.1	17.0615843586688	-4.77421	1.36013527756008	-3.5101	0.000447935854297909	0.0199155362443435	DOWN	-
PC.755.1	280.903298090053	6.18739944710645	1.6429637314875	3.7659988035795	0.000165884585637753	0.00872605964944173	UP	-
PC.796.1	66.9730579737208	-1.26341	0.383447457787531	-3.29486	0.000984694721727641	0.0367392646124176	DOWN	-
PC.867.1	64.9621758136752	-3.81356	1.15105661262075	-3.3131	0.000922695774475672	0.0351138620126699	DOWN	-
PC.891.1	58.5353318117579	9.21688138054627	2.30950236270463	3.99085167843366	6.58364459245515e-05	0.00395138775199908	UP	-
PC.95.1	131.091590777992	-6.66595	1.52825162726161	-4.36181	1.28989737685345e-05	0.000946910262996011	DOWN	-

## Sheet: BM vs M3
Differential expressed transprits (DETs) between before pubertal molting (BM) and females at 3 days post-mating (M3)
Transcripts	baseMean	log2FoldChange	lfcSE	stat	pvalue	padj	changes	NR_annotation
PB.10012.1	250.300650948748	-1.18735	0.338628716819706	-3.50636	0.000454283127706661	0.0155266701015499	DOWN	-
PB.10016.2	109.599638584897	-1.2869	0.30237670941164	-4.25595	2.0816232413657e-05	0.00119190585692608	DOWN	-
PB.1003.2	324.255418238493	-1.59826	0.444157239678912	-3.5984	0.000320181619531941	0.0120213952765578	DOWN	uncharacterized protein CG10915-like isoform X2 [Penaeus vannamei]
PB.1003.6	1742.73850192817	-5.181	1.52336664513137	-3.40102	0.000671357497818678	0.02103883624685	DOWN	-
PB.10037.1	1011.75332957119	-2.93185	0.917165341103503	-3.19664	0.00139036049566276	0.0366111047903234	DOWN	-
PB.10037.13	687.511229979367	-3.9201	1.25900211915765	-3.11366	0.00184782716436841	0.0439435641340205	DOWN	-
PB.10037.22	544.19795009106	-5.66787	1.66929015199945	-3.39538	0.000685335853839541	0.0213260392165363	DOWN	-
PB.10037.29	236.93881214762	-5.18963	1.48596152272164	-3.49244	0.000478635553007674	0.0161257413548013	DOWN	-
PB.10037.3	814.629316346229	-2.29477	0.520566364577882	-4.40822	1.04221818192486e-05	0.000634696546769121	DOWN	probable dolichyl pyrophosphate Glc1Man9GlcNAc2 alpha-1,3-glucosyltransferase [Penaeus vannamei]
PB.10037.34	132.516560847159	-7.10353	2.31418617586053	-3.06956	0.00214374860898185	0.0483646606926439	DOWN	-
PB.10037.40	17.6407759798398	-7.10764	1.62560880723599	-4.37229	1.22947827692778e-05	0.000744506653608753	DOWN	-
PB.10040.1	423.480299299497	-1.40971	0.410233359644488	-3.43636	0.000589591225695161	0.0191188305693629	DOWN	Down syndrome cell adhesion molecule-like protein [Penaeus vannamei]
PB.10051.4	20.7401298590607	-6.66625	1.52974640321394	-4.35775	1.31408385703832e-05	0.000788072320558529	DOWN	-
PB.10062.4	1164.14437420712	-1.39273	0.427117319264291	-3.26077	0.00111108973000903	0.0308140479661268	DOWN	-
PB.10065.3	8.1591544467339	5.10491196045345	1.65772122778426	3.07947553237088	0.00207365402631115	0.0476631126164371	UP	-
PB.1009.4	15.2429293560098	7.47157125640595	2.24835985529317	3.32312073568477	0.000890163775093698	0.0260099543945968	UP	-
PB.10124.1	45.5361022686411	1.86076296047689	0.529870195819743	3.5117335814636	0.000445194047790406	0.0152601669592218	UP	-
PB.10128.2	36.5418589591864	-1.24457	0.394373176788876	-3.15581	0.00160051023632695	0.0401180228473382	DOWN	-
PB.10149.12	46.0118908507144	1.00741690144181	0.277007413637672	3.63678678564003	0.000276060255011079	0.0106816633388184	UP	-
PB.1015.1	739.011437005712	-1.684	0.50398867556696	-3.34134	0.000833738354443741	0.0247784699611374	DOWN	-
PB.10153.9	27.8810988095942	1.91358329107555	0.578715706596968	3.30660334472004	0.000944345090614114	0.0272117260541756	UP	-
PB.10158.15	93.3108125549792	24.1527069374487	4.24753859681219	5.68628309948156	1.2983410138641e-08	1.8706138436742e-06	UP	-
PB.10179.14	49.7511571321278	-4.45065	1.25655255031295	-3.54195	0.000397173904931631	0.0140349299227236	DOWN	-
PB.10188.5	16.5929480401568	-2.15863	0.701912727268011	-3.07535	0.00210257816471183	0.0479547476781735	DOWN	-
PB.1019.4	24.6714638035146	-5.84435	1.90941409013153	-3.06081	0.00220738894275199	0.0492983530547945	DOWN	-
PB.1020.17	25.1003148349423	-2.00521	0.609966751410361	-3.28741	0.00101112247416679	0.0285965432776825	DOWN	-
PB.1020.43	26.3884710235983	21.2710882066805	4.24999400703485	5.00496898853771	5.58710250169412e-07	4.39076882411408e-05	UP	-
PB.1020.45	27175.4584025331	-1.10829	0.359756160516771	-3.08067	0.00206532153683284	0.0475332410584197	DOWN	-
PB.1020.48	21310.9486060833	-3.65209	0.809184970640273	-4.51329	6.38292157586863e-06	0.000406157790688531	DOWN	-
PB.1020.50	2503.26010130691	10.1860827016524	1.54228614166152	6.60453493453476	3.98767172649109e-11	1.16805825621507e-08	UP	-
PB.1020.51	34.6997317863787	-4.94945	0.859359292322084	-5.75947	8.43788569663354e-09	1.30027818585123e-06	DOWN	-
PB.10244.1	1820.67367245398	-2.02275	0.502540448661977	-4.02504	5.69650449338467e-05	0.00292186988073854	DOWN	-
PB.10245.3	124.800211027775	-2.75708	0.712781676022104	-3.86806	0.000109705578549461	0.00503013560223615	DOWN	rab3 GTPase-activating protein non-catalytic subunit-like [Penaeus vannamei]
PB.10250.1	1178.52267215805	-1.55131	0.492558394636372	-3.1495	0.00163549685127153	0.0405930776607962	DOWN	Broad-complex protein isoform 4 [Penaeus vannamei]
PB.10253.18	5.92218741328397	4.53050475255845	1.43507917457004	3.15697198652181	0.00159416660584453	0.0399872944168066	UP	-
PB.1028.10	17.6390182603529	14.8892947558999	4.40746334313912	3.37820047422002	0.000729618686651368	0.0223314983687258	UP	molybdenum cofactor biosynthesis protein 1-like [Penaeus vannamei]
PB.1028.6	255.875545217177	-25.3863	2.77917541229096	-9.13447	6.57290014760023e-20	2.32963299931395e-16	DOWN	molybdenum cofactor biosynthesis protein 1-like [Penaeus vannamei]
PB.10287.2	37.4361727407842	-1.41753	0.406001856505005	-3.49143	0.000480449592447878	0.0161561431737478	DOWN	-
PB.1030.1	7082.52650250185	-1.04923	0.176062348759523	-5.95942	2.53142282512593e-09	4.95697343596345e-07	DOWN	mannose-binding protein [Scylla paramamosain]
PB.10304.1	62.8263762835696	1.17048463305729	0.287233778552478	4.07502431975786	4.60095385291895e-05	0.00242305508780099	UP	-
PB.10308.1	19.7570766853165	-1.2273	0.398644018999839	-3.07869	0.00207915123079175	0.0476658195814696	DOWN	syntaxin-6, partial [Procambarus clarkii]
PB.10317.5	266.018671074654	-1.13182	0.262811995558592	-4.30656	1.65812841942384e-05	0.000972997443205948	DOWN	-
PB.1034.2	665.371331562207	1.81297473514336	0.44478963895965	4.07602735392816	4.58116321645869e-05	0.00241732258010617	UP	-
PB.1034.4	85.1446050909955	2.63968501375764	0.810829751962548	3.25553546520523	0.00113178760351006	0.0312170801799277	UP	-
PB.10346.3	1174.62207502237	-2.11021	0.38353568708987	-5.50198	3.75541614868208e-08	4.22813078827456e-06	DOWN	60S ribosome subunit biogenesis protein NIP7 homolog [Penaeus vannamei]
PB.10393.12	408.784167154556	-3.7048	0.95610785447821	-3.87487	0.000106680030644637	0.00491046795602322	DOWN	-
PB.10393.9	360.998481431947	-24.9742	2.86445032979784	-8.71867	2.81498249231943e-18	5.25112760396197e-15	DOWN	-
PB.10430.3	9.5762462581502	-4.01748	1.16494262684396	-3.44865	0.000563390717211952	0.0183531775644699	DOWN	-
PB.10459.15	369.292605705393	24.4085063545942	3.76389964609283	6.48489828360111	8.87916674387021e-11	2.43956827056583e-08	UP	-
PB.10459.16	109.123302404373	-25.0007	3.97490507222397	-6.28963	3.18230564404275e-10	7.99932332920619e-08	DOWN	-
PB.10459.19	114.119881738985	-7.27633	2.0839565921294	-3.49159	0.000480150470246049	0.0161561431737478	DOWN	-
PB.10471.1	58.7580107967866	-2.39593	0.605099488394703	-3.95956	7.50893872913474e-05	0.00368614010217067	DOWN	-
PB.10477.1	364.80116478243	-1.10315	0.283123584881285	-3.89635	9.7652094146353e-05	0.00460250421918775	DOWN	adipolin-like [Penaeus vannamei]
PB.10544.1	17.5687411305036	2.52838308627837	0.649789112229191	3.89108256616428	9.97979634574962e-05	0.00467257492579133	UP	protein Simiate-like [Penaeus vannamei]
PB.10559.1	58.0399277895245	1.53098071975453	0.432079156939796	3.54328760173879	0.000395171487454615	0.0140055001722159	UP	-
PB.10566.1	185.417606115364	1.16511128695356	0.252945809560884	4.60616955456271	4.10154000198007e-06	0.000271214332630932	UP	-
PB.10568.2	76.7691394217387	-21.72	4.15009789819348	-5.2336	1.66239665152414e-07	1.50691367058747e-05	DOWN	-
PB.10575.1	58.1268910825783	21.9172250892547	3.11416068133126	7.03792364364622	1.95125557435278e-12	7.68426125797618e-10	UP	-
PB.10587.1	157.07228945822	-3.74275	0.963503966933091	-3.88452	0.00010253051510734	0.0047627641506546	DOWN	reverse transcriptase, partial [Euselasia chrysippe]
PB.10601.5	105.53943407477	-3.32787	1.05351264167941	-3.15884	0.00158400407736966	0.0397887005770467	DOWN	-
PB.10615.1	349.29756938174	-1.23552	0.354334569964921	-3.48687	0.00048870031640505	0.0163869492094079	DOWN	-
PB.1064.5	165.424868009892	-22.1118	3.47293404814509	-6.36689	1.92900393367021e-10	4.9186824763362e-08	DOWN	-
PB.1065.2	269.464909757108	-1.05537	0.218140504556751	-4.83802	1.31142133987846e-06	9.56393138874738e-05	DOWN	phosphatidylinositide phosphatase SAC2-like isoform X2 [Penaeus vannamei]
PB.10656.2	645.430284310971	-1.38024	0.334775727067563	-4.12288	3.74157126467376e-05	0.00203393420757411	DOWN	-
PB.10687.74	29.0718689819876	22.7631982387434	4.24828106476882	5.35821380264117	8.40487444016291e-08	8.41508375092356e-06	UP	-
PB.10688.1	52.102297043913	-3.24166	0.64200435122502	-5.04927	4.43495390560886e-07	3.54027187559673e-05	DOWN	-
PB.10692.1	820.989362397749	-2.11094	0.620983188964069	-3.39935	0.000675474388035973	0.0211118507364718	DOWN	-
PB.10708.33	12.8257231343493	-6.44949	1.91995930500471	-3.35918	0.000781745387428991	0.0234808489547845	DOWN	-
PB.1072.14	264.40137367038	11.1712514033465	3.09695570687863	3.60717183604988	0.000309552668559683	0.0117091517948355	UP	-
PB.1072.20	530.951304080784	26.4586583685598	4.24721094150183	6.22965488010443	4.67463813503321e-10	1.11196778134216e-07	UP	-
PB.1073.2	149.320044907925	-3.98366	0.920203446396045	-4.3291	1.49717409980046e-05	0.000885882163927004	DOWN	-
PB.1073.3	45.717090136473	-6.46697	1.96445	-3.29201	0.00099475352017541	0.0282961870108965	DOWN	-
PB.1076.1	374.224642333232	-3.1723	0.857260829006224	-3.70051	0.000215168122856331	0.00883685258215171	DOWN	Ionotropic glutamate receptor L-glutamate and glycine-binding domain [Trinorchestia longiramus]
PB.1095.1	294.319288134258	3.43991550112887	1.08150039575652	3.18068815751344	0.00146925692440029	0.0379596519243348	UP	-
PB.1099.2	107.406021535492	1.73008428137879	0.513905346769699	3.36654267610512	0.000761168035979134	0.0230384959002634	UP	-
PB.1115.1	146.838529117257	4.66563924753825	1.51868712606565	3.07215302445158	0.0021252074679807	0.0480380920201786	UP	-
PB.1123.5	95.2762053374148	-22.6356	4.2482983941385	-5.32816	9.92150977278422e-08	9.71403510709368e-06	DOWN	-
PB.1136.1	36.9511978955538	1.07947991583954	0.350327946044534	3.08134114913664	0.00206070398357215	0.0474886419309152	UP	-
PB.1137.1	11.6244652529133	-5.70819	1.76604005725201	-3.23219	0.00122843291804126	0.0330640586668574	DOWN	leucine-rich repeats and immunoglobulin-like domains protein 1, partial [Procambarus clarkii]
PB.1160.1	131.168955654383	-23.7802	4.22359086521117	-5.63033	1.79864329643226e-08	2.30505471421381e-06	DOWN	-
PB.1183.7	35.3909567042348	-8.83262	2.84812190590397	-3.10121	0.00192733083514233	0.045331814050014	DOWN	TGF-beta type I receptor [Scylla paramamosain]
PB.1188.5	723.420484565907	-1.30561	0.366567325148207	-3.56172	0.000368426422056286	0.0133655452169303	DOWN	-
PB.1188.7	282.436286580316	-24.3286	3.52587004218055	-6.90002	5.19939126411991e-12	1.86143459165861e-09	DOWN	-
PB.1188.8	166.484162521907	29.3693288786903	4.24739183536873	6.91467376146628	4.68941293847716e-12	1.71347281214893e-09	UP	-
PB.1189.2	1121.97563622093	-1.3543	0.223456785674578	-6.06069	1.35538561194993e-09	2.87658276912223e-07	DOWN	GTPase-activating protein CdGAPr-like [Penaeus vannamei]
PB.1199.1	358.564635006662	1.18985240564583	0.339734760420227	3.50229809918206	0.000461263226666959	0.0156895897723196	UP	DNA methyltransferase 2 [Penaeus vannamei]
PB.1205.2	67.0206137079647	-1.72712	0.442877428040728	-3.89976	9.62865189577049e-05	0.00455024412189058	DOWN	-
PB.1217.3	42.7081559458406	22.9333192206536	4.24807538003354	5.39851983993573	6.71929385930587e-08	6.92302128649355e-06	UP	-
PB.1219.6	48.7565910258978	-1.62089	0.442247128529317	-3.66513	0.000247215041133592	0.00976816354838116	DOWN	-
PB.1223.1	20.2058164293464	1.61994718141083	0.469941019829819	3.44712870989101	0.000566578588451135	0.0184400779710501	UP	aspartate aminotransferase, cytoplasmic-like [Penaeus vannamei]
PB.1231.8	67.0514733405155	-21.0707	4.25071176109646	-4.95698	7.15978541196594e-07	5.45729622271632e-05	DOWN	Zinc finger protein ubi-d4 B [Armadillidium vulgare]
PB.1240.6	40.1493751106477	-8.24238	2.42043576722069	-3.40533	0.000660843863127049	0.020856891398764	DOWN	-
PB.125.5	433.408062232066	1.05697045573164	0.304100427632798	3.47572827818556	0.000509468193295059	0.0169079359206626	UP	-
PB.1250.1	28.816035734624	-2.46531	0.469300350354396	-5.25316	1.49515041898938e-07	1.38090124977883e-05	DOWN	Reverse transcriptase domain [Trinorchestia longiramus]
PB.1250.4	38.2330205597333	-22.7911	4.24823015615185	-5.36485	8.10181072811747e-08	8.20435650390479e-06	DOWN	-
PB.1258.1	7.6172290130699	3.85419844576584	1.10460351784568	3.48921435021565	0.000484442513877347	0.0162749725301941	UP	-
PB.1264.6	32.0587943721919	-21.5363	4.24978662940604	-5.06763	4.02799199925059e-07	3.26492032833367e-05	DOWN	-
PB.1285.2	39.599906941812	-21.0281	3.91330704878307	-5.3735	7.72240539114794e-08	7.84255628305033e-06	DOWN	-
PB.1286.17	109.878950799252	-24.3637	4.24748553281188	-5.73602	9.69278909885658e-09	1.43741223443838e-06	DOWN	-
PB.1286.19	108.504073172929	-23.3078	3.1574866921717	-7.38177	1.56199383170433e-13	8.38814354198432e-11	DOWN	-
PB.1286.56	111.641966352618	21.048538611109	4.25031042200729	4.95223560663327	7.33656999105609e-07	5.54435075038381e-05	UP	-
PB.1286.9	41.8563333000618	18.7502519603201	3.98860447422524	4.70095545484293	2.58947003856645e-06	0.000177178738565464	UP	-
PB.1405.12	77.0232356190104	5.20710518606088	1.47988899527035	3.51857821951682	0.000433865893335449	0.0149113602195811	UP	-
PB.1414.5	383.063450922394	-25.0863	4.24734780699467	-5.90634	3.49783097104314e-09	6.45695953680636e-07	DOWN	-
PB.1434.2	60.098881679793	-8.39005	2.66750217237326	-3.14528	0.00165925617151328	0.0408679753210182	DOWN	hypothetical protein C7M84_017415 [Penaeus vannamei]
PB.1438.2	531.372942997927	-6.75595	1.1000840902792	-6.14131	8.18455364037987e-10	1.83598186503787e-07	DOWN	-
PB.1443.2	774.352375524231	-1.1996	0.240097750012501	-4.99628	5.8446109757576e-07	4.58297669941984e-05	DOWN	putative stathmin isoform X3 [Penaeus vannamei]
PB.1459.17	147.652563092182	23.0761298657408	4.24791114734995	5.43234758573911	5.56174526186438e-08	5.84940466813826e-06	UP	-
PB.1461.2	95.0529425285456	-1.88385	0.479510793840441	-3.92869	8.54095981186583e-05	0.00412421306010846	DOWN	uncharacterized protein LOC113805140 [Penaeus vannamei]
PB.1482.2	50.2058304054264	-7.66493	2.0358554129216	-3.76497	0.000166568984687702	0.00716468995665802	DOWN	-
PB.1492.6	99.6979792133707	-24.8146	4.24740794107547	-5.8423	5.14858232194263e-09	8.64839825765937e-07	DOWN	-
PB.1494.3	91.0498222829032	-2.94506	0.719931974257031	-4.09075	4.29980791452691e-05	0.00229515198666532	DOWN	-
PB.1501.5	46.3999742951557	23.2668548738639	4.24786727328688	5.47730269732761	4.31858109540851e-08	4.6951984590357e-06	UP	acyl-CoA dehydrogenase family member 11-like [Penaeus vannamei]
PB.1515.26	389.554663095245	23.9847708298745	4.24752047248393	5.64676991794422	1.63490396056864e-08	2.15412271652172e-06	UP	-
PB.1521.3	115.107717803725	24.5562897646878	4.24742507282946	5.78145331433226	7.40580341857466e-09	1.18235986740785e-06	UP	-
PB.1531.1	233.849288822274	4.9497354024557	1.56509364051348	3.16258099472679	0.00156377228181497	0.0393921684323866	UP	LOW QUALITY PROTEIN: galactosylceramide sulfotransferase-like, partial [Ixodes scapularis]
PB.1538.1	205.445568178094	-2.2094	0.678374636098789	-3.2569	0.00112634277090463	0.0311153287834549	DOWN	uncharacterized protein K02A2.6-like [Actinia tenebrosa]
PB.1545.2	801.396710589432	-1.70552	0.289614895342864	-5.88892	3.88732961256351e-09	6.95851633626709e-07	DOWN	-
PB.1560.15	353.193411545813	-11.7431	2.04410647038623	-5.74487	9.19931718156365e-09	1.38157372400916e-06	DOWN	-
PB.1560.8	90.3364046396703	-22.9274	4.18262288019344	-5.48158	4.21543063059277e-08	4.61134283457097e-06	DOWN	-
PB.1574.8	173.571150675047	1.3378	0.413854907928301	3.23253424539736	0.00122697428502707	0.0330640586668574	UP	-
PB.1581.1	873.410303290679	-1.74893	0.51075466406356	-3.4242	0.000616609540234173	0.0197753287341814	DOWN	-
PB.1608.1	58.0270063163222	22.2509058212929	3.85685362922268	5.76918596357971	7.96553659723123e-09	1.24921466201622e-06	UP	-
PB.1615.1	357.642941660925	3.27159906066861	1.02893057552737	3.17961108210996	0.00147472834326416	0.0379596519243348	UP	-
PB.1615.2	116.868383489829	5.94965213738265	1.12002755217694	5.31205873089336	1.08393655733378e-07	1.05543855498849e-05	UP	CDP-diacylglycerol--inositol 3-phosphatidyltransferase-like [Penaeus vannamei]
PB.1651.1	40.093451443959	1.20714101024293	0.358670406217778	3.36559969631277	0.000763774608813195	0.0230779739643359	UP	-
PB.1662.3	30.0054844022881	-2.94978	0.819552129233627	-3.59925	0.000319132284341	0.0120074368937347	DOWN	uncharacterized protein LOC113830592 [Penaeus vannamei]
PB.1675.1	58.9518624046898	-7.87652	1.94114091733204	-4.05768	4.95630964242729e-05	0.00258713523794625	DOWN	nuclear pore membrane glycoprotein 210-like, partial [Penaeus vannamei]
PB.1675.7	38.0206267393619	20.9204569615131	4.25082357723914	4.92150675778004	8.58804362973416e-07	6.40812695512985e-05	UP	-
PB.1678.2	124.025332659881	1.14152367547227	0.271134382268514	4.21017676150631	2.55170965883918e-05	0.00143328439680249	UP	MFS-type transporter SLC18B1 [Amphibalanus amphitrite]
PB.1679.6	28.2077626310815	-3.19111	1.03342902905024	-3.08789	0.00201583545385234	0.0468199580543175	DOWN	-
PB.1686.9	489.422875743707	-1.05098	0.322972251822014	-3.25408	0.00113759376795924	0.0313460402094015	DOWN	putative cytochrome P450 monooxygenase isoform X1 [Penaeus vannamei]
PB.1692.1	356.979908043698	-1.40611	0.427390356122514	-3.28999	0.00100192466010977	0.0284702829165441	DOWN	-
PB.1713.1	1075.56583142801	4.89367394847303	1.44334027551995	3.39051991513929	0.000697601858457513	0.0215751332192929	UP	-
PB.1722.1	413.614008188199	-2.62332	0.41843437256606	-6.26937	3.6251206768494e-10	8.83471724200592e-08	DOWN	-
PB.1722.2	1136.93024913022	-1.84067	0.509411385757926	-3.61332	0.00030230137352061	0.0114778578772164	DOWN	sialin isoform X1 [Ixodes scapularis]
PB.1724.1	127.16327174507	-1.76011	0.384632047264157	-4.57609	4.7374484929353e-06	0.000307526349697996	DOWN	chymotrypsin [Scylla paramamosain]
PB.1735.1	205.530683024242	-1.07738	0.280791541907973	-3.83694	0.000124577523698598	0.00561755874357431	DOWN	uncharacterized protein LOC113227390 [Hyposmocoma kahamanoa]
PB.1765.3	46.5958272889093	-1.08994	0.307524618583169	-3.54425	0.000393738327189695	0.0139725113138469	DOWN	-
PB.1785.18	368.550941250384	-25.7228	3.35572406390427	-7.66535	1.78342587595683e-14	1.28999925145996e-11	DOWN	-
PB.1785.4	61.8691157161122	-23.7427	4.2476792123252	-5.58957	2.27632219981828e-08	2.81043362271131e-06	DOWN	-
PB.1792.3	123.226416485446	24.235989961541	4.24751901239585	5.70591676948621	1.15718537297286e-08	1.68090660550316e-06	UP	-
PB.1797.1	37.3187112372929	-3.66968	1.19265116095322	-3.07691	0.00209157359329635	0.0478699675293757	DOWN	-
PB.1822.1	64.1584581890484	22.3999128186285	3.97698558929565	5.63238470838807	1.77734660318022e-08	2.29070893296424e-06	UP	-
PB.1847.23	29.9801038359599	-1.5248	0.413058112458565	-3.69149	0.000222948406215802	0.00904114457838292	DOWN	-
PB.1855.7	17.2996046042323	2.43391650877975	0.732729134490437	3.32171384241787	0.000894663968385393	0.0260984156637724	UP	-
PB.1872.8	46.9743608720284	-7.24949	1.82275853154963	-3.97721	6.97294231495059e-05	0.00345653139117194	DOWN	-
PB.1875.4	115.255756892658	1.2742820377472	0.339159341873338	3.75717805886972	0.000171840228158475	0.00735571643311694	UP	ATP-binding cassette sub-family C member 9-like [Penaeus vannamei]
PB.1882.1	34.9316162106227	1.21983454892899	0.339445876291458	3.59360544383697	0.000326133578935004	0.0121971297837461	UP	-
PB.1886.16	48.5359135656383	-8.70111	2.44255395534056	-3.5623	0.000367621034522933	0.0133512020410704	DOWN	-
PB.1894.5	111.032762571377	10.0537747593556	3.27640246425462	3.06854083679943	0.00215106926748227	0.0484681170040522	UP	-
PB.1916.1	610.012129185424	-4.07117	1.33219154567193	-3.05599	0.00224315285433051	0.0499711292369806	DOWN	-
PB.1921.2	795.351524656628	-1.5373	0.379074816349493	-4.05541	5.00466342248933e-05	0.00260853361298955	DOWN	-
PB.1926.1	94.2746234040414	3.39961430868862	0.913307874121181	3.72230920702381	0.000197409066675396	0.00819293858334435	UP	-
PB.1938.1	37.485421589977	-1.79458	0.576421127067849	-3.11331	0.00185001338985659	0.0439477376519351	DOWN	GDNF-inducible zinc finger protein 1-like [Penaeus vannamei]
PB.1942.4	27.3907664759476	-20.2327	4.25355641626057	-4.75666	1.96821810744823e-06	0.000138137731450075	DOWN	-
PB.195.1	221.820836869478	-1.05445	0.330103396346388	-3.19429	0.00140173322230214	0.036806236275622	DOWN	kinesin-like protein KIF14 [Penaeus vannamei]
PB.1957.1	29.3159774903993	5.3627003761358	1.23775123988084	4.33261563660567	1.47348225498783e-05	0.000873321598052405	UP	-
PB.1957.8	47.4440396298551	8.94757386287902	2.42956083164741	3.68279474476543	0.000230690900220741	0.00928079180082149	UP	-
PB.1959.1	371.16866980632	1.67433922811537	0.449186017637404	3.72749632083816	0.000193391383157629	0.0080734638318679	UP	uncharacterized protein LOC113227390 [Hyposmocoma kahamanoa]
PB.1963.2	28.1788651316556	3.18268505077591	0.814225324013613	3.90885048267389	9.27363343633842e-05	0.00439042453889661	UP	-
PB.1967.2	114.106765368443	1.09526598862224	0.268657411015542	4.07681286171139	4.56572093721044e-05	0.00241640280853684	UP	PRKC apoptosis WT1 regulator protein-like isoform X2 [Penaeus vannamei]
PB.1973.10	90.845660837737	10.0391832972131	2.84042517538473	3.53439456325525	0.000408710462585323	0.0143424999261501	UP	-
PB.1973.11	1159.43962339787	7.53328217220098	2.34016735950875	3.2191211203725	0.00128584160056101	0.0343436954398522	UP	-
PB.1973.41	43.1099470361004	-23.0875	4.24796654366043	-5.43496	5.4809340618063e-08	5.78156982001787e-06	DOWN	-
PB.1981.4	170.416385645601	1.36696155189029	0.359602961947991	3.80130782150786	0.0001439343535019	0.00636887052580257	UP	-
PB.1994.1	1051.76757980564	1.46581426795954	0.322595918945959	4.54380908707371	5.52466980322179e-06	0.0003560197669738	UP	PREDICTED: H/ACA ribonucleoprotein complex subunit 3 [Polistes dominula]
PB.1994.3	38.8625039939959	3.33565073625574	1.08944406261012	3.06179165203222	0.00220016536393475	0.0492230702652722	UP	-
PB.2013.1	805.436885775205	1.35829022948184	0.353724011546787	3.83997180045036	0.0001230484435303	0.00556608294990064	UP	LOW QUALITY PROTEIN: protein melted-like [Penaeus vannamei]
PB.2035.3	24.655446183525	32.0920062921424	4.24850391962509	7.55371935610087	4.23001141269707e-14	2.77637582407819e-11	UP	-
PB.2044.1	1545.51738440005	7.56028169742772	1.59341178955475	4.74471304090219	2.08802123276813e-06	0.000145394374367389	UP	hypothetical protein C7M84_008986 [Penaeus vannamei]
PB.2051.6	188.41929403172	-1.59801	0.463141687358283	-3.45037	0.000559811301414294	0.0182701583388829	DOWN	-
PB.2052.4	26.0997247487123	20.5391867160432	3.87147360247256	5.30526327311791	1.12510492538847e-07	1.08953808389464e-05	UP	-
PB.2064.16	73.4660131804834	23.143288054828	4.02604594155987	5.74839144678545	9.00964600843743e-09	1.35884631266829e-06	UP	-
PB.2068.11	26.4416696532796	-20.3941	4.25288479168365	-4.79536	1.62379834123855e-06	0.00011626724163337	DOWN	-
PB.2094.11	251.793887720983	-25.8166	2.86625781759565	-9.00706	2.11650077720185e-19	6.25126142053042e-16	DOWN	-
PB.2100.1	875.409286016111	3.23088461132301	0.996040694135001	3.24372752072026	0.00117976546141863	0.0321649440377387	UP	-
PB.2101.8	65.6418723755946	-32.926	4.24772251348437	-7.75145	9.08522958358735e-15	8.05019480327716e-12	DOWN	-
PB.2106.9	103.637406706033	-11.0967	3.0704205216602	-3.61406	0.000301436542478098	0.0114633212178661	DOWN	-
PB.212.3	857.764413709355	-1.8216	0.493676905979726	-3.68987	0.000224370281956097	0.0090884067467085	DOWN	-
PB.2128.1	12953.162450513	-1.04673	0.201533517599767	-5.19383	2.06005778775223e-07	1.77651163433826e-05	DOWN	-
PB.2158.2	6.17301659908627	5.49661085153483	1.57118795167478	3.49837894675542	0.000468095528622594	0.0158762773406417	UP	LOW QUALITY PROTEIN: signal recognition particle receptor subunit alpha homolog [Penaeus vannamei]
PB.2182.9	48.594673209136	-29.2133	4.24799438735557	-6.87697	6.11390521254186e-12	2.14549645988239e-09	DOWN	-
PB.2189.1	181.708428739015	-1.36256	0.427676875511546	-3.18595	0.00144281375117635	0.0374634782292626	DOWN	-
PB.2196.1	759.291111109363	-5.77398	1.16258691501665	-4.96649	6.81751480112759e-07	5.27583356105601e-05	DOWN	-
PB.2196.2	1605.76780195814	14.0662366521185	2.19459891991205	6.40947943812997	1.46017338724048e-10	3.86215860925107e-08	UP	-
PB.2196.28	113.450170020324	-24.9131	3.99896532111906	-6.22989	4.66753355652297e-10	1.11196778134216e-07	DOWN	-
PB.2196.45	29.5608641305728	-21.9716	4.24905359048194	-5.17095	2.32906899397253e-07	1.98913716514141e-05	DOWN	-
PB.2196.8	115.713162449234	28.4407699885347	4.24740555365057	6.69603352665262	2.1415261125445e-11	6.48735982965084e-09	UP	-
PB.2205.4	340.695860868115	-23.6311	4.24766575412977	-5.56333	2.64680917235116e-08	3.13748687276395e-06	DOWN	-
PB.2209.1	334.186919889716	-2.03521	0.463729334889794	-4.38879	1.13981743536594e-05	0.000692942527644514	DOWN	-
PB.2221.6	159.810468521734	-24.0723	4.05688180587201	-5.9337	2.96180031253637e-09	5.67380751377647e-07	DOWN	-
PB.2230.10	150.438613888133	-10.9941	2.83143920331917	-3.88286	0.000103234586779749	0.0047829326264505	DOWN	-
PB.2230.8	143.309795351972	4.26006092528405	1.24766661864836	3.41442245998303	0.00063917384056484	0.0203725165747658	UP	-
PB.2258.2	231.331497582569	1.53311548741037	0.498429813080394	3.07589042062998	0.00209874960930156	0.047898250098181	UP	-
PB.2264.3	2267.31790895967	-1.03644	0.289843689486339	-3.57587	0.000349065602749293	0.0128874293315033	DOWN	-
PB.2265.1	2724.17767560199	-1.0325	0.265650642331385	-3.88667	0.000101628594564195	0.00473327500281048	DOWN	-
PB.2266.35	86.3909624035875	24.358891058851	4.2474637217935	5.73492621817271	9.75548041347488e-09	1.44068121789496e-06	UP	-
PB.2274.1	53.9402670858688	23.0365958119585	3.94279715670781	5.84270377002954	5.13603021544255e-09	8.64839825765937e-07	UP	-
PB.2335.6	322.18796840034	1.04408553170391	0.291117014596119	3.5864806224137	0.000335170958346319	0.0124002758629108	UP	-
PB.2338.5	724.118145780449	26.3814732843426	2.73797245916744	9.6354049128619	5.66681403435271e-22	4.01697779639126e-18	UP	-
PB.2354.2	67.539076022085	1.20423691877495	0.354830750243073	3.39383471683331	0.00068921275995066	0.0214023720576632	UP	PREDICTED: uncharacterized protein LOC100372062 [Saccoglossus kowalevskii]
PB.2378.16	97.7364937931195	23.3768905307414	3.32981378603472	7.02047983247123	2.21107576929845e-12	8.61177565837856e-10	UP	-
PB.2383.3	125.246252598949	-4.15897	1.22995716507297	-3.38139	0.00072118869297792	0.0221587263496161	DOWN	serine/threonine-protein kinase RIO3-like [Penaeus vannamei]
PB.2384.4	17.5857864006466	5.66646131418247	1.67758188933754	3.37775541700686	0.000730800493004305	0.0223483709003896	UP	-
PB.2391.1	82.2538202975095	1.18783604850769	0.352575744196039	3.36902372911742	0.000754349343050553	0.022930020382282	UP	-
PB.2399.3	54.4945822150509	-9.44531	2.87838814019383	-3.28146	0.00103271415352415	0.029026556497507	DOWN	-
PB.2408.5	177.266114300084	23.3717007667352	4.1806383712477	5.59046219531301	2.26465989120317e-08	2.80651540293406e-06	UP	-
PB.2411.1	68.6850203896854	-9.49638	2.51971973889176	-3.76883	0.000164017526967875	0.00709189388992932	DOWN	1,5-anhydro-D-fructose reductase-like [Daphnia magna]
PB.2411.33	21.4245573311221	-21.9582	4.2491319290373	-5.16769	2.37006135722799e-07	2.01443848163625e-05	DOWN	-
PB.2418.1	175.763892021238	-1.53542	0.494511994807079	-3.10492	0.00190330729355917	0.0449726136037452	DOWN	glycoprotein-N-acetylgalactosamine 3-beta-galactosyltransferase 1-like [Penaeus vannamei]
PB.2441.2	155.773892472247	10.0354226103682	2.14446546186575	4.67968488596551	2.87316164471517e-06	0.000195833592641615	UP	-
PB.245.9	164.728521645651	29.9762260526125	4.24805507231849	7.05645890702923	1.70799118680929e-12	6.84488980812776e-10	UP	unconventional myosin-VI-like isoform X1 [Penaeus vannamei]
PB.2451.15	79.501456314311	-24.4763	4.24748096631881	-5.76254	8.28584585618156e-09	1.2880492749151e-06	DOWN	-
PB.2451.7	197.528799795436	9.25784676661928	2.70923730895538	3.41714132461467	0.000632824197363931	0.020206475700153	UP	-
PB.2466.26	51.1795801091449	22.9108079163688	4.24808014227634	5.39321461673084	6.92082071177147e-08	7.10998981122655e-06	UP	-
PB.2468.21	79.0926645489939	-23.9144	4.24762066980581	-5.63006	1.80148451270272e-08	2.30505471421381e-06	DOWN	protein phosphatase 1 regulatory subunit 37-like [Penaeus vannamei]
PB.2469.7	30.7924882695433	-8.52742	2.33979667148368	-3.64451	0.000267899808365821	0.0104113738025327	DOWN	-
PB.2471.2	174.491515268278	4.11559532927482	1.16080861222144	3.54545554361353	0.00039193509412229	0.0139725113138469	UP	-
PB.2480.10	440.627314857339	-36.046	4.24736476722018	-8.48666	2.12652016847265e-17	3.22691662519108e-14	DOWN	-
PB.2480.6	5408.00451369031	-1.15789	0.187180576191214	-6.18596	6.17238116151254e-10	1.4205695162824e-07	DOWN	-
PB.2487.3	27.3331080026733	7.25303322748382	2.13207358174034	3.40186815764745	0.000669269165351928	0.0210091578300086	UP	centrosomal protein of 290 kDa-like [Penaeus vannamei]
PB.2497.6	151.967285773863	-3.12309	0.769030435139371	-4.06107	4.88486667018569e-05	0.00255737561877978	DOWN	-
PB.2498.1	320.421079637113	3.62813969654901	1.14101650780897	3.17974338821436	0.00147405523345249	0.0379596519243348	UP	uncharacterized protein LOC113827911 [Penaeus vannamei]
PB.250.7	13.3761184135885	32.1050857606335	4.25176761493893	7.55099729529658	4.31937813259944e-14	2.78348580279494e-11	UP	-
PB.2504.30	93.6511462307337	1.81877934117213	0.444289238843368	4.09368308336033	4.2457453539844e-05	0.00226971270861643	UP	-
PB.2504.48	53.9044466689843	-22.4752	4.23708037334485	-5.30441	1.13039457515378e-07	1.09046629967276e-05	DOWN	-
PB.2528.4	69.1278844452854	1.72418356717208	0.506867603937396	3.40164483541354	0.000669816251368218	0.0210091578300086	UP	-
PB.2539.1	151.996597202437	-1.33655	0.320388247304424	-4.17165	3.02396307372331e-05	0.00166684795057505	DOWN	-
PB.2542.1	71.6774170438631	-1.20065	0.343082885590725	-3.4996	0.000465961285829066	0.0158190285954402	DOWN	V-ATPase subunit a [Portunus trituberculatus]
PB.2544.1	262.400403005321	1.73448962729508	0.492472854654583	3.52200047353197	0.000428303378320155	0.0148101040368793	UP	ubiquitin conjugating enzyme-3 [Eriocheir sinensis]
PB.2558.1	12430.7118929776	-5.46459	1.59307041870414	-3.43023	0.00060307495458642	0.0194139742192611	DOWN	T-complex protein 1 subunit delta-like [Penaeus vannamei]
PB.2558.9	11653.1330579449	-2.63046	0.816520803077616	-3.22154	0.0012750190610588	0.0341060381744204	DOWN	peroxisome biogenesis factor 2-like [Penaeus vannamei]
PB.2561.12	3113.24358387569	-29.7954	2.62832653278769	-11.3363	8.67543495333144e-30	3.07483441050926e-25	DOWN	-
PB.2562.1	61.4214105201398	1.69791518808435	0.318404420442836	5.3325741700536	9.68301982221292e-08	9.50679422600257e-06	UP	-
PB.2563.1	249.107448682766	1.0349207314757	0.30709562889036	3.3700275553098	0.000751606673525267	0.0228859066406839	UP	-
PB.2581.1	756.149572034896	-1.7233	0.557784244679218	-3.08954	0.00200463528152579	0.0465903529725368	DOWN	-
PB.2590.3	45.869433897536	-22.1231	3.96046136824543	-5.58599	2.32369248369459e-08	2.82050111984888e-06	DOWN	-
PB.2590.4	77.7293030480865	19.4268365900981	4.25760888092686	4.56285138757719	5.04635359306845e-06	0.000326979726506628	UP	DCC-interacting protein 13-alpha-like isoform X2 [Penaeus vannamei]
PB.2602.1	41.0305765996714	1.83020379370502	0.540598067092298	3.38551671771431	0.000710443819199529	0.0218958785077295	UP	-
PB.2616.4	83.1409292620636	-2.72796	0.664338459376893	-4.10629	4.02070092910306e-05	0.00217565958824732	DOWN	leucine-rich repeat-containing protein 58-like [Penaeus vannamei]
PB.2622.1	101.333345128724	-1.27144	0.384205704521553	-3.30926	0.000935439080812621	0.027043040245711	DOWN	-
PB.2631.1	1551.47292121156	-1.01618	0.206231294442461	-4.92737	8.33451519003782e-07	6.24524781988395e-05	DOWN	LOW QUALITY PROTEIN: UDP-N-acetylglucosamine transferase subunit ALG14 homolog [Penaeus vannamei]
PB.2654.4	40.3037073856318	23.1498121092313	3.81262093442615	6.07188926132141	1.2641409830859e-09	2.69909330503095e-07	UP	-
PB.2660.3	71.4268713903602	39.4221011901753	4.24759843154927	9.28103299440112	1.6784331173752e-20	7.43608812239115e-17	UP	-
PB.2673.8	32.1557061587297	22.108739691957	4.24870146867551	5.20364630345495	1.95415773845236e-07	1.71438645356354e-05	UP	-
PB.2676.3	890.721704528953	-1.87064	0.487220768533166	-3.83942	0.00012332556462776	0.00556818851860087	DOWN	-
PB.2713.6	54.5227020298536	27.7872269671993	4.24776166810266	6.54161630014684	6.08574799404935e-11	1.76717036100495e-08	UP	-
PB.2736.1	97.7442415743118	-22.0099	4.19531066872298	-5.24632	1.55169773740192e-07	1.42110653505779e-05	DOWN	uncharacterized protein DEA37_0002748, partial [Paragonimus westermani]
PB.2737.1	53.4258684772551	1.07358168959192	0.289962348669107	3.7024865280597	0.00021349670072112	0.00877838000424437	UP	protein SPT2 homolog [Penaeus vannamei]
PB.2739.2	450.66680625594	-1.28741	0.408012871463117	-3.15531	0.00160327046955778	0.0401354230625158	DOWN	-
PB.2746.1	251.450153684703	1.0410903819118	0.325623965248289	3.19721670706259	0.00138760636650072	0.0365657490318849	UP	regulator of microtubule dynamics protein 1-like [Penaeus vannamei]
PB.275.2	136.914408540796	23.6481428105363	4.23164229737327	5.58840779742075	2.29160995672931e-08	2.81043362271131e-06	UP	uncharacterized protein LOC113805257 [Penaeus vannamei]
PB.2752.4	272.552044495096	-11.6476	3.08195607435219	-3.77928	0.000157284380681124	0.00684844017749517	DOWN	Protein giant [Orchesella cincta]
PB.2752.9	248.252996338108	-10.9241	3.44946479931415	-3.16689	0.00154077165062058	0.0389511908794189	DOWN	-
PB.2761.1	94.2400236918858	1.14398978330816	0.32366539419038	3.53448284506828	0.000408573956448538	0.0143424999261501	UP	endonuclease and reverse transcriptase-like protein [Bombyx mori]
PB.2776.1	101.245642659524	1.2492364585192	0.331991661503026	3.7628549249205	0.000167984658040733	0.0072168245271972	UP	-
PB.2786.2	14.3562615540247	28.5003077147446	4.25232106786656	6.70229440813216	2.05172131569135e-11	6.32340509496074e-09	UP	zinc finger protein OZF-like [Penaeus vannamei]
PB.279.3	427.908415179256	-1.98533	0.60395252543008	-3.28723	0.00101176721130305	0.0285965432776825	DOWN	-
PB.2796.1	1697.8189885865	-1.10981	0.280946371929588	-3.95027	7.80620660650887e-05	0.0038109556577754	DOWN	-
PB.2796.2	3111.54756846339	-1.06882	0.338133737967763	-3.16094	0.00157258922345514	0.039558041055302	DOWN	-
PB.28.6	19.1762771367879	-21.9948	4.24905778269931	-5.17639	2.2621720128878e-07	1.94135987052742e-05	DOWN	-
PB.2819.5	53.5877951317424	-22.6214	3.98423070307536	-5.67773	1.36491728495701e-08	1.93102046329384e-06	DOWN	-
PB.2833.21	91.6489351583322	23.3496283401489	4.0589022609217	5.75269539376558	8.78316594392914e-09	1.33224160786735e-06	UP	-
PB.2834.1	730.210990054154	-1.70092	0.43079446493197	-3.94834	7.86950276492526e-05	0.00383657202884795	DOWN	-
PB.2849.1	42.8848762132556	1.96070523315743	0.366649426616045	5.34762934515832	8.91137247069985e-08	8.87207231682626e-06	UP	cation-independent mannose-6-phosphate receptor [Scylla paramamosain]
PB.285.4	29.0416193663721	1.58323791898144	0.423639853891127	3.73722610004564	0.0001860615992734	0.0078485025902961	UP	-
PB.2862.13	3039.51850835331	-1.27384	0.414427829742857	-3.07373	0.00211398815689433	0.0480380920201786	DOWN	-
PB.2862.9	214.84460251547	-11.3231	2.61754626989315	-4.32586	1.51939910131306e-05	0.00089753437246398	DOWN	-
PB.2864.5	101.727036058499	-22.2569	4.24791427578644	-5.2395	1.61012347263073e-07	1.46327195488336e-05	DOWN	-
PB.2864.6	425.525940530979	-4.70357	1.47977952390824	-3.17856	0.00148007643090371	0.0379881282220088	DOWN	-
PB.2897.2	876.35840202051	-13.0001	2.10619950574144	-6.1723	6.73030262873125e-10	1.51937653547848e-07	DOWN	-
PB.2906.15	281.813053758237	24.8800525700184	4.24735360761481	5.85777754068146	4.69102440142923e-09	8.01724641042285e-07	UP	-
PB.2906.21	383.33829200705	-37.2566	4.24736055762223	-8.7717	1.75994809351321e-18	3.4654355710216e-15	DOWN	-
PB.2909.2	1188.51123286643	-1.06412	0.341151305874804	-3.11922	0.00181333207026341	0.0434671678906159	DOWN	-
PB.2917.5	336.288607235944	10.3177469141204	2.15121068613186	4.79625123686651	1.61662499873616e-06	0.000116180394798146	UP	-
PB.2921.4	100.375060383433	-1.20239	0.382503819090759	-3.14346	0.00166960784841385	0.0410373862491902	DOWN	-
PB.2927.1	22.6894783116988	-21.1071	4.2505672854647	-4.96571	6.84493301959438e-07	5.28551113319136e-05	DOWN	-
PB.2928.9	173.892755847265	1.93502104116615	0.545582390859116	3.54671	0.000390077736126457	0.0139300285584035	UP	Serine protease nudel, partial [Armadillidium nasatum]
PB.2929.4	1259.00589845071	-3.30928	0.912902159497854	-3.62501	0.000288955580583771	0.0110958316821566	DOWN	dipeptidyl peptidase 1-like [Penaeus vannamei]
PB.2929.7	336.813561639111	-6.71093	1.96952433745255	-3.40739	0.000655882530178522	0.0207372386414963	DOWN	-
PB.2930.3	274.24517665363	25.7665096274587	3.46992164644566	7.42567477102895	1.12206398669327e-13	6.51955965251962e-11	UP	-
PB.2961.1	74.8461380714179	-23.5553	4.0449146185882	-5.82345	5.76466926213593e-09	9.54753143261138e-07	DOWN	-
PB.299.1	890.412589170337	-1.00256	0.321584030646587	-3.11757	0.00182346151856763	0.0435979942922247	DOWN	-
PB.2996.6	134.687058922013	-10.2529	2.59373960102257	-3.95295	7.71929149736462e-05	0.00378385232208522	DOWN	hypothetical protein TCAL_03664 [Tigriopus californicus]
PB.3008.1	109.807638547449	1.90689620543639	0.622692635903341	3.0623394199452	0.00219614272652529	0.0491711223349564	UP	-
PB.3008.2	403.824764441173	1.96063859153136	0.633232501224639	3.09623809223246	0.00195992918943756	0.0458822789043826	UP	-
PB.3009.1	917.05644115293	1.53032606093247	0.261753805655741	5.84643289941372	5.0222602019246e-09	8.51693628405807e-07	UP	-
PB.3016.14	142.651873019827	-21.0213	4.25053978770886	-4.94557	7.59213920057466e-07	5.72528063161634e-05	DOWN	uncharacterized protein LOC113812683 [Penaeus vannamei]
PB.3022.3	39.0104453658135	-20.7838	3.90474363188875	-5.32271	1.02232518198436e-07	9.98189295456521e-06	DOWN	-
PB.3024.2	655.206846040238	-2.74405	0.813996985137143	-3.37108	0.000748745953330597	0.02281840311599	DOWN	-
PB.3024.3	162.931896174378	24.4799912073195	2.5076814986947	9.76200176141259	1.63887902601342e-22	1.45216973297484e-18	UP	-
PB.3025.1	299.832010019266	1.22753432042136	0.305115477155133	4.02317945935344	5.74177116288829e-05	0.00293388628133131	UP	-
PB.3029.1	585.930759042129	1.23352087771022	0.335746473148786	3.67396525759955	0.000238815218712038	0.00953190067208418	UP	suppressor of profilin 2, partial [Scylla paramamosain]
PB.3069.1	122.912073292571	1.19880360624004	0.315717315713657	3.79707905323542	0.000146411108687928	0.00646232742867528	UP	-
PB.307.1	461.595461384019	13.2113647291192	3.4893446130542	3.7862023371648	0.000152967134809662	0.00671823315868505	UP	-
PB.308.1	5113.64920282592	13.0279204404379	1.96889758292073	6.61686039611664	3.669076853013e-11	1.08369242417783e-08	UP	39S ribosomal protein L52, mitochondrial-like [Penaeus vannamei]
PB.309.1	2065.1695063447	32.5904117372894	4.24715089820296	7.67347629468001	1.67396480615958e-14	1.27865800043674e-11	UP	protein anon-73B1-like [Penaeus vannamei]
PB.309.2	3080.55748059498	13.0915753164487	1.77019079857821	7.39557302352021	1.40799756130365e-13	7.79744649457585e-11	UP	protein anon-73B1-like [Penaeus vannamei]
PB.3095.9	42.6436224593658	28.7043649979596	4.24824396768698	6.75676002044395	1.41111624732922e-11	4.54674483218996e-09	UP	-
PB.3112.1	101.052510729924	1.39207131238258	0.395441562353433	3.52029590440063	0.000431065600219538	0.0148765901349378	UP	PREDICTED: vascular endothelial growth factor receptor 1-like [Aethina tumida]
PB.3117.3	201.717906675543	3.12151043469313	0.857651817891027	3.6396010240717	0.000273060795212593	0.0105853932495448	UP	-
PB.312.1	3280.52012115291	15.0777857438182	2.57260343312989	5.86090555180292	4.6034977115928e-09	7.95911070204799e-07	UP	hsp70 binding protein [Penaeus vannamei]
PB.3124.7	494.862168989669	-3.83055	0.987018481515916	-3.88093	0.000104056261057448	0.00481470765099104	DOWN	-
PB.3132.2	308.022125839624	1.32122870040203	0.232945292970931	5.67184115871751	1.41270933840444e-08	1.95588504222924e-06	UP	-
PB.3132.3	255.943259595602	1.46932706723638	0.474218737592433	3.09841630192857	0.00194557917366435	0.0456669951338976	UP	-
PB.3134.8	232.882728157508	1.39421080726035	0.362483484387757	3.84627401608435	0.000119927638069075	0.00545022119673998	UP	-
PB.3135.1	284.742310436956	1.97997614717269	0.424066885455382	4.6690185324103	3.02642080527114e-06	0.000205489334485106	UP	-
PB.3136.1	257.819573237839	1.8706681282384	0.461824125943336	4.05060719687894	5.10849002085659e-05	0.00265095478490806	UP	apoptogenic protein 1, mitochondrial-like, partial [Penaeus vannamei]
PB.3136.2	319.981611006013	1.54754643328243	0.470050422212362	3.29229878360427	0.000993719783193535	0.0282894861652437	UP	-
PB.3176.1	88.8283308645559	6.80225863213085	2.12326622237175	3.20367675068674	0.00135684724954542	0.0359154122969667	UP	Tetratricopeptide repeat protein 39B [Penaeus vannamei]
PB.3182.28	118.399632887839	-24.0335	4.24756909377937	-5.65819	1.52979316128955e-08	2.05380526574187e-06	DOWN	-
PB.3190.11	415.822952832589	-24.878	4.24735662330917	-5.85728	4.70498336305604e-09	8.01724641042285e-07	DOWN	-
PB.3190.4	685.805048651101	-25.9944	4.24723299435271	-6.12031	9.33958696404441e-10	2.06889362979141e-07	DOWN	-
PB.3207.5	36.6490277020178	8.52880756610234	2.78856902484927	3.0584889561998	0.00222456278521213	0.0495881627649518	UP	-
PB.3207.8	37.796922773423	7.09439841588299	2.24908325957176	3.15435117205658	0.00160855398856717	0.0401906536693845	UP	-
PB.3213.1	60.5888958328207	-2.54625	0.682859471124502	-3.72881	0.000192386639726194	0.00805048367392621	DOWN	uncharacterized protein LOC110383517 [Helicoverpa armigera]
PB.3222.5	60.2634847366246	32.6488193513215	4.2476388857183	7.68634533907662	1.51397506370117e-14	1.19244040406134e-11	UP	-
PB.3233.1	19.909660331094	1.8947721685878	0.515820511214413	3.67331683675564	0.000239422313422634	0.0095406623492546	UP	-
PB.3244.2	61.996100473816	-2.24005	0.632296679517503	-3.54272	0.000396017778150414	0.0140080420269313	DOWN	-
PB.3246.1	6.38622707896191	6.82786289326975	2.13849068853775	3.19284200294483	0.00140880006436099	0.0368502588052741	UP	-
PB.3261.2	71.4166656184239	-1.24653	0.393299823317017	-3.16943	0.00152740547787964	0.0388053077413996	DOWN	-
PB.3266.2	165.413120386496	-24.8149	4.07650411007903	-6.08729	1.14839943494709e-09	2.48187324224571e-07	DOWN	-
PB.3288.1	157.544127700382	1.87199079425872	0.364878763742095	5.13044600091302	2.89056474365449e-07	2.41758926664435e-05	UP	thyroglobulin-like protein [Penaeus monodon]
PB.3292.1	11.2620004547938	3.08317066598579	0.969465413329434	3.1802791761258	0.00147133229591616	0.0379596519243348	UP	histone-lysine N-methyltransferase SMYD3-like isoform X2 [Penaeus vannamei]
PB.3304.1	283.105486280279	1.30320486549317	0.307708274252076	4.23519604294287	2.2835239712605e-05	0.00129703429668888	UP	Inositol polyphosphate 5-phosphatase OCRL-1 [Armadillidium vulgare]
PB.331.13	186.790523096137	10.600093524542	2.22044781632787	4.77385392558884	1.80733494088179e-06	0.00012862926166601	UP	-
PB.331.5	308.217499003534	-10.002	2.71139712017428	-3.68887	0.000225255183826157	0.00910406369923992	DOWN	-
PB.3317.11	267.98527090872	-10.7456	2.10635274433173	-5.10154	3.36900179068325e-07	2.77691931319038e-05	DOWN	-
PB.332.7	21.0866833588066	7.30843228504339	1.91497675257247	3.81646005635612	0.000135379979388688	0.006035563030784	UP	dolichyl-diphosphooligosaccharide--protein glycosyltransferase 48 kDa subunit-like [Penaeus vannamei]
PB.3323.3	1162.28093967075	1.29679063080229	0.388962580680832	3.33397271411664	0.000856150559582322	0.0252871202360635	UP	uncharacterized protein LOC113812801 [Penaeus vannamei]
PB.3332.2	168.269300911296	11.700472608687	3.69755717895111	3.16437908662879	0.00155414223387384	0.0392332358940104	UP	-
PB.3334.13	214.502793874566	24.4018538181823	4.06511024038214	6.00275327733508	1.93999298596239e-09	3.90677110235597e-07	UP	uncharacterized protein LOC113817431 isoform X1 [Penaeus vannamei]
PB.334.1	90.668024539353	-2.11234	0.470151530631905	-4.49289	7.02629480476176e-06	0.000441547813413424	DOWN	ATP-binding cassette sub-family A member 3-like [Penaeus vannamei]
PB.3352.17	76.6600733842289	22.8006051460352	3.2080728709817	7.10725911255812	1.18370082539e-12	4.93575392403503e-10	UP	-
PB.3352.18	35.0246726177092	28.902530320159	4.24920078091851	6.80187447247703	1.03266562833273e-11	3.38895998749972e-09	UP	-
PB.3379.5	143.617419294377	24.3914016235878	3.32422048045883	7.3374801000628	2.17652747129174e-13	1.10203804521419e-10	UP	-
PB.3384.21	517.102560513608	-8.57584	2.33862610022524	-3.66704	0.000245372066100268	0.00973600696428006	DOWN	-
PB.339.3	12.7593084705157	6.38184279007239	2.08210917232004	3.06508557520126	0.00217607723956906	0.0488452853717835	UP	-
PB.3396.1	628.73080858654	2.60212646149338	0.670096680876363	3.88321049149248	0.000103086254322307	0.00478231166485015	UP	-
PB.3400.2	1481.94971342172	38.3810538254231	3.72885694696905	10.2929810317933	7.57928361417824e-25	8.95441830457731e-21	UP	28 kDa heat- and acid-stable phosphoprotein-like [Penaeus vannamei]
PB.3410.2	40.1216558876015	21.9548683166639	3.8077335295932	5.76586259149533	8.12412324884924e-09	1.26847268858574e-06	UP	-
PB.3418.11	195.071816574472	-25.1987	4.24733414689837	-5.93283	2.97753631905432e-09	5.67380751377647e-07	DOWN	-
PB.3418.27	207.419184440989	4.85976853812649	1.56245693476101	3.11033759075722	0.00186873629984344	0.0443034252009038	UP	-
PB.3418.29	122.043708243353	5.63681768659168	1.73717390860725	3.2448206012436	0.00117524638704845	0.0320664031533166	UP	-
PB.3426.4	21.1222337548579	6.88925898367723	1.83178058491677	3.76096298891073	0.000169260475396262	0.00725404961241801	UP	--
PB.3434.1	86.1748717806908	2.75832752675736	0.54154492091876	5.09344178148271	3.5162105805035e-07	2.87817671142692e-05	UP	-
PB.3442.5	31.6401224069609	31.9185079675975	4.24945724930763	7.51119639403316	5.85894173305516e-14	3.58031848008059e-11	UP	-
PB.3442.9	13.0485853172671	19.081129046825	4.26228345544615	4.47673864168842	7.57919396507167e-06	0.000472939034690203	UP	-
PB.3444.15	65.6138281775001	-23.6014	3.99730864868453	-5.90433	3.54080022552538e-09	6.50241359550756e-07	DOWN	-
PB.3452.2	182.895170306047	-21.9348	4.14252695182028	-5.29503	1.1899383580036e-07	1.13069665476465e-05	DOWN	-
PB.346.1	84.1893321816174	1.10597801651461	0.263411142352797	4.19867590503567	2.68480252606488e-05	0.00149618641401443	UP	enzymatic polyprotein [Penaeus vannamei]
PB.347.4	60.7345631769047	1.08429929316305	0.328379505445873	3.30197005349281	0.000960083197581035	0.0275309294270749	UP	-
PB.3470.1	6571.21153299195	-1.783	0.520046152573991	-3.42854	0.000606844545053833	0.0195175963796216	DOWN	-
PB.3478.11	88.3601590910183	32.7873470407476	4.24741923531813	7.71935738485957	1.16917655879133e-14	9.86645827934311e-12	UP	-
PB.3478.12	208.187889522128	23.8774439784954	4.15838993329019	5.74199254075317	9.35689449082715e-09	1.39930975290458e-06	UP	-
PB.348.2	66.7877826597409	1.12090455877725	0.312320066219722	3.58896106915103	0.000331998409820977	0.0123344021376152	UP	-
PB.35.12	152.108517870893	32.8581170931136	4.24734670981047	7.73615137592096	1.02471446564682e-14	8.85828165998052e-12	UP	-
PB.3515.1	173.882968973106	3.30668646127884	0.59553624424756	5.55245208535834	2.81689942175088e-08	3.2950285876276e-06	UP	-
PB.3526.5	31.6638362307408	-8.16719	2.61841692615643	-3.11913	0.00181384028751011	0.0434671678906159	DOWN	-
PB.3528.1	45.6262021323726	4.02176435484615	1.22762068147859	3.27606435401707	0.00105264572122935	0.029539922642543	UP	hypothetical protein FJT64_010713 [Amphibalanus amphitrite]
PB.3541.1	250.853797048981	1.14397706681194	0.318790972954715	3.58848638720534	0.000332603356324989	0.0123439379667294	UP	-
PB.3547.4	34.7074572010526	20.2392776100217	4.25327280361327	4.75851856782566	1.95018955797859e-06	0.000137143985125863	UP	Transmembrane adaptor Erv26 [Trinorchestia longiramus]
PB.3570.4	6239.08432923693	1.3326147678874	0.422799046021708	3.15188688438757	0.00162219102247788	0.0403475904629357	UP	-
PB.3571.10	172.240585087665	23.5382417966516	3.35660522778385	7.01251419196305	2.34073107936142e-12	9.01766648323986e-10	UP	-
PB.3571.6	3544.97648234293	1.74525522629005	0.36553049442576	4.77458174599579	1.80081124701455e-06	0.000128422843114561	UP	-
PB.3581.1	518.097031545333	-1.95375	0.424444898662737	-4.60308	4.16292332528252e-06	0.000274760691653609	DOWN	cytosolic Fe-S cluster assembly factor nubp1-like [Penaeus vannamei]
PB.3581.7	98.6836561604366	-1.68356	0.529585693981872	-3.17901	0.00147780684674409	0.0379825294192535	DOWN	-
PB.3584.6	1099.06751867079	17.3317979823645	4.28577458153186	4.04402930033937	5.25403488128627e-05	0.00271760063172026	UP	-
PB.3585.1	254.678906546731	-1.08563	0.353870439588622	-3.06789	0.00215578135091441	0.0485434297461622	DOWN	-
PB.362.14	61.136796675922	22.3342329479876	3.8641594129449	5.77984253785394	7.47705728714598e-09	1.18838269698796e-06	UP	-
PB.3627.37	2742.8517648939	-4.58336	0.786630755827433	-5.82657	5.65794292575544e-09	9.4147639022324e-07	DOWN	-
PB.3627.43	136366.266224122	-1.94925	0.455707888560223	-4.27741	1.89078339937972e-05	0.00109680910023266	DOWN	-
PB.3627.44	115.997700743236	4.04544382538399	1.28819942042948	3.14038631071208	0.00168725181723905	0.041356338975383	UP	-
PB.3627.47	86578.6037054153	-1.8501	0.531135174753427	-3.48329	0.000495296616711713	0.0165767686365564	DOWN	-
PB.3627.5	6627.4518622646	-30.6104	4.24714431753325	-7.20728	5.70795902861554e-13	2.62736612793793e-10	DOWN	-
PB.3627.54	3525.04362799564	28.7840333391748	3.8861084859124	7.40690421884008	1.292817627307e-13	7.27322780391144e-11	UP	-
PB.3631.1	62.0857869442504	1.75081832094066	0.529362632266465	3.3074082192854	0.000941635624145875	0.0271778431812722	UP	-
PB.3642.3	84.5307848695925	1.1555960406758	0.37528899130448	3.07921646371512	0.00207545822380279	0.0476658195814696	UP	-
PB.3645.5	45.3793218068534	23.2744432717689	3.93175786313618	5.91960239718424	3.2272085944354e-09	6.02010285329336e-07	UP	-
PB.3673.8	895.074457274772	1.9369167781571	0.58630845652254	3.30357980787991	0.0009545879398613	0.0274177150344441	UP	uncharacterized protein LOC113822365 [Penaeus vannamei]
PB.3675.12	21.9314213658091	20.1592858607881	3.83721962578164	5.25361793871302	1.49140097733758e-07	1.38090124977883e-05	UP	-
PB.3684.2	29.0199791665784	-7.4171	2.39601063636787	-3.0956	0.00196412446038882	0.0459501407587862	DOWN	-
PB.3689.5	30.7343603280196	-22.4435	4.24854339273588	-5.28263	1.27341877412898e-07	1.19718253611282e-05	DOWN	-
PB.3690.2	105.055299005999	1.11884142300427	0.298567240931447	3.74736832987368	0.000178699586868287	0.00758520893098525	UP	-
PB.3696.1	329.857481639207	1.23842170486508	0.272461335993143	4.54531172414219	5.48540109299307e-06	0.00035413309824946	UP	-
PB.3697.1	107.27252758481	1.34848112145307	0.297290770274495	4.53589971934878	5.73584311186286e-06	0.000367622942882017	UP	inactive hydroxysteroid dehydrogenase-like protein 1 [Penaeus vannamei]
PB.3713.8	67.6972075557386	2.07766839023821	0.660101386344042	3.14749890429005	0.00164673723154254	0.0406476818522149	UP	-
PB.3720.3	25.5555337081168	1.99033829011904	0.610279438600895	3.26135564174016	0.00110880874996369	0.0307748696358365	UP	-
PB.3721.1	1038.34616098115	4.37029705225336	1.34502480562923	3.24923156358358	0.00115717237051423	0.0316778640306062	UP	-
PB.3723.1	845.393228376689	1.04731777354067	0.304946324575418	3.43443317442462	0.000593794461294107	0.0192375293342295	UP	E3 ubiquitin-protein ligase HECTD1-like [Penaeus vannamei]
PB.3725.5	72.0008135412247	1.62720405279614	0.407385351895633	3.99426254582911	6.48959221490788e-05	0.00325794074890906	UP	-
PB.3728.2	5916.04139486451	-1.46418	0.405490931279345	-3.61087	0.000305169483462377	0.011568044922307	DOWN	-
PB.3728.3	2876.50547818242	-1.50384	0.403300128735813	-3.72883	0.00019237468275145	0.00805048367392621	DOWN	septin-2B-like isoform X1 [Penaeus vannamei]
PB.3735.5	503.922317330861	-1.18155	0.381470740002639	-3.09735	0.00195259509602125	0.0457710502567997	DOWN	-
PB.3737.3	139.071372274229	-22.5027	4.24832606399075	-5.29685	1.1781912166767e-07	1.12663096134804e-05	DOWN	-
PB.3740.9	17.6882405132882	7.22310017419372	1.22579053825862	5.89260558696675	3.80153029627947e-09	6.90962247646324e-07	UP	-
PB.3750.1	268.495014310542	2.16666899093134	0.679035554655903	3.19080345068129	0.00141877763101863	0.0369476381897084	UP	transmembrane protein 69-like [Penaeus vannamei]
PB.3755.1	2687.47474724876	2.74767188327788	0.805665788059376	3.41043634221611	0.000648590228148461	0.0205617025547996	UP	-
PB.3765.2	67.2650591527651	-1.16908	0.337036501475228	-3.4687	0.00052298551280257	0.0171949680243613	DOWN	-
PB.3766.2	164.849973132002	-22.3663	4.24841074993472	-5.26463	1.40471214158065e-07	1.31018980089587e-05	DOWN	-
PB.3784.3	1559.9469279667	-1.43298	0.4082290044243	-3.51023	0.000447713480652931	0.0153175110341719	DOWN	-
PB.3792.14	65.0430765174943	-2.58743	0.713725640162746	-3.62524	0.000288694160952565	0.0110958316821566	DOWN	-
PB.3792.5	41.622101509036	22.1034862187638	4.24872200726967	5.20238466554042	1.96747461002236e-07	1.71822099783588e-05	UP	-
PB.3799.3	74.4935065820422	-1.23096	0.385484	-3.19328	0.00140668443392073	0.0368397208816898	DOWN	probable palmitoyltransferase ZDHHC24 [Penaeus vannamei]
PB.3814.1	66.6103987631448	5.30077525379452	1.61252979976138	3.28724173319397	0.00101173944720933	0.0285965432776825	UP	-
PB.3820.4	244.984529150666	-6.29969	1.13363485171711	-5.55707	2.74343129049498e-08	3.23041313053201e-06	DOWN	-
PB.3830.11	40.7089286529119	-21.0712	4.2506351580476	-4.95718	7.15236003563854e-07	5.45729622271632e-05	DOWN	-
PB.3851.5	76.8061443091434	-21.9336	4.24900709868802	-5.16206	2.44243324691717e-07	2.06112289453536e-05	DOWN	-
PB.3855.1	347.353514581184	-1.87667	0.525301826604984	-3.57255	0.000353516880116638	0.012969661508711	DOWN	hypothetical protein FJT64_023169 [Amphibalanus amphitrite]
PB.3855.2	624.90679559879	-1.25476	0.332959242585408	-3.76851	0.000164225276993512	0.00709189388992932	DOWN	-
PB.3857.1	71.8671371134125	8.06635550505078	1.75931290658703	4.58494647248343	4.54102755349921e-06	0.000295316769869124	UP	Reverse transcriptase domain [Trinorchestia longiramus]
PB.3857.2	53.5093496731709	10.0713209238942	1.93762837264571	5.19775673502471	2.01707852137035e-07	1.74795388833568e-05	UP	-
PB.3871.8	323.091184080212	11.5809592990029	2.71466956568502	4.26606591291731	1.98950024709246e-05	0.00115030762247468	UP	-
PB.3880.12	204.458424879102	24.6951884107614	4.24738967695143	5.81420361422698	6.0923222988246e-09	9.99676755727964e-07	UP	-
PB.3880.22	258.275075793005	-10.1242	2.68047089598238	-3.77703	0.000158709406410626	0.00689355084731843	DOWN	-
PB.3880.24	172.220253622633	-10.46	2.67605437651523	-3.90873	9.27807459761747e-05	0.00439042453889661	DOWN	-
PB.3896.1	266.613797331644	1.04207167373451	0.199858018396145	5.21405987158836	1.84751794791837e-07	1.65357521788058e-05	UP	G-protein coupled receptor Mth2-like [Penaeus vannamei]
PB.3897.4	43.9263424323672	-32.8305	3.83871000541843	-8.55249	1.20456339469312e-17	2.03301620943373e-14	DOWN	-
PB.3900.1	27.9081061127723	1.2732562386608	0.344640002396766	3.69445284878731	0.00022036077797344	0.0089652648168038	UP	-
PB.3901.4	43.806971776718	23.0232739888434	4.24808324126968	5.41968522772216	5.97040628761421e-08	6.18740087871084e-06	UP	-
PB.3909.14	129.761922136117	-1.88571	0.583809807287374	-3.23	0.00123790712125474	0.0332639439716691	DOWN	-
PB.3921.2	131.33271801035	-23.7517	4.15896564289657	-5.71096	1.1233856635998e-08	1.63852502366123e-06	DOWN	-
PB.3943.6	135.400929838707	21.6795970906418	3.99228277372767	5.43038	5.62354004121731e-08	5.87950235046799e-06	UP	-
PB.3950.1	11.4124707242108	2.16414094624432	0.693461348287344	3.12078092252603	0.00180372166361132	0.0433125385659729	UP	-
PB.3956.3	117.795101132548	-9.43151	1.40277975727463	-6.72344	1.77478391651839e-11	5.61639878153225e-09	DOWN	WD repeat-containing protein 36-like [Penaeus vannamei]
PB.3957.3	110.520807208296	6.99614296204559	2.19342507112516	3.18959742648367	0.00142471107149224	0.0370477142383708	UP	-
PB.3960.3	55.1077973022764	22.2257597510109	3.96891401802499	5.5999600016709	2.14401269603681e-08	2.66632428019764e-06	UP	regulator of telomere elongation helicase 1 homolog [Penaeus vannamei]
PB.3970.1	247.706151660322	1.19730612333141	0.258993465827413	4.62292019416918	3.78375321005777e-06	0.00025160894000765	UP	RNA-directed DNA polymerase from mobile element jockey-like protein, partial [Dinothrombium tinctorium]
PB.3971.1	284.28576764695	1.14941140757407	0.312030412300275	3.68365185656315	0.000229916208064868	0.0092601365482308	UP	-
PB.3971.4	150.807414730321	1.51893511196825	0.494254799863569	3.07318231889204	0.0021178905108651	0.0480380920201786	UP	-
PB.3989.22	499.907384650732	25.9364527452247	3.44906137256052	7.51985828711709	5.48356464487061e-14	3.40971897733594e-11	UP	-
PB.3989.24	981.251516981274	12.7344595227593	2.84812065608247	4.47117979203704	7.77892653908288e-06	0.000484549197407231	UP	-
PB.3989.4	162.446494253807	22.1006922309269	4.24863799035075	5.20182992317084	1.973357764004e-07	1.71846975994088e-05	UP	-
PB.3989.6	361.885886298205	-24.6507	4.24739605437202	-5.80373	6.48567047617926e-09	1.0496420944622e-06	DOWN	-
PB.3989.9	312.742870348901	22.8438080495252	4.24806285193576	5.3774647046749	7.55420158985234e-08	7.71595293801546e-06	UP	-
PB.400.2	108.379723152854	22.4396600346329	4.11989092756167	5.44666362027055	5.13233915405767e-08	5.43001482499301e-06	UP	nose resistant to fluoxetine protein 6-like isoform X1 [Penaeus vannamei]
PB.4003.5	26.2082003278175	22.1471578680745	4.24876038693133	5.21261635186499	1.86195710591446e-07	1.66230089936842e-05	UP	ATP-dependent RNA helicase DHX30-like [Penaeus vannamei]
PB.4009.5	49.0768949050553	-21.0507	3.97469287580258	-5.29618	1.18248093451872e-07	1.12663096134804e-05	DOWN	-
PB.4020.13	201.718194133144	3.84152336419469	1.09944172219253	3.49406729493023	0.000475721087761583	0.0160580785843179	UP	-
PB.4020.14	168.379592746299	-24.9552	4.24736428914946	-5.87545	4.21694063405839e-09	7.47305134464657e-07	DOWN	-
PB.4078.1	13.281908850402	2.37841709256747	0.755037554036135	3.15006462904181	0.00163234348193185	0.0405432025438757	UP	-
PB.4085.3	64.039697804121	-3.01013	0.709915161209281	-4.24013	2.23392965393557e-05	0.00127294483479805	DOWN	-
PB.4136.1	6438.40078006253	-1.41302	0.297659806791974	-4.7471	2.06352888048012e-06	0.000144255728029304	DOWN	-
PB.4174.1	39.7539797575943	8.17260724228877	2.43309538936929	3.35893417002746	0.000782437039537519	0.0234817239562475	UP	-
PB.4181.1	116.382274804817	24.4700879662608	4.24744663618107	5.76112899402125	8.35531516365622e-09	1.29317657356099e-06	UP	transmembrane protein 64-like [Penaeus vannamei]
PB.4181.13	68.0860098826293	7.96573151684969	2.02352816762326	3.93655578622651	8.26594115680729e-05	0.00400779415076225	UP	-
PB.4184.8	45.5286220874262	22.6588496015148	3.93608919633406	5.75669108886519	8.57786718994053e-09	1.31612704248079e-06	UP	-
PB.4193.1	85.4225471120416	1.79750207483194	0.574182318044455	3.13054237015493	0.0017448382709688	0.042328749375734	UP	-
PB.4216.1	143.511939526322	5.04173	1.64061178574735	3.07307772140643	0.00211863300827554	0.0480380920201786	UP	PMS1 protein homolog 1-like [Penaeus vannamei]
PB.4225.10	30.4201710547931	21.7998143464577	4.24919149234982	5.13034406326608	2.89213060140847e-07	2.41758926664435e-05	UP	-
PB.4233.2	58.7010782729438	-8.64633	2.54041041003556	-3.40352	0.000665238001619831	0.0209210563366563	DOWN	tubulin polyglutamylase TTLL6-like isoform X2 [Penaeus vannamei]
PB.4235.1	351.147959545857	-1.93144	0.522828006580609	-3.69421	0.000220571365862171	0.0089652648168038	DOWN	-
PB.4239.1	336.10582857534	1.7245791480538	0.388079090738183	4.44388576764958	8.83485253192174e-06	0.000546794830774222	UP	progesterone-like protein 2, partial [Portunus trituberculatus]
PB.4264.3	38.0464880714248	31.9622547780861	4.24794061701273	7.52417645625254	5.30536545603479e-14	3.35782264032574e-11	UP	-
PB.4282.1	124.739079136908	-2.09381	0.66817569732728	-3.13363	0.00172660184326363	0.0421109401842074	DOWN	-
PB.4285.2	70.7419415681911	22.5142343163681	4.00157764607804	5.62633948598608	1.84073910494399e-08	2.33839842639891e-06	UP	low-density lipoprotein receptor-like isoform X1 [Ostrinia furnacalis]
PB.4285.4	94.8396894562218	29.5377581667545	4.24744045788319	6.95424890817075	3.54445322239133e-12	1.30860474542933e-09	UP	-
PB.4294.13	62.6843952024635	23.3032753072005	4.24784590976984	5.48590410344314	4.11360021531274e-08	4.54200412558658e-06	UP	-
PB.4294.14	102.333588431711	-21.4584	3.84552158195976	-5.5801	2.40374471103171e-08	2.8782406686857e-06	DOWN	-
PB.4294.9	146.083112087932	23.7167098888406	4.24760327319372	5.58355109068563	2.35656507103944e-08	2.84094339499493e-06	UP	-
PB.4298.18	104.054555874045	-33.3875	4.19584316232834	-7.95727	1.75873429142702e-15	1.78099484260137e-12	DOWN	-
PB.4298.27	173.162659581299	-25.1531	4.24733871752419	-5.92208	3.1788710086203e-09	5.96130820944599e-07	DOWN	-
PB.4298.30	592.004620667277	-27.1793	4.24718616246248	-6.39936	1.56028600270241e-10	4.04506387172306e-08	DOWN	-
PB.4298.44	372.988478993247	-26.4345	4.21189693423036	-6.27615	3.47057953743054e-10	8.5422048989688e-08	DOWN	-
PB.4298.51	72.4150904252415	23.3491462647844	4.24782801768197	5.49672589558509	3.86907380273984e-08	4.32591743818638e-06	UP	-
PB.4298.54	33.7708316761162	-22.9749	3.41877568634883	-6.72023	1.81441275091047e-11	5.69099390535572e-09	DOWN	-
PB.4298.69	112.45063841508	-5.29919	1.50078110531677	-3.53095	0.000414062227095751	0.0144874852743644	DOWN	-
PB.4298.70	812.398716603514	-10.4244	2.7035092386358	-3.85586	0.000115323878349182	0.00526052023208502	DOWN	-
PB.4298.93	171.443375869548	-1.05006	0.263886492757161	-3.97921	6.9145649805766e-05	0.0034372079467963	DOWN	-
PB.4300.1	659.611319136408	-1.42896	0.285182180762916	-5.0107	5.42327756289621e-07	4.28100727531694e-05	DOWN	-
PB.4301.1	349.554812576741	1.07063398860365	0.284249259577552	3.76653219851767	0.000165530744413875	0.00712868307929644	UP	-
PB.4317.3	14.299205625409	6.98066733839146	2.27014007229064	3.07499410437161	0.00210506714804594	0.047980639825204	UP	-
PB.4320.2	226.023925485099	-8.67949	2.73942430460029	-3.16836	0.00153299613093229	0.038865509205031	DOWN	-
PB.4331.11	67.5719319490217	-31.7622	4.24821244799239	-7.47659	7.62735497647312e-14	4.50560570718561e-11	DOWN	-
PB.4338.19	3658.16430568896	-8.37622	1.60494843830898	-5.219	1.79892853743366e-07	1.6141626367661e-05	DOWN	-
PB.4338.29	1838.71133595102	23.4105057971003	4.24728492722111	5.51187551535828	3.55029997497247e-08	4.0460862383585e-06	UP	-
PB.4338.34	2418.56	27.8607030780437	3.80147346337172	7.32892215255203	2.32011099413139e-13	1.15819287274646e-10	UP	-
PB.4338.5	1145.32827493252	-5.15297	1.5976750294312	-3.22529	0.00125844302118103	0.0337050213223672	DOWN	-
PB.434.1	1115.04064884484	5.42264566408183	1.44514580858091	3.75231733149937	0.000175207489598125	0.00746572412525686	UP	LOW QUALITY PROTEIN: hemocytin-like [Penaeus vannamei]
PB.4342.10	8.99806797516085	5.85326266043013	1.76405608786463	3.3180706105073	0.000906415674677042	0.0263544632957985	UP	-
PB.4342.8	10.9979095958763	-7.06534	2.16997324009646	-3.25596	0.00113010650647733	0.0311949882469439	DOWN	-
PB.4348.8	50.1715836396132	-4.30382	1.32998517477283	-3.23599	0.00121220668690951	0.032722194671846	DOWN	Alpha-taxilin [Penaeus vannamei]
PB.4349.16	383.254463289103	-26.6247	4.24720678688413	-6.26876	3.63927635169953e-10	8.83471724200592e-08	DOWN	-
PB.4349.17	165.679901710225	10.7686539257783	2.69970153844702	3.98883127353881	6.63996275479226e-05	0.00331932580984629	UP	-
PB.4349.21	28.6970856006387	-33.9207	4.24815412212896	-7.98482	1.40728429834419e-15	1.4670110995945e-12	DOWN	-
PB.4350.1	124.39547587399	3.65766932738413	1.06583145766452	3.43175208526771	0.000599695496346474	0.0193403161756215	UP	-
PB.4353.2	205.645333378144	-1.21562	0.350120297015844	-3.47201	0.00051657067973366	0.0170609141869981	DOWN	-
PB.436.1	193.182095529131	1.15982495048378	0.346313152459478	3.3490641121968	0.000810850304775901	0.024191049959741	UP	2-amino-3-ketobutyrate coenzyme A ligase, mitochondrial-like [Penaeus vannamei]
PB.4362.1	48.8853257859983	1.47607481480918	0.408525309871018	3.61317837388145	0.000302466474545613	0.0114778578772164	UP	-
PB.4368.1	43.9600262945548	2.55727017654604	0.833286532130805	3.06889656551489	0.00214850964478576	0.0484412387659934	UP	-
PB.4377.3	2285.45677319269	2.81488496805387	0.868364300251963	3.24159453265998	0.00118863004801228	0.0322330641099459	UP	DNA-directed primase/polymerase protein-like [Penaeus vannamei]
PB.4380.1	1949.57534702196	-5.74536	1.55292180961413	-3.69971	0.000215848403954838	0.00883977666390104	DOWN	putative mucin-2 [Penaeus vannamei]
PB.4380.14	602.041726792712	-25.2997	4.24729749851268	-5.95665	2.57461258478104e-09	5.01384581551618e-07	DOWN	-
PB.4380.16	324.187926102247	-9.69242	2.67991689081235	-3.61669	0.000298399239187541	0.0113844609628892	DOWN	-
PB.4380.24	179.61820451799	-22.0102	4.17632628678508	-5.27024	1.36244501102442e-07	1.27749043718885e-05	DOWN	-
PB.4404.6	38.6428255137341	23.2537809965852	4.24790091803708	5.47418158880471	4.39538176673021e-08	4.73512206559936e-06	UP	trafficking protein particle complex subunit 12-like isoform X2 [Penaeus vannamei]
PB.4419.1	54.0002648543632	1.3096248453516	0.384699420631021	3.40428078421181	0.000663385237270295	0.0209184723884084	UP	tensin-1-like [Penaeus vannamei]
PB.4424.1	14.4043868895411	2.69595463570298	0.659662237957855	4.08687125103442	4.37229592770609e-05	0.00232690416317252	UP	-
PB.4427.1	29.8951000098053	1.80636269339949	0.546476588436855	3.30547132598384	0.000948168052772377	0.0272996915470442	UP	-
PB.4427.4	14.8422605614388	2.59137928530817	0.715223009952517	3.62317661659153	0.000291006970390142	0.0111625108782877	UP	-
PB.4433.1	45.7283136303622	2.01151790235363	0.631794099421335	3.18381875391997	0.00145345988319937	0.0376296410812528	UP	-
PB.4435.2	22.5075728960506	2.31239640189545	0.753906081186272	3.06722078465913	0.00216059207239136	0.0486208665535029	UP	-
PB.4438.1	60.1015085929442	2.78326499587031	0.512671248502507	5.42894692066332	5.66875387725731e-08	5.90934246093032e-06	UP	probable leucine--tRNA ligase, mitochondrial [Penaeus vannamei]
PB.4448.19	21.2373626565754	1.69399458574703	0.549862758551385	3.08075889738353	0.00206473765531691	0.0475332410584197	UP	-
PB.4488.2	185.445752992489	3.40243439850681	0.999593528865953	3.40381795224995	0.000664510252694588	0.0209210563366563	UP	vacuolar fusion protein MON1 homolog A-like [Penaeus vannamei]
PB.4489.5	197.232442294742	-7.27335	1.76931141455661	-4.11083	3.94230938573118e-05	0.00213977444959373	DOWN	-
PB.4492.2	39.212086086543	-8.7049	1.9204600458415	-4.53271	5.82307615870228e-06	0.000372540231575604	DOWN	-
PB.4519.4	54.4872498954388	23.4526737771181	3.82104117978163	6.13777048549328	8.36876507949104e-10	1.86549774032957e-07	UP	-
PB.4526.1	85.4349539739105	-2.12179	0.550576265104405	-3.85376	0.000116316729208092	0.0052989895029851	DOWN	post-GPI attachment to proteins factor 3-like [Penaeus vannamei]
PB.4533.1	1188.06911277731	2.11826392655813	0.517010067697774	4.09714251018492	4.18281416400263e-05	0.00224623458204159	UP	KIFC1 [Portunus trituberculatus]
PB.4568.1	1046.45357547005	-1.59414	0.520003672481187	-3.06563	0.00217208824423988	0.048786643625218	DOWN	hypothetical protein FHG87_025996 [Trinorchestia longiramus]
PB.4571.3	56.5848618303536	1.47592543674841	0.465704682828882	3.1692303967893	0.00152843183723144	0.0388053077413996	UP	uncharacterized protein LOC117686392 [Crassostrea gigas]
PB.4583.13	62.0515359603969	-22.2951	3.58103377808509	-6.22589	4.78829050169175e-10	1.1314092016764e-07	DOWN	alpha-aminoadipic semialdehyde dehydrogenase-like [Penaeus vannamei]
PB.4592.3	355.155477717955	-1.30115	0.303215118716378	-4.29119	1.77719412519618e-05	0.00103942395015393	DOWN	-
PB.4594.4	287.776971402338	-10.4418	2.6828775479303	-3.89201	9.94185671773251e-05	0.00467257492579133	DOWN	-
PB.4612.6	119.02953567966	20.8986382181104	4.25069557095346	4.91652198311222	8.80953094634352e-07	6.54583239688162e-05	UP	-
PB.4617.1	96.2397398511539	1.09665129054928	0.263368683277074	4.16393960323505	3.12802891018182e-05	0.00171886401028797	UP	probable 2-oxoglutarate dehydrogenase E1 component DHKTD1, mitochondrial [Penaeus vannamei]
PB.4628.2	477.036784986162	-1.31988	0.323762006951484	-4.0767	4.56786920328325e-05	0.00241640280853684	DOWN	-
PB.4635.3	266.843639345493	1.3507518818648	0.311559852969167	4.3354490926611	1.45462837023989e-05	0.000863591177996858	UP	-
PB.4636.9	333.703778162617	1.13121420831204	0.218880400579119	5.16818411022205	2.36379396851402e-07	2.01394109677986e-05	UP	-
PB.4644.1	37.5969333066046	-3.33568	1.02973947917222	-3.23934	0.00119805254301873	0.0324389429199486	DOWN	4-coumarate--CoA ligase-like 5 [Penaeus vannamei]
PB.4647.3	91.6623318663487	1.1637030702726	0.310979017858641	3.74206297995826	0.000182515756710923	0.00772868096189394	UP	-
PB.4654.6	233.896346136866	8.75532956209554	2.22267793621696	3.93909050854091	8.17910730737694e-05	0.00397112466158028	UP	-
PB.4658.12	59.4492734054641	8.87260727681213	2.22404292298162	3.98940469409521	6.62393266936088e-05	0.00331598934463499	UP	-
PB.4658.19	56.996092292133	23.7326957111724	4.24767468561956	5.58722064839831	2.30732489786364e-08	2.81994883982693e-06	UP	-
PB.4658.8	303.526691769701	-10.3785	2.72868957376465	-3.80348	0.00014267494396929	0.00632103504887943	DOWN	-
PB.4658.9	237.309698654041	10.5921740820816	1.6521388382103	6.41118884025252	1.44389210296713e-10	3.8478096094334e-08	UP	-
PB.4660.8	251.227994088872	-11.2806	2.95350254164291	-3.81939	0.000133779646485877	0.00597172797279464	DOWN	-
PB.4677.13	775.043526320556	-13.5811	4.24717782743919	-3.19767	0.00138542048009378	0.0365353110684256	DOWN	-
PB.4677.3	84.6661186517045	34.340329581518	4.24762680202952	8.08459198089392	6.23726580454819e-16	6.9083566222063e-13	UP	-
PB.4677.6	701.123073811398	-26.3653	4.24722411926031	-6.20766	5.37787466559343e-10	1.2540000774515e-07	DOWN	-
PB.4678.1	819.423324903996	-2.04043	0.521160705892456	-3.91517	9.03416251281287e-05	0.00430373416588208	DOWN	-
PB.468.1	16.5087585350517	4.89799835080434	1.41008580203045	3.47354632161497	0.000513628696059172	0.0169818487634564	UP	-
PB.4687.1	111.745337360536	-1.89009	0.530320858166787	-3.56405	0.000365178166988007	0.0133021683171181	DOWN	-
PB.4691.22	78.6879428830132	31.3673524493251	4.24816697000609	7.38373813242094	1.53906014500152e-13	8.38814354198432e-11	UP	-
PB.4691.39	357.579851470523	-26.4563	4.1078924768565	-6.44035	1.19196489515638e-10	3.24975475223288e-08	DOWN	-
PB.4691.55	156.966146019635	-23.9663	4.24758559738507	-5.64233	1.67760797738403e-08	2.2022022052749e-06	DOWN	-
PB.4691.57	191.573143260558	-25.4417	4.24731289112442	-5.99006	2.09765306138645e-09	4.17680435138875e-07	DOWN	-
PB.4693.1	85.2513405550533	-1.7922	0.266917239679799	-6.71445	1.88775054022015e-11	5.86908266640552e-09	DOWN	-
PB.4703.1	274.986096903867	-4.97808	0.713428932289006	-6.97769	3.00078971043344e-12	1.12125989960665e-09	DOWN	uncharacterized protein LOC113803351 [Penaeus vannamei]
PB.4705.1	148.987173549514	-1.0387	0.327514409467889	-3.17147	0.00151670038090656	0.0386562893254809	DOWN	LOW QUALITY PROTEIN: titin homolog [Penaeus vannamei]
PB.4706.10	36.2559584088801	-21.7658	3.84173086485493	-5.66564	1.46480023085386e-08	1.9968044070059e-06	DOWN	-
PB.4706.17	57.1170699854673	-23.9668	3.81540561725597	-6.2816	3.35112657560173e-10	8.30587267266099e-08	DOWN	-
PB.4724.7	69.2834544685658	8.82563631168894	1.95130895048115	4.52293129158902	6.09890427559041e-06	0.0003887832090643	UP	-
PB.4728.12	43.5481917525069	4.6128057899268	1.30312416962687	3.53980525988371	0.000400422385992667	0.014135628114281	UP	-
PB.4739.2	64.0753645394502	-9.39316	1.97347747025514	-4.7597	1.93883609890218e-06	0.000136616635891432	DOWN	LOW QUALITY PROTEIN: stAR-related lipid transfer protein 13-like [Penaeus vannamei]
PB.4740.4	26.6579809799185	8.22902665504217	2.30330910242289	3.57269749265782	0.000353322833812651	0.012969661508711	UP	-
PB.4742.2	3580.54161657304	-1.87669	0.596887579148581	-3.14413	0.00166582292550733	0.0410012235755253	DOWN	-
PB.4768.1	234.647187215037	4.34003203242082	1.18442042974043	3.66426644073673	0.000248048468898462	0.00976842431463131	UP	chitobiosyldiphosphodolichol beta-mannosyltransferase-like isoform X1 [Penaeus vannamei]
PB.4768.10	313.92360888394	-4.21909	1.27204503608792	-3.31678	0.000910624851532195	0.0264334779794067	DOWN	-
PB.4769.12	139.256919849545	24.2781721453853	4.24748140030723	5.71589840125707	1.09125926838038e-08	1.59824389459528e-06	UP	-
PB.4781.1	653.152006521412	-1.71183	0.538761194910938	-3.17734	0.0014863162868137	0.0380907506533175	DOWN	uncharacterized protein LOC113822004 [Penaeus vannamei]
PB.4795.4	109.44465112006	2.48918014208522	0.765185585969001	3.25304107621555	0.0011417699096871	0.0313703495418913	UP	-
PB.4799.1	62.0940110329894	2.30175163707668	0.678769452783803	3.39106544591336	0.00069621473729341	0.0215510383702099	UP	-
PB.4804.1	599.546	-2.32143	0.68137789660347	-3.40697	0.000656888462866502	0.0207505327891065	DOWN	-
PB.4814.3	203.271962336679	9.6494211890803	2.65824385442894	3.62999849430791	0.000283422873045059	0.0109307474312688	UP	-
PB.4829.17	291.78701957874	23.7377356931971	4.24760491635308	5.58849896839698	2.29040738169502e-08	2.81043362271131e-06	UP	-
PB.4829.7	254.648412577563	1.11588292923601	0.333424650361716	3.34673194685949	0.000817702388484785	0.0243749585828984	UP	-
PB.4853.4	141.585908547272	2.25006221964186	0.445424920912204	5.05149602997934	4.38363049485963e-07	3.51513610021063e-05	UP	-
PB.4856.1	45.7740670674585	1.40242568588576	0.446472780691862	3.14112247495253	0.00168301635268493	0.041281071687344	UP	-
PB.4860.1	107.05741275925	9.66681977716585	2.57627103958836	3.75225262739064	0.000175252728951096	0.00746572412525686	UP	-
PB.4866.10	37.8101278707416	21.1665912296137	4.25019596907043	4.98014477065232	6.35367259642267e-07	4.94930149087931e-05	UP	disabled homolog 2-interacting protein-like, partial [Penaeus vannamei]
PB.4866.19	111.052451123331	-23.9191	4.14037960263119	-5.77702	7.60339661704305e-09	1.19845072576972e-06	DOWN	-
PB.4866.21	223.307583569116	24.9649928683913	4.15207333024807	6.01265702282279	1.82506906764713e-09	3.71758177957569e-07	UP	-
PB.4866.24	34.9969866304866	19.5766589036578	4.25636040148549	4.5993893977647	4.23731086638874e-06	0.000279150574418989	UP	-
PB.4877.1	133.443457719031	1.08083061582459	0.351684975790253	3.07329198068786	0.00211711232010487	0.0480380920201786	UP	-
PB.4880.5	440.153153447928	-1.66501	0.409290010406208	-4.06805	4.74078136110131e-05	0.00248575838345686	DOWN	-
PB.4881.16	116.675107995444	2.70378344772847	0.694160350942172	3.89504160538508	9.81818755702645e-05	0.00462132830788431	UP	-
PB.4883.6	179.26077927265	-3.29931	0.709400417019113	-4.65084	3.30584256985749e-06	0.000223604920235609	DOWN	-
PB.4895.4	169.148557979611	-1.58026	0.498934702541477	-3.16727	0.00153875276623434	0.0389279188391462	DOWN	3-ketodihydrosphingosine reductase-like [Penaeus vannamei]
PB.4926.1	20.7613227394224	-16.887	3.65278810359009	-4.62305	3.78130239850097e-06	0.00025160894000765	DOWN	-
PB.4932.8	357.708225524085	25.1169391052295	4.24732409328842	5.91359137036871	3.3472770355825e-09	6.21138952733772e-07	UP	-
PB.4943.4	255.833625462639	24.0791873513307	2.71650844642179	8.86402079222248	7.71793534605624e-19	1.61242377171558e-15	UP	-
PB.4945.1	1374.33187876445	-1.10814	0.131755020152111	-8.4106	4.07931051417366e-17	5.56088471360989e-14	DOWN	-
PB.4957.14	254.763576527513	23.2543094847017	4.24782292670821	5.47440651033028	4.38980316550225e-08	4.73512206559936e-06	UP	-
PB.4973.1	1172.9748059146	-1.05719	0.281602953745017	-3.75417	0.000173917264087139	0.00742668625426562	DOWN	-
PB.4987.2	306.70174434888	-1.20785	0.307789129155946	-3.92427	8.6994183952305e-05	0.00418931367095319	DOWN	-
PB.4988.3	68.3083189419055	5.76757715891517	1.81453440348888	3.17854384453975	0.00148016830049923	0.0379881282220088	UP	programmed cell death protein 4-like [Penaeus vannamei]
PB.50.4	207.079888114858	1.0469353305619	0.339247416665462	3.08605247713441	0.0020283302112242	0.0469317318852469	UP	-
PB.50.5	278.697036083575	1.03686747644668	0.266462256930228	3.89123581099961	9.97349441657319e-05	0.00467257492579133	UP	60S ribosomal protein L12-like isoform X1 [Penaeus vannamei]
PB.5014.8	63.4214223143687	30.2482043720461	4.24958484094997	7.11791986844633	1.09568036661332e-12	4.65262619688762e-10	UP	-
PB.5023.4	12.7630294034251	-20.3619	4.25312517649217	-4.78751	1.68863383420992e-06	0.000120665824568351	DOWN	-
PB.5054.7	205.795205415689	-21.7824	4.24911732518612	-5.12633	2.9543761440439e-07	2.45802708153399e-05	DOWN	-
PB.5074.1	887.441711253786	4.19335367140318	1.15221002341636	3.63940044452109	0.000273273561022867	0.0105853932495448	UP	-
PB.5093.2	1552.67671831396	2.71657026761027	0.63698704464558	4.26471823947656	2.00154621945307e-05	0.00115534054627299	UP	-
PB.511.5	366.563329052751	-2.65675	0.615463814807372	-4.31666	1.58404663900423e-05	0.000931067413370262	DOWN	-
PB.5115.5	63.4698226079701	3.90004942410399	0.715613092501434	5.44994140684503	5.03864175205249e-08	5.34684370113761e-06	UP	-
PB.512.1	610.168915180892	-1.27478	0.228335299053403	-5.58293	2.36498121311094e-08	2.84142471648445e-06	DOWN	-
PB.5127.4	100.354644340481	9.19344202762532	2.08490023493108	4.40953570516013	1.0359247829189e-05	0.000631949777641901	UP	-
PB.514.7	394.855617803228	4.77391583591704	0.969083763743443	4.92621589023021	8.38373651935458e-07	6.26887707711992e-05	UP	-
PB.5140.4	141.518882364784	-1.63593	0.451924805511868	-3.61991	0.000294700618156766	0.011255467682468	DOWN	-
PB.5142.13	104.205032721063	23.1648785277925	4.24786903903621	5.45329394925234	4.94452329474217e-08	5.26272489896537e-06	UP	-
PB.5142.2	779.018868959096	1.31607668862969	0.270378788576452	4.86752934858114	1.13002054486141e-06	8.3094021102745e-05	UP	-
PB.5142.4	106.70531683162	-31.8849	4.2474414444914	-7.50684	6.05722209744743e-14	3.6387478440649e-11	DOWN	-
PB.5154.5	59.1394932554371	22.5002807310822	4.24831984767813	5.29627747858474	1.18187203605898e-07	1.12663096134804e-05	UP	-
PB.5173.17	17.6243748053619	-2.22716	0.613598099153745	-3.62968	0.000283778287631905	0.0109325585310192	DOWN	-
PB.5173.5	127074.973620533	-2.18913	0.535650083820492	-4.08686	4.3724238147812e-05	0.00232690416317252	DOWN	-
PB.5173.73	14145.5195610545	26.6985527775244	3.36419225589299	7.93609602149138	2.08644504632538e-15	2.05416310491418e-12	UP	-
PB.5173.75	514.526365952133	-7.51113	1.43198143145082	-5.24527	1.56055106605565e-07	1.42186661784603e-05	DOWN	-
PB.5174.13	35.9827116612477	-21.5909	3.90420073236334	-5.53018	3.19894723872412e-08	3.65742861232577e-06	DOWN	-
PB.5175.6	2917.80067799288	-13.9755	2.93374237019568	-4.76371	1.90067320735111e-06	0.000134731120976291	DOWN	-
PB.5175.9	657.230061694705	4.88192101457912	1.57400748778299	3.10158690633382	0.00192486362018844	0.0453308580002251	UP	-
PB.5194.47	4369.52769690026	3.14061008489414	0.659727568905203	4.7604651266975	1.93147307769492e-06	0.000136368924885938	UP	-
PB.52.4	62.4471076851006	9.35980682053854	2.41848923023854	3.87010481730174	0.000108788569796198	0.00499455087990497	UP	-
PB.52.9	37.278297336964	-23.2008	3.86315244839974	-6.00566	1.90556255177933e-09	3.85936305844084e-07	DOWN	-
PB.5206.1	20.033224797224	7.82904636692842	1.94156839082887	4.03233097732197	5.52263332090099e-05	0.00284503913942869	UP	-
PB.5206.2	98.949920584427	2.4464261310078	0.689289682491278	3.5491988247463	0.000386405202880017	0.0138377972004393	UP	-
PB.5206.3	33.5850203961536	22.0717546958204	4.24882905055612	5.19478530041858	2.04956235334024e-07	1.7717716704741e-05	UP	UPF0587 protein C1orf123 homolog [Penaeus vannamei]
PB.5210.5	211.492949788635	-23.2201	3.3922515303803	-6.84504	7.64566685412149e-12	2.6309259253459e-09	DOWN	-
PB.5212.3	41.3056591815042	-1.77727	0.458458361363429	-3.87662	0.000105918053664155	0.00488173416907495	DOWN	-
PB.5216.3	13.899108654883	-21.2084	4.2505555548609	-4.98956	6.05156874339383e-07	4.72927041863314e-05	DOWN	-
PB.5216.8	137.316147850123	23.5694520553362	4.15166761879928	5.67710477317855	1.36993571496073e-08	1.93102046329384e-06	UP	-
PB.5219.3	187.802349760937	23.0050707573771	4.19511485250743	5.48377614587283	4.16341550280194e-08	4.57536093269672e-06	UP	-
PB.5224.7	18.4281060084035	-8.18527	2.00759589353956	-4.07715	4.55914379904827e-05	0.00241640280853684	DOWN	-
PB.5264.1	175.154628353448	1.08757184664256	0.349973231849424	3.10758580276358	0.00188622222226975	0.044628420710218	UP	histone-lysine N-methyltransferase 2D-like [Penaeus vannamei]
PB.5277.4	54.9647569574426	-2.08708	0.583887257131097	-3.57446	0.000350955734142186	0.0129079782601685	DOWN	-
PB.5296.5	76.5324974361078	23.6823017709465	3.99409246510523	5.9293323772169	3.04168836600526e-09	5.76505672493714e-07	UP	-
PB.5311.6	284.572930153887	-22.1337	4.24853888533561	-5.20972	1.89123664364846e-07	1.67997745265244e-05	DOWN	-
PB.5322.7	41.8032195164012	-7.88966	1.59160032116313	-4.95706	7.15677958694327e-07	5.45729622271632e-05	DOWN	-
PB.5332.2	260.799162260106	1.18231009011167	0.351069792963443	3.36773517348666	0.00075788357675897	0.022998003091668	UP	-
PB.5334.1	554.18964681241	-3.5825	1.15413386602064	-3.10406	0.00190885530806923	0.0450436475924752	DOWN	-
PB.5352.12	41.1729459438973	21.104245331873	4.25062442369892	4.96497531379353	6.87098092465703e-07	5.29409080244824e-05	UP	-
PB.5353.6	150.517217176708	8.99436360905942	2.31414760780727	3.88668535175328	0.000101622338222245	0.00473327500281048	UP	-
PB.5354.1	67.0349867268988	-1.26095	0.357890705683297	-3.52327	0.000426252004684571	0.0147824362055139	DOWN	-
PB.5355.2	672.052026484947	1.21580765515465	0.365368401044103	3.32762124934797	0.000875908630959119	0.0257347486623888	UP	-
PB.536.1	132.704110721847	1.04344977232375	0.284609741100449	3.66624757216402	0.000246135646957815	0.00973636800795296	UP	-
PB.5377.6	22.3796960563117	-7.75463	2.04923367760532	-3.78416	0.000154227825343395	0.00675685638275149	DOWN	-
PB.538.5	151.357027916672	1.42870724261994	0.362620742149861	3.9399490336642	8.14989216323327e-05	0.00396236801017115	UP	-
PB.5390.13	12422.003645572	4.29862	1.22037915799858	3.52236452429154	0.000427715586687537	0.0148042222060218	UP	-
PB.5390.9	515.005858577916	-10.6913	2.45363988449841	-4.35732	1.31662970278023e-05	0.00078826531343986	DOWN	DNA-directed RNA polymerase I subunit RPA1-like [Penaeus vannamei]
PB.5397.1	3751.73552243822	-1.00049	0.221996993272744	-4.50679	6.58155520170234e-06	0.000417298856912229	DOWN	-
PB.5409.15	29.3743067994628	22.0627748905751	4.02162200224265	5.48603893609887	4.11046334119913e-08	4.54200412558658e-06	UP	-
PB.5425.35	132.834670151081	10.0789128322308	3.28852616744318	3.06487232244443	0.00217762938604928	0.0488491888162942	UP	-
PB.5431.1	1029.54886122653	1.11640717010195	0.281351395978479	3.9680171701986	7.24731134446872e-05	0.00357255154356057	UP	-
PB.544.20	11.1514183026111	-5.95281	1.84490777230138	-3.22661	0.00125264025975706	0.0335834559202493	DOWN	-
PB.5450.7	77.9824892080206	22.0565572518275	4.24879764834398	5.19124681318357	2.08890500693557e-07	1.79701602332082e-05	UP	putative brain protein I3, partial [Procambarus clarkii]
PB.5459.1	558.964612836854	1.44465197517497	0.239282549195484	6.03743139661533	1.56586698088042e-09	3.2266874071712e-07	UP	hypothetical protein C7M84_017070 [Penaeus vannamei]
PB.5460.1	103.384284938514	1.51041811339579	0.342448258471811	4.41064621013431	1.03062588543764e-05	0.000629801263061489	UP	microtubule-associated serine/threonine-protein kinase 2-like [Penaeus vannamei]
PB.5462.1	65.461396862619	1.66838759858008	0.540420295546207	3.08720381586303	0.00202049009924669	0.0468705145038768	UP	-
PB.5462.2	266.875494644077	1.6829633821072	0.476760283585355	3.52999912125839	0.000415561047192543	0.0145062479801711	UP	-
PB.5462.3	211.258476522909	1.85309067077583	0.603151175136684	3.07234860374083	0.00212381536993118	0.0480380920201786	UP	-
PB.5462.4	149.407450637844	1.86287115387636	0.499404630183423	3.7301839856634	0.000191339996284444	0.00803496349152442	UP	-
PB.547.6	153.046059022121	27.6825386331126	4.24768877147803	6.5170826118412	7.16879492090998e-11	2.01653649509375e-08	UP	-
PB.5494.1	62.7162587935871	-9.65401	2.27317696390947	-4.24693	2.16723895063203e-05	0.00123892661495566	DOWN	-
PB.552.3	176.914941921384	-33.7347	3.75678373871958	-8.97967	2.71578666132346e-19	7.40427897209902e-16	DOWN	-
PB.5523.1	99.5637079336433	1.52277581690428	0.429365296044113	3.54657404996195	0.000390275043266505	0.0139300285584035	UP	coagulation factor IX-like [Aedes albopictus]
PB.5532.5	107.24728243486	-1.70132	0.482815134377875	-3.52376	0.000425468588495753	0.0147697190813467	DOWN	-
PB.5534.5	94.2698233356111	-4.15157	0.87577575797537	-4.74044	2.13250891130872e-06	0.000148201006555912	DOWN	-
PB.5555.5	532.322245203359	-4.45477	1.13840536823101	-3.91317	9.10927195381876e-05	0.00432788104368899	DOWN	-
PB.5555.9	241.964	8.96019365789461	2.84624775570442	3.1480722786471	0.00164351049736225	0.0406397751763394	UP	-
PB.5557.9	176.502026094582	-21.5643	4.24938493707573	-5.07468	3.8814723396177e-07	3.1552987186484e-05	DOWN	-
PB.5561.1	84.9463195922116	1.39669085672359	0.34452166257517	4.05400010636151	5.03491931895416e-05	0.00262045000619225	UP	putative protein transport protein Sec24A [Penaeus vannamei]
PB.5571.6	84.8722744780173	23.7899446082249	3.21084818839655	7.4092399304949	1.27025312913032e-13	7.26154542834934e-11	UP	succinyl-CoA:3-ketoacid coenzyme A transferase 1, mitochondrial-like [Penaeus vannamei]
PB.5575.10	172.812400622384	-24.892	3.56748122480624	-6.97747	3.00538020096017e-12	1.12125989960665e-09	DOWN	-
PB.5575.11	35.9011749296349	-28.465	4.2492278984295	-6.69886	2.10056055954911e-11	6.41811792345683e-09	DOWN	-
PB.5588.11	237.702363261327	-4.36028	0.941614187243159	-4.63064	3.64535678858953e-06	0.000243778076713167	DOWN	-
PB.5593.7	135.454265314003	24.4092309078626	3.73405506700351	6.53692312241406	6.2797306449041e-11	1.79493946167206e-08	UP	uncharacterized protein LOC113810835 [Penaeus vannamei]
PB.561.3	88.4850030969865	-4.81617	1.27399071762089	-3.78038	0.00015659042345889	0.00682661055184923	DOWN	-
PB.5613.5	112.403057335263	23.6070645217406	3.24689610040754	7.27065597164551	3.57745979011266e-13	1.73693023754744e-10	UP	-
PB.5627.1	363.792500446193	2.36976366633619	0.709811847199139	3.33858004158016	0.000842077661653407	0.0249337999682387	UP	-
PB.5629.2	351.227632775162	2.02459834106134	0.29907522275382	6.76952882428466	1.2920247187068e-11	4.20121395459862e-09	UP	-
PB.5644.6	48.2434885512651	30.5253040071033	4.24779446718808	7.18615371880508	6.66420115733478e-13	3.02819591819765e-10	UP	-
PB.5657.1	98.8908381531353	-22.0182	4.01784702542583	-5.48009	4.25106685339719e-08	4.63601730722944e-06	DOWN	-
PB.5664.4	114.183769929976	-22.2854	4.24836526486717	-5.24563	1.5574802868082e-07	1.42186661784603e-05	DOWN	-
PB.5674.1	157.716797627383	1.00992374578032	0.235987168370218	4.27957059171942	1.872542405882e-05	0.00108800853265042	UP	-
PB.569.4	328.646885121308	-4.6249	0.77688374642904	-5.95314	2.63042160686049e-09	5.09453732305773e-07	DOWN	-
PB.5728.2	1650.36434607563	-2.2556	0.236218986224005	-9.54878	1.3122845810961e-21	7.75188373463151e-18	DOWN	-
PB.5744.5	76.2237456497593	-5.47757	1.72745168356473	-3.1709	0.00151969145074819	0.0386812730363873	DOWN	-
PB.5749.1	5.76548659242193	4.87982127726176	1.58598710575942	3.0768354039834	0.0020921078831646	0.0478699675293757	UP	-
PB.5758.16	41.9684481022417	-5.89978	1.63555625279868	-3.6072	0.000309515682606574	0.0117091517948355	DOWN	-
PB.5758.3	258.329027856069	1.32870223571312	0.433983057778092	3.06164540734795	0.00220124048106696	0.0492230702652722	UP	sphingosine-1-phosphate lyase-like [Penaeus vannamei]
PB.5764.14	165.115316650959	-10.9645	3.45796944549596	-3.17079	0.00152027236237586	0.0386812730363873	DOWN	-
PB.5765.1	186.445730595709	4.72117500002038	1.4721863577326	3.20691397201352	0.00134167111428024	0.0355668282000258	UP	-
PB.5781.10	1729.58682369151	-14.4793	2.9444359310741	-4.91751	8.765244340783e-07	6.52660830189857e-05	DOWN	-
PB.5781.14	3055.35302263483	1.07955463938306	0.209113267584769	5.16253536588938	2.4362732760526e-07	2.06083135377404e-05	UP	-
PB.5788.3	109.59734076516	-21.6141	2.43006116635228	-8.89448	5.86919518012564e-19	1.38681256512795e-15	DOWN	-
PB.5793.3	23.2786903170022	5.59347919567647	1.75123711115155	3.1940159102718	0.00140308384300805	0.036806236275622	UP	-
PB.5813.7	250.750420545473	-1.21677	0.323472458585391	-3.76158	0.000168844650660483	0.00724498904765073	DOWN	-
PB.5820.1	1289.17190375691	-2.05658	0.564104836866963	-3.64574	0.000266624613256189	0.010373190085224	DOWN	YJU2 splicing factor homolog [Penaeus vannamei]
PB.5823.1	582.55722681565	-1.39069	0.452319103150438	-3.07457	0.00210808731545167	0.0480185981500987	DOWN	uncharacterized protein LOC113811522 [Penaeus vannamei]
PB.5823.4	3596.69729087056	-1.34352	0.426990994183999	-3.14649	0.00165240678744998	0.0407559177227486	DOWN	-
PB.5825.11	74.2392573386979	-5.93088	1.73836516446305	-3.41176	0.000645455878407612	0.0205081523862	DOWN	-
PB.5825.22	385.252323995119	-7.96601	2.58878299588337	-3.07712	0.00209008633348851	0.0478699675293757	DOWN	-
PB.5825.26	2373.41572723007	-9.03448	1.57037049760834	-5.75309	8.76283489112694e-09	1.33224160786735e-06	DOWN	-
PB.5825.38	3812.46440258013	-5.14461	1.45129176586265	-3.54485	0.000392838487442504	0.0139725113138469	DOWN	-
PB.5825.41	533.521234622876	26.5148640717084	4.24720633449043	6.24289520770118	4.29544699163698e-10	1.03567025662986e-07	UP	-
PB.5825.71	53.4823964581673	-35.8858	4.24760246285811	-8.44847	2.95137126142433e-17	4.18421806474651e-14	DOWN	-
PB.5825.79	1969.43660309219	-27.7099	3.54016868023868	-7.82727	4.98584031916849e-15	4.65034574821813e-12	DOWN	-
PB.5836.5	4500.68598216452	-1.00791	0.228131039111776	-4.41812	9.95618516593429e-06	0.000609459535122986	DOWN	-
PB.5843.1	84.9825595894388	-22.2181	3.12181415208724	-7.11704	1.10267359009836e-12	4.65262619688762e-10	DOWN	-
PB.5849.4	106.894022581362	23.3488435628644	3.1718115819658	7.36135894566393	1.82047314933039e-13	9.35116374372708e-11	UP	-
PB.5850.2	159.289393901989	-1.57755	0.478516061061551	-3.29675	0.000978119207029128	0.0279126240376275	DOWN	COP9 signalosome complex subunit 2 [Penaeus vannamei]
PB.5854.5	191.631969074306	22.6548745584731	4.24816805345572	5.3328574278139	9.6679218173793e-08	9.50679422600257e-06	UP	-
PB.5861.7	189.413670594038	2.40962071414884	0.73775749482903	3.26614196539915	0.00109023577386064	0.0303783227460242	UP	-
PB.5868.1	8.4215853965071	2.51441821879669	0.77907691204257	3.22743259353488	0.00124906466222062	0.0335129438479072	UP	probable kinetochore protein NUF2 [Penaeus vannamei]
PB.5884.15	4902.65801347163	-1.02844	0.257108126155186	-4.00001	6.33393984707647e-05	0.00318883281249902	DOWN	-
PB.5886.3	73.1783135508031	-22.7786	4.24821132132813	-5.36193	8.23394549591845e-08	8.29078779010902e-06	DOWN	GATOR complex protein NPRL2-like [Penaeus vannamei]
PB.5893.16	43.0334732133988	-22.4718	4.05375136867629	-5.54345	2.96568316923625e-08	3.43505583553073e-06	DOWN	-
PB.5896.11	677.156143839762	27.1539816395916	4.24718651549887	6.39340456099611	1.62232272717893e-10	4.16666553763788e-08	UP	-
PB.5905.2	102.775082068324	1.56206211007098	0.502558466651407	3.1082196674133	0.00188218113196758	0.0445625556849212	UP	G-protein coupled receptor Mth [Armadillidium vulgare]
PB.5914.1	159.922298341028	1.07801912365587	0.306228335791668	3.52031147238206	0.000431040297516493	0.0148765901349378	UP	transmembrane protein 115-like [Penaeus vannamei]
PB.592.1	118.24591285778	1.10477221851377	0.298660191146397	3.69909432614083	0.000216370182233015	0.00884522303216234	UP	-
PB.5923.12	242.203964314355	23.9615434791613	4.24755359964537	5.64125747139763	1.68812701776087e-08	2.20783342769367e-06	UP	-
PB.5925.1	183.597430747164	1.16152085660597	0.31813853418293	3.65099078484498	0.000261230613898342	0.0101745018114274	UP	Uncharacterized protein Anas_04819 [Armadillidium nasatum]
PB.5928.4	2627.89709908463	-1.32573	0.219493532850154	-6.03996	1.54148215284315e-09	3.21380893783646e-07	DOWN	-
PB.5929.4	36.7800756668169	-21.9864	4.249	-5.17449	2.28534641459964e-07	1.95651045827669e-05	DOWN	-
PB.5934.1	623.336315536816	3.42541789446225	0.410080978586539	8.35302799527284	6.65348725517126e-17	8.7340573624087e-14	UP	glycerol-3-phosphate phosphatase-like [Penaeus vannamei]
PB.5936.2	573.275577753797	2.65876754361014	0.664620182966355	4.0004315423336	6.32270764887781e-05	0.00318770593455443	UP	-
PB.5936.21	64.9478853314709	23.8223363217887	3.9427195225417	6.04210778514408	1.5211378678984e-09	3.19015913916705e-07	UP	-
PB.5936.6	139.869255934584	5.54663803708815	1.49339102240291	3.71412306213242	0.000203909554359908	0.00841346488379304	UP	-
PB.5936.9	87.4734264536053	23.3664649598225	3.98770162411876	5.85963222987785	4.6389337797123e-09	7.98144320166714e-07	UP	-
PB.5951.1	557.351991811542	-1.30989	0.354068829738415	-3.69954	0.000215987545945273	0.00883977666390104	DOWN	-
PB.596.1	4087.05992468468	-1.01357	0.185140829274304	-5.47459	4.38526905516825e-08	4.73512206559936e-06	DOWN	hypothetical protein HAZT_HAZT005313 [Hyalella azteca]
PB.597.3	163.695306294732	1.20698879186283	0.273110721079785	4.41941197727725	9.8969821365504e-06	0.000606883629525529	UP	hypothetical protein EGW08_010429 [Elysia chlorotica]
PB.597.4	50.3423296745155	-30.7434	4.24842462555678	-7.23643	4.60634370014083e-13	2.17683519685455e-10	DOWN	-
PB.5986.9	396.167720506787	-32.5606	4.24719521303633	-7.66638	1.76920149823529e-14	1.28999925145996e-11	DOWN	gelsolin [Homarus americanus]
PB.5997.3	164.68043162235	-2.206	0.691316843400017	-3.19101	0.00141775035792869	0.0369476381897084	DOWN	-
PB.5999.4	95.0793291928245	23.1112131929144	4.06974158031465	5.6787913278581	1.35649842253397e-08	1.93085837710328e-06	UP	-
PB.6006.9	39.6159813679463	-19.0188	4.26132399287792	-4.46312	8.07747281236051e-06	0.00050226292787455	DOWN	-
PB.6020.3	312.564784461091	-2.35848	0.691303714740944	-3.41164	0.000645743815788709	0.0205081523862	DOWN	Protein farnesyltransferase subunit beta [Penaeus vannamei]
PB.6034.5	18.8274565381044	-27.2659	4.24904054055914	-6.41696	1.39017956672829e-10	3.7327374532993e-08	DOWN	ubiquitin-conjugating enzyme E2 J2-like [Penaeus vannamei]
PB.6051.5	76.7022267478414	22.1661284617432	3.1370650755693	7.06588098358801	1.59600164434532e-12	6.50196394029095e-10	UP	-
PB.6053.12	282.523359165451	-21.3671	4.25007716517357	-5.02746	4.97028471628474e-07	3.93218306248393e-05	DOWN	-
PB.6057.2	34.5762487254737	21.4596242549063	4.24955113279368	5.04985669881765	4.42141614876303e-07	3.53743233771124e-05	UP	-
PB.6057.7	80.4882455936669	9.27175616364044	2.46866013125459	3.75578478635229	0.000172799140088765	0.00738784067812556	UP	-
PB.6060.3	59.514208059297	3.14036722372816	0.933841460333181	3.36284836037128	0.000771427259745617	0.0232893495461362	UP	-
PB.6064.2	989.414402567414	-1.18841	0.359812061703159	-3.30287	0.000957024376149827	0.0274654372177152	DOWN	-
PB.6081.3	828.578597219279	-1.49178	0.38106318237592	-3.91477	9.04887652936909e-05	0.00430495746081112	DOWN	deformed epidermal autoregulatory factor 1 homolog [Penaeus vannamei]
PB.611.1	63.1452708293307	3.40511267135392	0.973556271861761	3.49760231613754	0.000469460597030365	0.0159073536716513	UP	-
PB.6115.1	511.368986530893	-1.08101	0.351750920404597	-3.07323	0.00211753814088573	0.0480380920201786	DOWN	hypothetical protein EGW08_018029 [Elysia chlorotica]
PB.613.5	48.3329823516075	-1.4084	0.454506990467002	-3.09873	0.0019435045227443	0.0456485293569425	DOWN	-
PB.6130.5	8.42165327210907	6.5952436605635	1.72865395302531	3.81524807149586	0.000136046191638209	0.00605764468622241	UP	-
PB.6138.12	801.557032651042	22.6999957338757	4.24801223208463	5.34367475743734	9.10809333406384e-08	9.04252526720518e-06	UP	-
PB.6138.23	4618.03627089525	10.3328851715846	1.35106684660278	7.64794517574494	2.04216240289337e-14	1.41922278521078e-11	UP	-
PB.6138.24	2545.33693143025	14.0121718527301	1.71530827493903	8.16889422003648	3.11228894609501e-16	3.67401294610558e-13	UP	-
PB.6139.1	1187.62736226209	7.65414294886763	0.679570598332097	11.263204982166	1.99373306595675e-29	3.53319405283526e-25	UP	-
PB.6146.8	242.317314242123	-26.2515	4.24723784545647	-6.18085	6.37569700595123e-10	1.45789567085116e-07	DOWN	-
PB.6150.2	173.328633081235	1.07599722287502	0.301228217628031	3.57203329537907	0.000354220363412586	0.012969661508711	UP	putative SERF-like protein [Palaemon varians]
PB.6170.2	25.1943902353712	3.15023138823476	0.868329105375363	3.62792329398307	0.000285710111592537	0.010995030928528	UP	-
PB.6175.3	668.879233677249	1.0066161128166	0.326195879213504	3.08592528895114	0.00202919801705007	0.0469317318852469	UP	-
PB.6179.17	45.8683342632262	-21.7361	4.24936	-5.11514	3.13506823532303e-07	2.59012175908051e-05	DOWN	-
PB.6205.13	437.830838120168	-3.37593	1.07077027176113	-3.15281	0.00161707304321412	0.0403051475883531	DOWN	uncharacterized protein LOC113817188 [Penaeus vannamei]
PB.6205.23	533.741202243103	-21.2699	4.24971781800781	-5.00501	5.58598441862625e-07	4.39076882411408e-05	DOWN	-
PB.6205.33	81.7002606915013	-10.7449	3.15681275054201	-3.40373	0.000664731024034098	0.0209210563366563	DOWN	-
PB.6205.5	21.8947835497797	-19.7154	3.84965883734273	-5.12135	3.03358516249895e-07	2.51801777317213e-05	DOWN	uncharacterized protein LOC113817188 [Penaeus vannamei]
PB.6227.1	83.9943699808144	1.50400736494977	0.480729948216574	3.12859094909601	0.00175646642743402	0.0424482946840694	UP	-
PB.6246.1	125.465769315549	10.4508563755993	2.12887233203758	4.90910432641898	9.14932985203651e-07	6.76993106358518e-05	UP	-
PB.6247.1	224.060914574635	-2.89763	0.745941381266134	-3.88453	0.000102529374322173	0.0047627641506546	DOWN	-
PB.6247.7	46.0826667550964	22.3159368295961	4.24851018807326	5.25264995062107	1.49926314005006e-07	1.38090124977883e-05	UP	-
PB.6250.8	97.5786672009592	-22.4786	4.24832860103478	-5.29116	1.21540658071532e-07	1.14568232553971e-05	DOWN	-
PB.6257.1	458.043672263852	-1.67289	0.45254349151009	-3.69664	0.000218472287105497	0.00891060215406228	DOWN	innexin 3 [Penaeus vannamei]
PB.6261.2	204.050163009366	1.13445074335249	0.26266993594445	4.31892115583569	1.56793779920156e-05	0.000923129890649516	UP	-
PB.6263.10	259.124057955738	-4.57532	0.99681125141796	-4.58996	4.43333658853001e-06	0.000289375227821859	DOWN	-
PB.6263.7	298.894383242286	-3.79916	1.09328726752521	-3.47499	0.000510872178986421	0.0169222828409493	DOWN	-
PB.628.2	329.291014400213	-25.4643	4.24729141719512	-5.99543	2.02950979163514e-09	4.06395003078667e-07	DOWN	-
PB.6283.23	117.976128355669	32.5848828745256	4.24734152918722	7.67183016731905	1.69559365800093e-14	1.27865800043674e-11	UP	-
PB.6283.35	618.962110036948	39.8876501921825	4.24729822062168	9.3912996263173	5.92644178770515e-21	3.00072680402334e-17	UP	-
PB.6292.1	325.135681987954	-2.06263	0.536270412121108	-3.84624	0.000119943924991033	0.00545022119673998	DOWN	Catenin delta-2 [Penaeus vannamei]
PB.6307.6	143.358027396868	-1.31366	0.424638386539073	-3.0936	0.00197745473940335	0.0461401766482376	DOWN	-
PB.6329.34	92.7282965676961	-22.9557	4.06296979608564	-5.64998	1.60468306059258e-08	2.12219334763369e-06	DOWN	-
PB.6331.9	34.7520525326225	-21.5087	3.87834103664555	-5.54586	2.92512103249602e-08	3.39918245097562e-06	DOWN	-
PB.6349.2	223.079988487926	-1.38246	0.398213460287274	-3.47165	0.00051726729971989	0.0170609141869981	DOWN	-
PB.6356.5	61.2261470732036	-22.6466	2.52645219998666	-8.96381	3.13649289074602e-19	7.94047982333651e-16	DOWN	coiled-coil domain-containing protein 186-like [Penaeus vannamei]
PB.6359.1	2686.93513858445	1.25269226352773	0.376088738470303	3.3308422597893	0.000865836509461287	0.0255094292642032	UP	hypothetical protein C7M84_000204 [Penaeus vannamei]
PB.6359.2	5480.93961927476	1.85533783398777	0.461176154330995	4.02305673561811	5.74476505725793e-05	0.00293388628133131	UP	-
PB.6390.3	47.0592820938944	-23.2128	4.24792774051387	-5.4645	4.64221545087556e-08	4.9708169856611e-06	DOWN	-
PB.6390.4	55.2337339973796	22.5151708627714	3.1762516289138	7.08859797435856	1.3547745399205e-12	5.58340395562819e-10	UP	-
PB.6398.1	107.423134361189	5.89328621846107	1.41507928202852	4.1646332423248	3.11853462329739e-05	0.00171630780517903	UP	-
PB.6418.3	418.127636540848	1.0658148550562	0.252940078521445	4.21370492682061	2.51215442767973e-05	0.00141330618063893	UP	-
PB.6420.2	271.364203835392	-2.09182	0.622428121747291	-3.36075	0.00077732440435671	0.0234086444704848	DOWN	choline-phosphate cytidylyltransferase B-like isoform X2 [Penaeus vannamei]
PB.6424.8	143.011581179809	7.25677141452739	2.10224400131157	3.45191681365244	0.000556619304721093	0.0181995000158946	UP	-
PB.6433.1	113.813534976725	-1.67801	0.52568046621337	-3.19208	0.00141254599534656	0.0368937860818484	DOWN	hypothetical protein C7M84_020213 [Penaeus vannamei]
PB.6433.2	157.719077931363	-2.17174	0.557222025667132	-3.89745	9.7211517300821e-05	0.00458783995698136	DOWN	-
PB.6473.1	2546.63327153381	2.42770548940879	0.517583228495857	4.69046397902791	2.72586215828789e-06	0.000186151700339494	UP	-
PB.6473.10	777.743825710765	2.49220483970629	0.440579334740231	5.65665396261882	1.54352518658502e-08	2.06442125238237e-06	UP	-
PB.6473.12	231.712234311686	3.35188045854011	0.745815894623502	4.49424647919603	6.98167246525734e-06	0.000439522943492213	UP	-
PB.6473.15	99.5891903579566	24.1184522338856	4.06382272332982	5.93491741050244	2.93993453909109e-09	5.66304890592421e-07	UP	-
PB.6473.16	58.7908809694208	3.19236280607677	0.832394810927135	3.83515462154439	0.000125485327025592	0.0056513042512936	UP	-
PB.6474.1	216.930623747916	1.49090172035807	0.422174302971658	3.53148382045924	0.000413235141505888	0.0144869368154235	UP	-
PB.6474.2	294.306482550819	1.19410928730819	0.288968716937183	4.13231335199432	3.5913036638218e-05	0.00195524693942912	UP	synaptic functional regulator FMR1-like [Penaeus vannamei]
PB.6474.3	117.031862759668	1.22776423743642	0.231793202203437	5.29680864566017	1.17844072731076e-07	1.12663096134804e-05	UP	-
PB.65.4	546.215059404848	3.5711637467993	0.941298603894625	3.79386916332777	0.000148317847716447	0.00653022295231557	UP	-
PB.6513.1	445.97502304711	1.74226724078725	0.392567830400219	4.43813044744657	9.0743620647811e-06	0.000558372594899369	UP	-
PB.654.8	154.424581515656	23.766659100165	4.11407079754693	5.77692029858508	7.60803016951691e-09	1.19845072576972e-06	UP	-
PB.6582.5	73.5348232190942	8.91761435145515	1.88752627043479	4.72449813872046	2.30684328293967e-06	0.00015876009024705	UP	DNA-binding protein Ikaros-like [Penaeus vannamei]
PB.6585.2	36.1343480062048	9.25434314248702	2.51539693768442	3.67907863917741	0.000234078087672989	0.00938510142691601	UP	-
PB.6586.18	448.271317514185	6.25531901084168	1.46688206116115	4.26436397067269	2.00472430651437e-05	0.00115534054627299	UP	-
PB.6586.50	168.457342750451	-22.1931	4.18412144115718	-5.30411	1.13221679394965e-07	1.09046629967276e-05	DOWN	-
PB.6586.55	10.6723870087394	29.7035018802186	4.25436990591636	6.98188040464259	2.91255026961281e-12	1.10999483017083e-09	UP	-
PB.6586.8	901.453649674457	8.34472185156076	2.24106620829316	3.72354989811579	0.000196441014137918	0.00818150277801438	UP	-
PB.6595.1	53.7023607116304	8.3900471886581	1.46740482460513	5.71760910689101	1.08033308068159e-08	1.58880686218248e-06	UP	tetratricopeptide repeat protein 19, mitochondrial-like [Penaeus vannamei]
PB.6595.6	123.225304906315	23.2704041645503	3.1590157891124	7.36634626669233	1.75367961304669e-13	9.27696515301701e-11	UP	tetratricopeptide repeat protein 19, mitochondrial-like [Penaeus vannamei]
PB.6597.1	107.293581285939	-1.4051	0.403132348345715	-3.48545	0.000491318480279633	0.0164591690893677	DOWN	uncharacterized protein LOC113825261 isoform X1 [Penaeus vannamei]
PB.6598.3	86.2190039394014	-4.67313	1.15563738192665	-4.04377	5.25992165832492e-05	0.00271760063172026	DOWN	-
PB.6599.37	3955.53003461472	10.6413227173824	2.9979465238244	3.54953720248737	0.000385908932855825	0.0138377972004393	UP	-
PB.6599.42	1330.84504660879	-12.1148	3.65046040908913	-3.31871	0.000904358016485493	0.0263378481333569	DOWN	-
PB.6599.46	1155.42839539557	-23.1979	3.4473009432584	-6.72929	1.70497357370547e-11	5.44408814169756e-09	DOWN	-
PB.6599.6	1092.36610736802	-23.5668	4.2476833122298	-5.54816	2.88689046278325e-08	3.36579140369825e-06	DOWN	-
PB.6599.9	407.404444839979	-4.27337	1.36847107064065	-3.12274	0.00179178865519047	0.0431136220678316	DOWN	-
PB.6602.1	37.3017627378971	1.31482819724609	0.330678871115786	3.97614819722094	7.00404871553077e-05	0.00346226636854333	UP	-
PB.6608.2	27.9636061128632	21.0075078532772	4.24990474333246	4.94305381461437	7.69082431193897e-07	5.77512470525536e-05	UP	-
PB.661.7	37.7648940079621	22.4122102876014	3.95370148053849	5.66866527428088	1.43914206456585e-08	1.98009121140959e-06	UP	-
PB.661.8	31.7703507634666	-7.63088	2.42366158797182	-3.14849	0.00164116036082099	0.0406397751763394	DOWN	-
PB.6615.4	770.271533354585	-1.24538	0.337906332603626	-3.68558	0.000228182312369251	0.00920075733481612	DOWN	-
PB.6620.7	26.2364637549727	-22.2211	3.90485301994345	-5.69064	1.26563027182445e-08	1.83092790711323e-06	DOWN	-
PB.6620.8	41.7361902932403	20.5152921890403	4.25191731274808	4.8249508821659	1.40037774535546e-06	0.000101500180835652	UP	-
PB.6626.13	327.017144161518	-8.04014	2.32402740744413	-3.45957	0.000541036793348009	0.0177390999691337	DOWN	oocyte zinc finger protein XlCOF6-like [Penaeus vannamei]
PB.6626.7	99.6531155587442	24.1030880531469	4.24753505072421	5.67460603981062	1.39008188433821e-08	1.93971150498423e-06	UP	-
PB.663.19	34.3438812857871	-23.2381	4.24797762736748	-5.4704	4.49019014822028e-08	4.82260028555671e-06	DOWN	-
PB.663.27	38.9028	-20.1028	4.25420595152765	-4.7254	2.29660905258946e-06	0.000158671958383876	DOWN	-
PB.6637.1	59.6778094467826	1.29664760993564	0.407132829875493	3.18482695274704	0.00144840591510713	0.037553658265649	UP	-
PB.6647.1	1177.03084949067	-1.24209	0.350390459004428	-3.54486	0.000392815211023681	0.0139725113138469	DOWN	putative ubiquitin-like protein 5 isoform X2, partial [Penaeus vannamei]
PB.6653.1	97.7389963699544	23.2843056110048	3.2229545064962	7.2245219608508	5.02867599494238e-13	2.34514951695714e-10	UP	-
PB.6658.2	14.0093173438484	4.14294329303042	1.17418325011023	3.52836	0.000418140265862689	0.0145438129960464	UP	uncharacterized protein LOC113800839 isoform X1 [Penaeus vannamei]
PB.6661.25	122.498724322441	22.3153353349184	4.24846940497447	5.25255879418355	1.5000055897211e-07	1.38090124977883e-05	UP	-
PB.6661.28	347.277462644034	-24.1091	4.24751935898177	-5.67605	1.37840526257185e-08	1.93102046329384e-06	DOWN	-
PB.668.1	356.558968926569	1.56315838346343	0.458261360271688	3.41106302861031	0.000647101312116529	0.0205328664327181	UP	C-Maf-inducing protein-like [Penaeus vannamei]
PB.6686.12	51.5785268804792	-23.0725	3.92059398477262	-5.88495	3.98166906010759e-09	7.09157268831123e-07	DOWN	-
PB.6686.22	65.4760534077508	23.5397281320196	4.24779160129528	5.54163912486706	2.99653359321544e-08	3.45562303839287e-06	UP	-
PB.6686.23	62.7619602385301	-22.4223	3.24910635399661	-6.90106	5.1617076737868e-12	1.86143459165861e-09	DOWN	-
PB.6698.14	759.741179460307	-27.1779	4.24718841335468	-6.39904	1.56356332823423e-10	4.04506387172306e-08	DOWN	-
PB.6712.1	10337.560965011	-1.04851	0.128414820563556	-8.16503	3.21345262334659e-16	3.67401294610558e-13	DOWN	dnaJ homolog subfamily A member 2-like [Penaeus vannamei]
PB.6748.11	33.2542998107735	22.8249398605148	3.89157234423748	5.86522306191052	4.48529302593198e-09	7.869912906837e-07	UP	-
PB.6748.8	91.2442050930993	23.3836584701109	4.21991322680464	5.54126523777298	3.00293963779873e-08	3.45562303839287e-06	UP	-
PB.6751.1	41.6256395501693	3.93767926401661	0.966083201221727	4.07592147243317	4.58324852250472e-05	0.00241732258010617	UP	PREDICTED: RNA-directed DNA polymerase from mobile element jockey-like [Hydra vulgaris]
PB.6753.10	3552.09240600951	-1.09986	0.280028363558479	-3.92767	8.57718935504608e-05	0.00413607241239317	DOWN	-
PB.6758.12	77.6195397382918	1.79085143896891	0.474492762362495	3.77424395274709	0.000160493650848801	0.00696251709551292	UP	-
PB.6758.13	25.1794783351534	2.33829983557749	0.618362701291874	3.78143738406658	0.000155925443895036	0.00681012966665048	UP	-
PB.6758.16	37.2052122088349	1.74583650488656	0.545202096070332	3.20218230536909	0.00136390651582844	0.0360753273436621	UP	-
PB.6758.18	46.8855	1.92516954960639	0.42989506441053	4.47823133825966	7.52640145533347e-06	0.000471304322935307	UP	-
PB.6758.3	23.7725798731596	2.05052627650453	0.624027233808469	3.2859563900602	0.00101636744169583	0.0286808210477908	UP	-
PB.6758.6	24.8681990023145	1.2953823402498	0.41393594237214	3.12942706261834	0.0017514754856802	0.0424316784955321	UP	-
PB.6759.11	206.555073783304	-11.6758	2.67079610633579	-4.37166	1.23303728710419e-05	0.000744506653608753	DOWN	-
PB.6759.6	256.379845811306	-10.1642	2.0497950025138	-4.95863	7.09914127175382e-07	5.44620917954049e-05	DOWN	-
PB.6773.18	21.0509393468232	-2.20544	0.645088807928049	-3.41881	0.000628948639096493	0.0201008355414761	DOWN	-
PB.678.5	208.497481946145	1.14282797667305	0.363628007909543	3.14284915302054	0.0016731203889397	0.041095222415239	UP	-
PB.6782.9	42.8977869471092	-22.5459	4.24842142600984	-5.3069	1.11507468802056e-07	1.08278334705514e-05	DOWN	-
PB.6791.14	36.3427462078798	22.6768538575654	4.24820701334745	5.33798230319683	9.39866299343636e-08	9.30493889598785e-06	UP	-
PB.6791.19	34.9406407494885	-3.76666	1.05231578170816	-3.5794	0.000344379065318017	0.012727661326451	DOWN	-
PB.6791.20	5125.34326716104	-7.75987	1.20545542528157	-6.4373	1.21620429433298e-10	3.29052891633922e-08	DOWN	-
PB.6791.28	314.532361889981	-9.39175	2.11346912397359	-4.44376	8.83992433015347e-06	0.000546794830774222	DOWN	-
PB.6791.7	267.586754886459	4.90708830876762	1.38152232414829	3.55194282639829	0.000382397940596409	0.0137318441829367	UP	-
PB.6799.9	83.4955924051551	-10.7069	3.49378827526005	-3.06455	0.00217995754684196	0.0488704840814165	DOWN	-
PB.6808.2	8.38868917818351	5.8908293502851	1.86830747597057	3.15302990864759	0.0016158525040704	0.0403030684741499	UP	protein lifeguard 4-like [Penaeus vannamei]
PB.6809.1	286.952170436529	-11.3323	3.60630608172009	-3.14236	0.0016759186385581	0.0411354461955781	DOWN	LOW QUALITY PROTEIN: zinc finger MYND domain-containing protein 19-like [Penaeus vannamei]
PB.6813.8	40.3819955530739	29.0206397854966	4.24828257279943	6.83114630163907	8.42387676778229e-12	2.84349965981436e-09	UP	-
PB.6823.5	144.627799604298	1.30386284402892	0.42165709605697	3.09223503226128	0.00198655493859916	0.0462611476273128	UP	inositol-trisphosphate 3-kinase homolog [Penaeus vannamei]
PB.6843.4	223.135209384199	1.13513078872469	0.307066787754549	3.69669021200706	0.000218428614904117	0.00891060215406228	UP	-
PB.6859.1	6.57246141550152	4.28180104962072	1.37305596396202	3.11844612455955	0.00181807377411675	0.043509783103322	UP	hypothetical protein C7M84_000018 [Penaeus vannamei]
PB.6860.2	2093.60240169771	-1.34132	0.27064166408641	-4.95607	7.19349823520108e-07	5.47122656545562e-05	DOWN	-
PB.6874.10	117.969993690634	5.84464557532519	1.44011306956745	4.05846297685546	4.93967627857696e-05	0.00258225584574636	UP	-
PB.6875.1	319.647229841475	-1.50036	0.451475373167531	-3.32323	0.000889803949598722	0.0260099543945968	DOWN	-
PB.6885.1	20.466325037018	2.74062105032597	0.860588045141207	3.18459112440527	0.00144958663816689	0.037556797672916	UP	-
PB.691.1	924.296387778292	-3.6777	0.997056143673078	-3.68856	0.000225527408174609	0.00910406369923992	DOWN	-
PB.691.3	2449.02711568656	-1.09709	0.261817331414005	-4.1903	2.78588166095685e-05	0.00154281255795771	DOWN	uncharacterized protein LOC113805100 [Penaeus vannamei]
PB.6919.5	50.1226945714002	-22.9513	4.24805214521084	-5.40279	6.56131289383155e-08	6.77995955965224e-06	DOWN	-
PB.6944.1	788.23950813699	1.30542096637008	0.281285633492983	4.6409087807275	3.4688023772983e-06	0.000233291769750633	UP	LOW QUALITY PROTEIN: chaoptin-like [Penaeus vannamei]
PB.6944.2	1868.70767758954	1.17736459482346	0.350643221198564	3.35772809409807	0.000785858757006817	0.0235445409337216	UP	-
PB.6947.12	76.431434559141	32.6995563252985	4.2475209941775	7.69850375551363	1.37668689050207e-14	1.11978106152951e-11	UP	-
PB.6950.1	26.1464359225984	1.36652428714384	0.392942494199524	3.47766990670641	0.000505792379889865	0.016878969150277	UP	-
PB.6987.1	15.2971243133075	-2.32602	0.677647435348693	-3.43249	0.000598073907768707	0.0193055860774556	DOWN	uncharacterized protein LOC113818920 [Penaeus vannamei]
PB.699.1	155.787334857453	1.36244114580236	0.306735971180573	4.4417390648986	8.92347317134221e-06	0.00055100114914962	UP	-
PB.6995.4	117.695769241773	4.95708804624209	1.48179073125871	3.34533611371106	0.000821829114516319	0.0244773859712621	UP	-
PB.7015.2	935.242949981938	-1.87554	0.583311247228992	-3.21533	0.00130293341301611	0.0346695712894371	DOWN	-
PB.7032.5	74.0271530525062	23.3531400263891	4.24779558262957	5.49770806342156	3.84759212800992e-08	4.31551290484353e-06	UP	-
PB.7035.14	113.388831626863	34.9246565327567	4.24745572827212	8.22248865368732	1.99323165406889e-16	2.52307533982727e-13	UP	-
PB.7035.15	101.408882854911	18.0896340746674	4.27096645557377	4.23548961642154	2.28054242390408e-05	0.00129703429668888	UP	-
PB.7038.6	38.0105165900963	-8.11078	1.86488039377912	-4.34922	1.36621561863624e-05	0.000813828238173516	DOWN	-
PB.704.3	44.5442574307368	2.38013104844725	0.767883981469449	3.0995972124494	0.0019378397381462	0.0455456590445064	UP	-
PB.705.6	41.3611817723068	7.63423824663376	2.41771562105718	3.15762456930132	0.00159060261623236	0.0399261533478211	UP	-
PB.7056.3	217.955077810148	1.62186497935288	0.519679884528034	3.12089235631246	0.00180303928555654	0.0433125385659729	UP	-
PB.7056.5	68.7467925435006	2.26086803572228	0.679198167501666	3.32873105950588	0.000872426044831836	0.0256674122273639	UP	-
PB.7056.6	118.858600637659	2.4019216221932	0.680725750707841	3.52847181070439	0.000417966460959872	0.0145438129960464	UP	-
PB.7088.3	35.8306592734344	22.3511117379424	4.24853597168658	5.26089737427114	1.43354033468999e-07	1.33356876856738e-05	UP	-
PB.7092.4	94.8286616502438	9.6021370373043	1.84339364846979	5.2089454931534	1.89916889740996e-07	1.68002423077153e-05	UP	-
PB.71.6	46.0759270465952	-21.5982	4.24959191134715	-5.08243	3.72638827852301e-07	3.04318847363344e-05	DOWN	-
PB.71.9	65.5005984972516	-21.6558	3.88256182339571	-5.5777	2.43717204877748e-08	2.90844070453941e-06	DOWN	-
PB.7107.1	115.686969959124	1.58028076315455	0.446714155254958	3.53756590106848	0.000403833394838784	0.0142277008084205	UP	-
PB.7110.2	182.001828667858	5.3868460455981	1.13058071451728	4.76467179780094	1.89161290542812e-06	0.000134357587589356	UP	thyrotropin-releasing hormone receptor isoform X2 [Frankliniella occidentalis]
PB.7112.11	41.5258697844003	-29.0037	4.24971950082755	-6.82485	8.801899544508e-12	2.94307288260375e-09	DOWN	-
PB.7112.13	77.9623129169845	-23.8439	3.98513969737205	-5.9832	2.1879738513966e-09	4.33231045894132e-07	DOWN	-
PB.7132.1	84.9015733619058	-4.01181	1.18558735396175	-3.38382	0.000714851907928738	0.0219934862610402	DOWN	-
PB.7138.1	565.045408949981	1.03171287850682	0.271007628658498	3.80695142647406	0.000140690364500721	0.00624091187609393	UP	ABC protein, subfamily ABCG [Penaeus vannamei]
PB.7148.12	16.4024383876412	-19.1936	3.86201670175199	-4.96983	6.7011334301498e-07	5.20851474045613e-05	DOWN	-
PB.7148.4	41.3315081233771	-7.80162	2.19592447892208	-3.55277	0.000381192714438253	0.0137024476448631	DOWN	-
PB.7156.1	136.480938251141	1.75871281606338	0.382773661171718	4.59465	4.33466369936803e-06	0.00028450645462352	UP	-
PB.7159.7	26.871925651643	21.2063802026979	4.2503179565234	4.98936324755429	6.05786409180782e-07	4.72927041863314e-05	UP	-
PB.7159.8	59.9273483340485	-23.3099	3.97510221494601	-5.86397	4.51934025202239e-09	7.8905899779522e-07	DOWN	-
PB.7166.1	692.703899976991	-1.27663	0.407635919610272	-3.13179	0.00173744691050899	0.0422072178541262	DOWN	-
PB.717.11	52.1810817473736	19.8972144574003	4.25451236403474	4.67673207994414	2.91482680937751e-06	0.000198292143195331	UP	-
PB.719.7	74.194106755082	-23.8634	4.24763434807004	-5.61806	1.9311819023658e-08	2.43583203436124e-06	DOWN	-
PB.7190.1	608.111302117684	1.73749840308755	0.530584381723304	3.2746881795583	0.00105778661714967	0.0296509976661995	UP	-
PB.7204.1	193.628411784073	2.10082733437205	0.499369968485051	4.20695569808769	2.58833857695645e-05	0.00145155829403588	UP	-
PB.7221.4	40.6686012590129	21.0786711321023	4.25049909571545	4.95910495625088	7.08187006780663e-07	5.44474448618808e-05	UP	-
PB.7238.7	361.871542690998	1.29063521699736	0.362306407450324	3.56227543995152	0.00036765435183491	0.0133512020410704	UP	-
PB.7242.2	60.6665344492762	21.4962468809959	4.24960106331252	5.05841526315879	4.22755030188823e-07	3.39766588094841e-05	UP	-
PB.728.1	29.2497376218756	1.22511884259389	0.369972122013512	3.31138150606155	0.000928365476830396	0.0268823999961599	UP	PREDICTED: RNA-directed DNA polymerase from mobile element jockey-like, partial [Papilio xuthus]
PB.7286.1	40.3366935512899	1.22181669483102	0.385694533121268	3.1678351387129	0.00153578583521433	0.0388806123982153	UP	-
PB.7310.4	1692.20359791388	-1.65561	0.365905162927353	-4.5247	6.04819811532174e-06	0.000386245560002429	DOWN	-
PB.7321.20	67.756979765876	-7.35532	1.94518990260568	-3.78129	0.000156020237827503	0.00681012966665048	DOWN	-
PB.7325.2	33.4297441014282	-7.72141	1.66942996654167	-4.62518	3.74281462277096e-06	0.000249824065301076	DOWN	hypothetical protein C7M84_014823 [Penaeus vannamei]
PB.7329.3	331.955540224953	1.25367884010958	0.288298575850876	4.34854329893758	1.37044764049311e-05	0.000814979458422773	UP	-
PB.7331.1	472.058218466413	1.0915453996543	0.266528888585428	4.09541121582562	4.21419706929321e-05	0.00225625055478791	UP	-
PB.7332.12	168.607331164491	6.36101306135656	1.9480927263342	3.26525168713417	0.00109366850143766	0.0304500335400274	UP	-
PB.735.7	69.0255040455642	8.46252007112418	2.4906871322132	3.39766482978714	0.0006796363153433	0.0212232157926983	UP	-
PB.7366.2	321.019144183818	2.51577928964613	0.793154018563253	3.17186729281571	0.0015146220295929	0.0386562893254809	UP	dnaJ homolog subfamily C member 8-like [Penaeus vannamei]
PB.7366.4	1794.28959558171	2.00821183736798	0.396307194691281	5.06731107653081	4.03474622297816e-07	3.26492032833367e-05	UP	dnaJ homolog subfamily C member 8-like [Penaeus vannamei]
PB.738.3	100.590225386977	-2.8244	0.846367114071958	-3.33708	0.000846623606596189	0.0250265892315169	DOWN	-
PB.7383.7	55.6521138959344	-5.19146	1.32497345199351	-3.91816	8.92257349002019e-05	0.00427355097576737	DOWN	dual oxidase 1 [Scylla paramamosain]
PB.7385.1	33.8090839270654	1.65762240936807	0.451940658708243	3.66778774475825	0.000244658148558124	0.00972907628847625	UP	-
PB.7389.1	156.132903299383	2.3061523597206	0.739956483891969	3.11660538142847	0.0018294628098256	0.043664411022659	UP	-
PB.7420.1	75.7041811190304	5.45868523966787	1.42159728601891	3.83982531013024	0.000123121886768109	0.00556608294990064	UP	leucine-rich repeat-containing protein 15-like [Penaeus vannamei]
PB.7422.10	2294.89170337416	-1.26894	0.373038042239338	-3.40164	0.000669817688906406	0.0210091578300086	DOWN	-
PB.7422.12	141.194099562024	25.070167827097	4.24734172000285	5.90255493430845	3.57914881231822e-09	6.53895728633994e-07	UP	-
PB.7428.16	49.5672155319581	-20.5658	4.25202524541525	-4.8367	1.32012867368953e-06	9.60766336377372e-05	DOWN	-
PB.743.1	214.945927775424	10.0955851359134	2.07903330566371	4.85590351458579	1.19839047028145e-06	8.7757341814433e-05	UP	Reverse transcriptase domain, partial [Trinorchestia longiramus]
PB.7435.5	41.984485887533	22.1298525718015	3.92365543348221	5.64011110225381	1.69940476088482e-08	2.21441187279562e-06	UP	-
PB.7448.22	714.169581666006	-12.459	2.14463735142139	-5.80938	6.27050031527212e-09	1.02417208605617e-06	DOWN	-
PB.7464.1	59.8784182381367	1.03642641624988	0.312929484772101	3.3120126631873	0.000926273530555048	0.0268437553094543	UP	-
PB.7466.16	21.2003388156142	-31.2809	4.24887751243649	-7.36216	1.80955359582785e-13	9.35116374372708e-11	DOWN	-
PB.7468.1	24.8214585493607	-2.46497	0.802811358219327	-3.07043	0.00213753984015282	0.0482553022640359	DOWN	dnaJ homolog subfamily B member 9-like isoform X2 [Penaeus vannamei]
PB.7479.1	2030.52952625713	1.34477469086524	0.325061727182564	4.13698254334931	3.51902869859461e-05	0.00191884514098906	UP	-
PB.7518.7	133.963086137304	8.72238535697708	2.32927741388702	3.74467433761848	0.000180627916503357	0.00765788904859865	UP	-
PB.7518.9	284.456736569844	-25.7082	4.24726929280579	-6.05287	1.42287679743115e-09	3.0018465673424e-07	DOWN	-
PB.7519.9	44.8783747393539	3.87552720072272	0.927751384853088	4.17733378143803	2.94946053216201e-05	0.00163085381655879	UP	-
PB.7541.17	16.4386476853676	-20.5154	3.80607637034571	-5.39016	7.03959188405686e-08	7.21110564007594e-06	DOWN	-
PB.7551.7	168.174495091714	2.41488146569079	0.686360148084602	3.5183882287308	0.00043417667089715	0.0149113602195811	UP	uncharacterized protein LOC113800342 isoform X3 [Penaeus vannamei]
PB.7551.8	29.2321641116433	8.34170378211944	1.4740413859726	5.65907026865152	1.52195234872352e-08	2.05104779831969e-06	UP	-
PB.7559.37	174.506397541244	-11.1168	3.07533138450457	-3.61484	0.000300538276167404	0.0114537399163455	DOWN	-
PB.7559.39	107.625050737492	-23.4986	3.27439861476868	-7.17648	7.15307537879747e-13	3.12995618087307e-10	DOWN	-
PB.7559.40	68.5379444613079	-23.0369	4.24810002533115	-5.42286	5.86524311865407e-08	6.09624081684622e-06	DOWN	-
PB.7559.8	392.520740420657	15.9715485635513	4.35478762979792	3.66758380001472	0.000244853315162961	0.00972907628847625	UP	-
PB.757.1	642.616183051939	7.68652034269905	1.3970731382527	5.50187397655677	3.75775526424537e-08	4.22813078827456e-06	UP	-
PB.7598.17	58.1656979968765	30.1706123864963	3.7551069614508	8.03455472672868	9.39193523962406e-16	1.00872230514544e-12	UP	-
PB.7598.25	86.5198035257106	19.6522798519659	4.25593934976317	4.61761276110748	3.88179758940264e-06	0.000257645228391756	UP	-
PB.7608.18	31.2540912226672	-22.1932	4.24883236227133	-5.22337	1.75698750627955e-07	1.58053066459558e-05	DOWN	-
PB.7613.3	47.0331700018417	7.86302	2.46162389096937	3.19424162104618	0.00140198722182438	0.036806236275622	UP	-
PB.7630.7	77.7186138987211	2.21632241105575	0.7075071840786	3.13257937294602	0.00173277568962393	0.0421226123232791	UP	-
PB.7642.2	157.548490641405	1.4987022692185	0.473056885786687	3.16812272318197	0.0015342674004445	0.0388699352923191	UP	-
PB.7643.6	16.1054091320891	-30.5277	4.25127777005365	-7.18083	6.92871459670775e-13	3.07225985419066e-10	DOWN	-
PB.7652.6	16.237422526791	-21.5056	4.24989597114807	-5.06026	4.18676747383469e-07	3.37253635398007e-05	DOWN	-
PB.7664.1	87.5999838635143	1.05103263187894	0.245531927527009	4.28063528220101	1.86360559783093e-05	0.00108637784874871	UP	PREDICTED: uncharacterized protein LOC105267361 [Fopius arisanus]
PB.7665.1	71.9427456036062	3.69948306071358	0.6562513563967	5.63729586941572	1.7274118043725e-08	2.23447651760491e-06	UP	-
PB.7666.1	428.457717900705	7.17023777109922	1.54187465424256	4.65033765965989	3.31392013516846e-06	0.00022372432638243	UP	-
PB.7668.1	41.3864527025879	1.78721472626415	0.555787596065086	3.21564342010766	0.00130152441567841	0.0346580990720434	UP	putative eukaryotic translation initiation factor 2 subunit 3 [Penaeus vannamei]
PB.7669.2	237.875015183949	1.28642361526969	0.249084916063049	5.16459862605277	2.40955403018694e-07	2.04310582516545e-05	UP	-
PB.7670.3	330.572873668599	-7.86729	1.51038830153542	-5.20879	1.90076945106053e-07	1.68002423077153e-05	DOWN	-
PB.7678.8	77.5392305053875	21.7433176377157	4.24915577753872	5.11709120024548	3.1028361206683e-07	2.56948179030015e-05	UP	-
PB.7680.2	7.9960194177964	5.46085689127661	1.59624821777661	3.42105747117634	0.000623781490499648	0.0199717139727001	UP	LOW QUALITY PROTEIN: A disintegrin and metalloproteinase with thrombospondin motifs 3-like [Penaeus vannamei]
PB.7686.2	326.703825060343	-1.44708	0.445244864471274	-3.25009	0.00115369619036313	0.0316244811098534	DOWN	cell division cycle-associated protein 3-like [Penaeus vannamei]
PB.7718.7	44.6520323306255	8.01782433519002	2.41098304634013	3.32554156586089	0.000882469411115266	0.0258277153907171	UP	-
PB.7725.3	47.3448248735765	2.20150086262128	0.613639012865808	3.5876155467037	0.000333715859947171	0.0123593429718993	UP	-
PB.7733.1	258.011295478646	1.66809764927623	0.447224190960409	3.72989136766956	0.000191562343772766	0.00803496349152442	UP	-
PB.7734.6	538.575201390821	-2.1758	0.690190098410826	-3.15246	0.00161898778680331	0.0403245144959029	DOWN	-
PB.7746.1	131.218536607909	2.50280130870774	0.637978023938013	3.9230211932048	8.74454557985772e-05	0.00420304185781703	UP	unnamed protein product [Sparganum proliferum]
PB.7746.2	1094.40030909762	-1.01484	0.308977010152857	-3.28451	0.00102158723599214	0.0287814177600325	DOWN	-
PB.7751.3	14.0363641282162	6.44727033737263	1.83359055922058	3.51619957080998	0.000437771787918297	0.0150202763593303	UP	-
PB.7769.9	138.831869289208	23.6146131848816	4.24764172342924	5.55946445638942	2.70603696400551e-08	3.19700227050824e-06	UP	-
PB.7778.3	39.8148297082049	22.4063295073204	3.96251654186343	5.65457059184503	1.56236376906307e-08	2.07966022776633e-06	UP	-
PB.7798.1	206.548744521668	-1.68988	0.522833581836386	-3.23216	0.00122860269345854	0.0330640586668574	DOWN	transmembrane and TPR repeat-containing protein 2-like [Penaeus vannamei]
PB.780.3	85.9770634799783	-24.1272	4.24755124770702	-5.68026	1.34489848070298e-08	1.92613071635549e-06	DOWN	-
PB.7805.3	123.107195844696	4.20615882616157	1.37502846809232	3.0589612679053	0.00222105863433712	0.0495412090477097	UP	-
PB.7813.2	287.948303166522	-3.12898	0.717217640092682	-4.36266	1.28489005103203e-05	0.000773180952100648	DOWN	-
PB.7818.6	33.3802618634728	-8.09162	1.43883043343841	-5.62375	1.86859939823458e-08	2.36531315970101e-06	DOWN	-
PB.7824.11	132.131	-7.89294	2.41646	-3.26632	0.00108953171605311	0.0303783227460242	DOWN	-
PB.7824.23	195.56912681023	-24.7243	4.24740277408573	-5.82105	5.84786939626953e-09	9.64028069823167e-07	DOWN	-
PB.7826.1	294.655914152091	-2.27133	0.478455490967936	-4.74721	2.06237830161191e-06	0.000144255728029304	DOWN	-
PB.7843.14	22.7202654360375	-21.8615	3.86649484558646	-5.6541	1.56665429228228e-08	2.07966022776633e-06	DOWN	-
PB.7843.7	63.4790127887681	22.1146893431464	4.24882736396516	5.20489242060147	1.94109023332823e-07	1.70714791910304e-05	UP	-
PB.7855.2	584.373710603816	1.12508850188397	0.307696825938267	3.65648393821811	0.000255698424912995	0.0100140544466202	UP	Claspin [Armadillidium vulgare]
PB.7855.3	68.4011308677215	1.38037562517691	0.419744859928688	3.28860638200888	0.00100684725992749	0.0285257293633974	UP	claspin-like [Penaeus vannamei]
PB.7856.5	83.9930694935025	1.32455110818166	0.3884826998231	3.40954979149601	0.000650701986569153	0.0206102149329495	UP	-
PB.7877.1	328.714763552478	1.14426583892342	0.307155241286817	3.72536647634451	0.000195031667895051	0.00813236165318152	UP	-
PB.7877.4	26.8243070647729	2.71594893422162	0.725967556006151	3.74114368025368	0.000183184753214437	0.00774775323171755	UP	-
PB.79.7	70.9756111582421	19.6751626573984	3.77987397165832	5.2052430332132	1.93742875831313e-07	1.70714791910304e-05	UP	-
PB.7903.3	279.849793423199	-1.18639	0.342706267893665	-3.46184	0.000536504539391917	0.0176231050877365	DOWN	-
PB.7906.3	32.7991598261257	21.6551115376423	4.24941598014684	5.09602063879234	3.46867328556329e-07	2.84929302240285e-05	UP	-
PB.7909.14	79.4092613635497	22.8002612225193	4.06771050683048	5.60518286250539	2.08035209206258e-08	2.59626476052726e-06	UP	-
PB.7917.3	23.2899250902822	21.0540726776895	4.25064570539872	4.95314691858434	7.30227978663832e-07	5.53022868542355e-05	UP	-
PB.7919.3	320.542032438224	2.52299906472006	0.812033600280558	3.10701313818586	0.00188987999322084	0.0446851344894772	UP	-
PB.7919.6	99.1283661683054	21.8045889348086	2.54420309712937	8.57030201693047	1.03213988945566e-17	1.82910670509885e-14	UP	-
PB.7934.1	38.3851763707709	1.85929657219836	0.408334429538097	4.55336713659333	5.27940194104619e-06	0.000341455917876825	UP	-
PB.7947.1	60.9439872326804	-21.6969	3.86667582242426	-5.61125	2.00869331622528e-08	2.52461408535364e-06	DOWN	-
PB.7958.3	116.875021525991	1.15741213637184	0.35576793159813	3.25327842555306	0.00114081656853151	0.0313684729545867	UP	-
PB.7974.12	44.0932231886317	2.05677358717153	0.638972477240023	3.21887665029886	0.0012869383213889	0.0343471046121889	UP	-
PB.7981.1	116.591167163317	1.05190064063429	0.331684335826016	3.17139076831792	0.0015171091175054	0.0386562893254809	UP	putative histone-lysine N-methyltransferase ash1-like [Penaeus vannamei]
PB.7994.10	34.9898876732885	-19.5336	4.25752	-4.58803	4.47444441151784e-06	0.000291521568524681	DOWN	-
PB.7999.1	90.2559888890659	1.03883768175597	0.325186275284644	3.19459264031561	0.00140028335646159	0.036806236275622	UP	-
PB.8001.4	91.6085175547078	1.38594750126526	0.411072083366153	3.37154372030356	0.000747481734957314	0.0227994794596317	UP	-
PB.8027.16	104.413209099475	4.62384507368252	1.29905805269158	3.55938294220352	0.00037172717387606	0.0134303019609472	UP	-
PB.8031.1	35.1100521474349	-21.0615	4.04163773622263	-5.21113	1.87694864575034e-07	1.67147464450576e-05	DOWN	-
PB.8032.11	47.5501700130896	23.3182529112259	4.24784733192161	5.48942819483989	4.03237000565608e-08	4.48022853010873e-06	UP	-
PB.8034.10	44.3612274106447	22.0990837033429	4.24870833701625	5.20136520335083	1.97829929566068e-07	1.71855053764954e-05	UP	-
PB.8035.5	41.0702250384646	-7.46581	2.30001176500994	-3.24599	0.00117043949789324	0.031959851405108	DOWN	-
PB.8043.2	648.424932240016	1.07368752962658	0.280323205555977	3.8301771253546	0.000128051052310094	0.00573769083062791	UP	-
PB.8049.2	128.141958724875	1.1653502057208	0.359312853687523	3.24327447170663	0.00118164318407588	0.0321913753829373	UP	-
PB.8058.3	60.0277604481801	-4.18703	1.10265780740639	-3.79722	0.000146328322848103	0.00646232742867528	DOWN	-
PB.8070.5	112.527187870736	10.4297912852277	2.6020323650041	4.00832496378702	6.11509372234252e-05	0.00310067620602269	UP	-
PB.8074.7	17.0942042557436	-6.76637	1.34196317644068	-5.04214	4.60346750770896e-07	3.66653255900513e-05	DOWN	-
PB.8076.1	596.239413924868	2.45506836023918	0.762143194309034	3.22126915069414	0.00127624231509601	0.0341130138566726	UP	-
PB.8080.1	125.950932221753	2.13714004526067	0.684074223651381	3.12413473767987	0.00178328776687945	0.0429674155822626	UP	-
PB.8089.1	348.773872846315	1.17583419610425	0.295037571619327	3.98537104834015	6.73747591872902e-05	0.00336190904063967	UP	-
PB.809.1	16.5325545779062	-7.05082	1.67826731849518	-4.20125	2.65444797857379e-05	0.00148159999534789	DOWN	-
PB.8096.3	215.870043211262	-1.59661	0.48916036286936	-3.26399	0.00109855445125557	0.0305380905222362	DOWN	-
PB.810.1	1487.9659695845	2.98373651207482	0.663649578549174	4.49595179220586	6.92594282814773e-06	0.000437568969087415	UP	-
PB.8101.3	83.4602426086694	-2.77372	0.830125798860705	-3.34132	0.000833810174285554	0.0247784699611374	DOWN	-
PB.811.1	841.06348451055	1.90542807301858	0.588604550770085	3.2371956189018	0.00120710635096597	0.0326093524369563	UP	-
PB.8122.13	96.1815974301638	10.0534809480045	3.22490377237303	3.11745145208059	0.00182421988926923	0.0435979942922247	UP	-
PB.8130.11	58.2342920364059	-32.3132	4.24758356309822	-7.60742	2.79611269424666e-14	1.90581965811893e-11	DOWN	-
PB.8134.1	234.834227617911	1.32699	0.348037179902566	3.81277874086469	0.00013741311890683	0.00611083208709507	UP	-
PB.8134.2	364.785415414692	1.19122867150451	0.320262099912522	3.71954306122982	0.000199583520058775	0.00825418751626975	UP	-
PB.8134.4	112.181675565409	1.19552894435543	0.342776414997762	3.48778064080994	0.000487047487554906	0.0163469925202732	UP	-
PB.8155.2	462.083106415233	-1.71045	0.301331387169048	-5.67631	1.37631305454075e-08	1.93102046329384e-06	DOWN	-
PB.816.5	107.489471700238	21.6532854800825	4.24924930575544	5.09579079080014	3.47288487339681e-07	2.84929302240285e-05	UP	-
PB.8181.1	26.5813119124022	21.8438977559196	3.88067155056226	5.62889630604133	1.81366384282246e-08	2.31229092018549e-06	UP	latrophilin Cirl-like isoform X2 [Penaeus vannamei]
PB.8184.1	348.164087777313	2.23701609791733	0.574869447979774	3.89134629745715	9.96895318265409e-05	0.00467257492579133	UP	-
PB.819.2	14.7030684570876	6.19635916516726	1.86812707378319	3.31688312434703	0.000910276869725523	0.0264334779794067	UP	uncharacterized protein LOC113822082, partial [Penaeus vannamei]
PB.819.4	27.1342536764334	-9.08654	2.08656141349328	-4.35479	1.33192326538971e-05	0.000796076834657798	DOWN	-
PB.823.1	27.5854653623283	2.11117641478127	0.58674557833639	3.59811218478565	0.000320535362905268	0.0120219416586787	UP	armadillo repeat-containing protein 8-like isoform X1 [Penaeus vannamei]
PB.8231.1	32.8177406515473	1.62096470255594	0.402831801214275	4.02392437158584	5.72363041669916e-05	0.00293154093726977	UP	-
PB.8272.1	300.573867953203	1.14255519844051	0.344146445957358	3.31996803065077	0.000900277570381154	0.0262405739531408	UP	uncharacterized protein LOC113828104 isoform X2 [Penaeus vannamei]
PB.8275.11	862.977314156107	3.71763380973824	1.09350581927671	3.39973847802406	0.000674503322753497	0.0211001070329675	UP	-
PB.8275.12	1355.24611929861	3.24752452379438	0.5070894607847	6.40424377735827	1.51116496852661e-10	3.96742370218434e-08	UP	-
PB.8275.14	2207.94078264308	2.9035117604777	0.787158810466369	3.68859716981057	0.000225493907285246	0.00910406369923992	UP	-
PB.8275.6	234.62311928399	3.17210194654041	0.618477516293125	5.12888805651749	2.91458583385349e-07	2.4306274284534e-05	UP	-
PB.8277.7	40.7473269720995	22.7665459246435	4.24811654145709	5.35920935842185	8.35869468463538e-08	8.39255568576577e-06	UP	-
PB.8278.9	60.7290024585002	-21.0187	4.25092051958751	-4.94451	7.63356298100625e-07	5.74429666105742e-05	DOWN	-
PB.8279.4	264.550301832703	1.50319483019102	0.386599111049365	3.8882521641367	0.000100968697920214	0.0047211524543353	UP	-
PB.8282.19	43.7729040923854	21.8503426963102	4.24901444279125	5.14244961755328	2.71179178282418e-07	2.28299373298426e-05	UP	-
PB.8286.6	89.9253795251386	-35.8904	3.90894717435046	-9.18159	4.24771247449667e-20	1.67279636926206e-16	DOWN	-
PB.8287.1	237.619521050872	1.30194117763577	0.332526717060786	3.91529796205149	9.02926286991903e-05	0.00430373416588208	UP	polyglutamine-binding protein 1-like isoform X1 [Penaeus vannamei]
PB.829.8	22.1023983170489	-8.06677	2.52903258389743	-3.18966	0.00142437868882895	0.0370477142383708	DOWN	-
PB.8314.17	54.5795241811393	-8.95038	2.18382822079291	-4.09848	4.15866916110808e-05	0.00223665722423602	DOWN	-
PB.8315.1	3081.1154671413	-1.09689	0.301916932561541	-3.63307	0.000280068246774035	0.0108249278848551	DOWN	-
PB.8360.1	887.990431570024	-1.43608	0.413055195389693	-3.47672	0.000507588302658211	0.0169079359206626	DOWN	-
PB.8360.2	35.264174613397	-8.73497	1.90241430764038	-4.59152	4.40033730843243e-06	0.000288133801506579	DOWN	-
PB.8363.25	37.9730745423117	22.4802497022173	4.24841141678172	5.29144837842627	1.21351444742159e-07	1.14568232553971e-05	UP	-
PB.8363.7	473.987215991269	1.07900301261236	0.313075129605217	3.44646671223283	0.00056796853269495	0.0184683566094561	UP	-
PB.8371.15	38.0600198864025	-22.4831	3.88862668321105	-5.78175	7.39281944282452e-09	1.18235986740785e-06	DOWN	-
PB.8386.2	460.487826613284	-1.63859	0.487888374185658	-3.35853	0.00078359627545697	0.0234966182665155	DOWN	cytochrome b-c1 complex subunit 2, mitochondrial-like [Penaeus vannamei]
PB.8388.10	63.5926302932152	-9.03981	2.68464199132671	-3.36723	0.000759273312202387	0.0230159458604032	DOWN	-
PB.8388.7	138.881424915052	-6.15398	1.37292535945603	-4.48238	7.38143251361189e-06	0.000463044447044152	DOWN	-
PB.8388.9	85.2170849573539	24.0946817191436	4.24754590452307	5.67261243568573	1.40636156563078e-08	1.95473227335889e-06	UP	-
PB.8405.1	233.44388966674	-1.25309	0.37074552259193	-3.37992	0.000725061853953245	0.022230421530852	DOWN	uncharacterized protein LOC113804932 [Penaeus vannamei]
PB.8406.7	67.7856069837891	22.7091554182468	3.10260337459962	7.3193871972686	2.49105874609003e-13	1.22625826580096e-10	UP	--
PB.8411.1	29.5798149363207	1.13360096315319	0.309851161922812	3.65853384611669	0.000253662245306949	0.0099563133559404	UP	-
PB.8423.2	1530.82100128024	-1.32711	0.417675826398565	-3.17736	0.00148620725481755	0.0380907506533175	DOWN	-
PB.8427.10	207.71765393914	9.36743972451034	1.43222804771087	6.54046661038535	6.13271885572918e-11	1.76717036100495e-08	UP	-
PB.8438.6	48.0876139071504	-32.2935	4.24810981840061	-7.60186	2.91901933879829e-14	1.95205287594392e-11	DOWN	-
PB.8442.3	78.0159009263639	-24.1256	4.24754614536517	-5.6799	1.34774262239698e-08	1.92613071635549e-06	DOWN	-
PB.8442.8	81.2404620479265	-22.2569	3.98541580337685	-5.58459	2.34245894120995e-08	2.83357584482267e-06	DOWN	-
PB.8443.1	173.579221763128	6.80538193908097	1.73193959070104	3.92934140175543	8.51788344415136e-05	0.0041186813494005	UP	-
PB.8445.15	396.772384381102	-3.76767	1.12093748087518	-3.36118	0.00077611331122768	0.0234086444704848	DOWN	-
PB.8445.16	413.694238816724	-4.53413	1.44716633172911	-3.13311	0.00172963840493951	0.0421109401842074	DOWN	-
PB.8447.3	372.014966981174	2.28403325105514	0.583264454913379	3.91594795776531	9.00496731830808e-05	0.00430138890381123	UP	-
PB.8447.8	159.970929792943	10.8720061969187	3.33217220770329	3.26273839382756	0.00110341325089196	0.0306491190057709	UP	-
PB.8469.9	84.9181704768999	-8.36226	2.50864576794032	-3.33338	0.000857987355957928	0.0253202713215794	DOWN	-
PB.8473.1	27.107369944964	3.86386140489264	1.03785855293444	3.72292	0.000196934159658451	0.00819241481311558	UP	-
PB.8474.1	143.791107099795	-3.25479	0.978277108992156	-3.32706	0.000877668906727466	0.0257397254781659	DOWN	putative snRNA-activating protein complex subunit 4-like [Penaeus vannamei]
PB.8543.1	66.4183661741119	-8.0142	2.44143064424215	-3.28258	0.00102860836215594	0.0289341001427721	DOWN	putative vacuolar protein sorting-associated protein 72 [Penaeus vannamei]
PB.8562.31	140.899329864692	9.47281468646064	1.63509901049459	5.79341961903292	6.89675014255019e-09	1.11109779682912e-06	UP	-
PB.8569.1	64.6857310186649	1.92840337316625	0.51821510730687	3.72124113321983	0.000198246022633811	0.00821805120492418	UP	LOW QUALITY PROTEIN: protein Fe65 homolog [Penaeus vannamei]
PB.8570.2	61.2790711661516	1.61756891264683	0.32561848997689	4.96768138922834	6.77581687151264e-07	5.25503889227621e-05	UP	-
PB.8571.1	20.128816515397	1.62044626758707	0.48970924628871	3.30899667479778	0.000936309491327737	0.0270461428697058	UP	-
PB.8576.1	72.2309887738775	1.0753307334289	0.262531174192871	4.09601159456552	4.20328888017743e-05	0.00225381494372358	UP	-
PB.8580.5	228.109617098263	-8.11957	2.45928547621415	-3.3016	0.000961359675987889	0.0275452473694735	DOWN	-
PB.8614.19	11.9875913833398	-20.1054	4.25554312823672	-4.72452	2.30653890824559e-06	0.00015876009024705	DOWN	E3 ubiquitin-protein ligase SMURF2-like isoform X2 [Penaeus vannamei]
PB.862.3	101.42844416067	24.3521516652605	3.99561815620598	6.09471443797422	1.09632980020557e-09	2.38387835022614e-07	UP	-
PB.862.4	124.45740427528	10.2893741460729	2.76027661877149	3.72766050913127	0.000193265474410065	0.0080734638318679	UP	-
PB.8624.1	52.2875000268186	-1.03394	0.256570400819561	-4.02986	5.58092593083561e-05	0.00286673561980589	DOWN	chymotrypsin-1-like [Penaeus vannamei]
PB.8626.3	368.958607062668	-3.34117	0.845422543052579	-3.95208	7.74761016920159e-05	0.00378756616864844	DOWN	-
PB.8632.3	742.49455562051	1.24266074712712	0.383211180032681	3.24275702765547	0.00118379117850427	0.0322241576663113	UP	Mediator of RNA polymerase II transcription subunit 4 [Armadillidium vulgare]
PB.8659.2	130.160389779422	2.38628666817736	0.676035133362739	3.52982641051135	0.000415832405492026	0.0145062479801711	UP	-
PB.8659.88	55.761490082684	22.2199430628046	4.24875097780671	5.22975885827861	1.69731287806451e-07	1.53463929431736e-05	UP	-
PB.8678.1	72.6085612481881	1.66802940187111	0.456715998394976	3.65222459413075	0.000259978351650797	0.0101368676760827	UP	-
PB.8686.1	507.859921152241	-2.21582	0.527957988477856	-4.19696	2.70517216509255e-05	0.00150517138221939	DOWN	-
PB.8690.3	10069.9758157072	-1.20926	0.194696219461474	-6.21099	5.26508356162562e-10	1.23583017665362e-07	DOWN	Haloalkane dehalogenase [Penaeus vannamei]
PB.8734.5	534.611269455501	-1.59026	0.233464037046778	-6.8116	9.65200803431148e-12	3.19716000710376e-09	DOWN	-
PB.8734.9	272.851776812731	-1.77689	0.546876445226338	-3.24917	0.00115743119712313	0.0316778640306062	DOWN	-
PB.8753.3	188.268168386804	1.20658070057284	0.338875036052209	3.56054761256286	0.000370082197058189	0.0133981851995234	UP	-
PB.8753.4	70.7684269924012	1.64599239192272	0.524829546157507	3.13624185980707	0.00171128013204994	0.0418007592834224	UP	-
PB.8762.12	631.784142211221	-26.7938	4.2471933032989	-6.30858	2.8160043106103e-10	7.12911719864005e-08	DOWN	-
PB.8762.16	1743.78	-1.7409	0.408854414814564	-4.25801	2.062575724874e-05	0.00118291054072345	DOWN	-
PB.8762.17	4855.79283847532	-8.46752	2.20181352266582	-3.8457	0.000120206734898502	0.00545516940461922	DOWN	-
PB.8762.20	29695.0920835379	-1.64849	0.452793058519831	-3.64071	0.00027189225639105	0.0105549586454195	DOWN	-
PB.8762.5	1154.29031787368	27.6567621121401	4.24716872022465	6.51181149937392	7.42498607377901e-11	2.07215575915708e-08	UP	-
PB.8763.1	335.518102659941	6.14736219538028	1.62423267237907	3.78477929912346	0.000153845044750128	0.00674842812014699	UP	-
PB.8774.11	190.135631252163	1.79059724757648	0.568815674974327	3.14793935251046	0.00164425803692889	0.0406397751763394	UP	-
PB.8786.3	35.6381	2.51506876332444	0.801473210494634	3.13805718069136	0.00170071695772548	0.0416000766961106	UP	zinc finger protein 536-like [Penaeus vannamei]
PB.8807.1	317.573569297721	2.23683211473419	0.647318011355741	3.45553819837235	0.000549195367590818	0.0179733438721342	UP	zinc finger CCCH domain-containing protein 13-like [Penaeus vannamei]
PB.8809.2	8079.83549366918	-2.48669	0.691993746086335	-3.59352	0.000326238722314458	0.0121971297837461	DOWN	-
PB.8822.29	176.127316196337	24.4331744816816	4.24743412846159	5.75245518652251	8.79565883929011e-09	1.33224160786735e-06	UP	-
PB.8835.6	40.1474570308065	-1.87058	0.595964744214476	-3.13875	0.00169672117262364	0.0415310003600137	DOWN	-
PB.8846.1	35.0845821643837	1.76957726264083	0.329972273465483	5.36280592322534	8.19390301816497e-08	8.27397449210317e-06	UP	-
PB.8855.1	144.622432820749	1.08585875569408	0.29671678132933	3.65957985533981	0.000252629110010539	0.00992675559434982	UP	uncharacterized protein LOC113815913 [Penaeus vannamei]
PB.8855.19	32.1075885602866	20.7557902686563	4.25138090247032	4.88212906460484	1.04946527343844e-06	7.73309723211617e-05	UP	-
PB.8875.50	1414.59113201203	-26.5366	3.12254427538793	-8.49838	1.92256396706078e-17	3.09733794020614e-14	DOWN	-
PB.8875.52	131.295218402705	23.7281288592445	4.24762074849467	5.58621644073418	2.32069976620769e-08	2.82050111984888e-06	UP	-
PB.8896.1	24.4837440014316	22.3497022756129	3.16766263629215	7.05558162019866	1.71880256446512e-12	6.84488980812776e-10	UP	elovl1 [Gecarcoidea lalandii]
PB.8904.7	43.5998512769866	6.05702403058862	1.74180670363547	3.47743754685666	0.00050623096822347	0.016878969150277	UP	-
PB.8924.5	23.5648945595531	-20.8805	4.25127	-4.91159	9.0341631370756e-07	6.69869966668139e-05	DOWN	-
PB.8924.9	37.0258492939775	22.1268717849581	3.90821907237508	5.66162525058026	1.49946001326709e-08	2.02844890268036e-06	UP	-
PB.8955.1	68.7231776092044	23.4608450469277	4.08992975981055	5.73624644546815	9.67977834904876e-09	1.43741223443838e-06	UP	putative transcription elongation factor SPT6-like isoform X2 [Penaeus vannamei]
PB.8968.1	561.77423174433	-1.60672	0.376380140840133	-4.26888	1.96455730529445e-05	0.00113774190476391	DOWN	ataxin-10-like isoform X3 [Penaeus vannamei]
PB.8974.1	1337.52240769788	-1.20764	0.334134911052441	-3.61421	0.000301259838434721	0.0114633212178661	DOWN	-
PB.902.1	86.8244894553271	-2.1705	0.632696038316144	-3.43055	0.000602352301844516	0.019408338758432	DOWN	-
PB.9023.1	573.236121221371	1.27398968866955	0.317167592111414	4.01677132328837	5.90009260674665e-05	0.00300455434282933	UP	-
PB.905.3	642.27155947358	-1.02982	0.28100282580416	-3.6648	0.000247528984227147	0.00976842431463131	DOWN	-
PB.9062.7	56.450208294432	3.19389268292566	0.932219588114321	3.42611625377472	0.00061227826221053	0.0196566833763839	UP	-
PB.9078.1	75.4121106018616	1.66130646935535	0.282887729781661	5.87267065502482	4.28829886833579e-09	7.56170033783212e-07	UP	-
PB.9081.1	79.7733112895332	1.20952194153394	0.366936874400262	3.29626708547851	0.00097978819730726	0.0279377579060026	UP	-
PB.9116.6	158.374244643389	24.2429199930345	4.09176969670485	5.92480070727286	3.12676354315695e-09	5.89478086489956e-07	UP	-
PB.9117.26	59.4918109141819	24.0769062475371	4.24756610448822	5.66840059819107	1.44136651114091e-08	1.98009121140959e-06	UP	-
PB.9126.43	958.07602237472	-4.54423	1.18232449631629	-3.84347	0.000121306491321307	0.00549803832723926	DOWN	-
PB.9126.9	2788.37417305413	-8.36848	2.13608370054705	-3.91767	8.94073077316577e-05	0.00427646856671139	DOWN	-
PB.9133.2	26.0123370750349	-2.61117	0.70681068295003	-3.6943	0.000220489275612601	0.0089652648168038	DOWN	-
PB.9140.7	505.275149611405	-12.5635	3.14187226581629	-3.99874	6.36806429380032e-05	0.00320146528744914	DOWN	-
PB.9146.1	230.900107302671	3.01516741646019	0.968304622756219	3.11386246187455	0.00184655545639016	0.0439435641340205	UP	-
PB.9146.9	120.757295266912	1.73246676897893	0.390299115999143	4.43881807045327	9.04542341242082e-06	0.000557559899141619	UP	-
PB.9156.23	2918.81114119601	-5.30461	1.31992556322105	-4.01887	5.84786870351316e-05	0.00298224475480024	DOWN	-
PB.9156.35	550.581465577653	-5.83812	1.59230457189205	-3.66646	0.000245929131539571	0.00973636800795296	DOWN	-
PB.9180.6	101.532034035221	24.2653519462311	4.02770634596997	6.02460801803746	1.69519958798783e-09	3.47300341023425e-07	UP	-
PB.9188.1	411.096650123589	1.15968983051832	0.357696044547182	3.24210974148848	0.0011864832478779	0.0322241576663113	UP	-
PB.9189.21	6.9171674060441	-5.88594	1.81563453475862	-3.24181	0.00118772765073056	0.0322330641099459	DOWN	-
PB.9196.2	306.652212816662	-10.9727	2.07332190337678	-5.29234	1.20761845541298e-07	1.14442836671664e-05	DOWN	-
PB.9197.13	109.429637104416	-30.5051	4.24819211527283	-7.18072	6.93453681503409e-13	3.07225985419066e-10	DOWN	-
PB.9197.17	45.6917241799694	22.8828	3.9038635646533	5.86158660838144	4.58465243265168e-09	7.95911070204799e-07	UP	-
PB.9197.18	48.5417828758348	30.2130134664249	3.94664468946621	7.65536698732086	1.92760972276527e-14	1.36640542807939e-11	UP	-
PB.9224.3	150.886381224533	-2.23598	0.639584131596343	-3.49598	0.000472315867416621	0.0159735603901215	DOWN	-
PB.9224.6	82.3462896820782	-3.15791	0.8963958751131	-3.52289	0.000426864903556734	0.0147892207006465	DOWN	-
PB.9232.9	156.934637278825	-22.5594	3.30131907861279	-6.83346	8.28914732593352e-12	2.82492546801021e-09	DOWN	-
PB.9233.3	29.7175314765201	21.0556803575959	4.25063	4.95355	7.2872901058142e-07	5.53022868542355e-05	UP	-
PB.9234.16	143.593737482995	-22.2538	4.05361891063083	-5.48986	4.02260296720638e-08	4.48022853010873e-06	DOWN	-
PB.9237.3	194.765885305879	1.18740124414587	0.336461269705454	3.52908744945696	0.000416995310296618	0.0145325120775251	UP	-
PB.9244.2	386.015618820005	-1.58406	0.379421848377421	-4.17494	2.98067151615709e-05	0.0016455442452828	DOWN	--
PB.925.2	57.3545154889625	-1.41456	0.444887035855671	-3.1796	0.00147477472843182	0.0379596519243348	DOWN	2-oxoisovalerate dehydrogenase subunit beta, mitochondrial-like [Penaeus vannamei]
PB.9250.1	915.82607586508	1.46858571925586	0.432457120141676	3.39591060213032	0.000684006960198696	0.0213033907647824	UP	-
PB.9263.1	53.0093076112692	6.32448409863921	1.49508237820777	4.23019105222863	2.33492920502704e-05	0.0013219951407951	UP	-
PB.9304.4	38.5413801778416	20.7362572972108	3.76715772281495	5.50448343896681	3.70252262980542e-08	4.20604197333953e-06	UP	LOW QUALITY PROTEIN: xylose isomerase-like [Penaeus vannamei]
PB.9327.3	446.562057769521	-2.04044	0.655346128720395	-3.11354	0.00184859786484848	0.0439435641340205	DOWN	-
PB.9340.15	305.520015731884	-8.76368	2.05718091544074	-4.26004	2.0438869403246e-05	0.0011740921365628	DOWN	-
PB.9340.22	1094.55960273962	27.7439817120146	4.24717362868416	6.5323398894361	6.475000280395e-11	1.83594747950432e-08	UP	-
PB.9342.6	128.567713273948	2.82892819663174	0.818377165010244	3.4567535820679	0.000546724542305409	0.0179090184407861	UP	-
PB.9344.12	267.137560330598	-25.9333	4.24725124767886	-6.1059	1.02221566048179e-09	2.25033476114635e-07	DOWN	-
PB.9348.21	30.8853641870648	-7.75038	2.41069727555566	-3.215	0.0013044609057156	0.0346841769551974	DOWN	-
PB.935.3	91.1220918372912	-22.1035	4.2487803699731	-5.20231	1.96822426183271e-07	1.71822099783588e-05	DOWN	-
PB.9359.7	19.0047488620315	-7.30045	2.34707901155048	-3.11044	0.00186808150250706	0.0443034252009038	DOWN	-
PB.9367.1	281.557694511826	-1.71981	0.542011182501055	-3.17302	0.00150861658530532	0.0385785697207622	DOWN	-
PB.9371.1	30.5996915501167	1.77545593092874	0.498011552797415	3.56508984772684	0.000363731563729359	0.0132631047461519	UP	hypothetical protein evm_006297 [Chilo suppressalis]
PB.9373.1	38.2501332851724	1.86110971467015	0.425688487783285	4.37199916859774	1.2311399444666e-05	0.000744506653608753	UP	RNA-binding protein 45-like isoform X3 [Penaeus vannamei]
PB.938.1	94.6509143479235	4.04221389883716	0.621296285159886	6.50609700297327	7.71284324020548e-11	2.13567424189533e-08	UP	-
PB.9387.2	126.579076423127	-24.0329	4.08003407873697	-5.89037	3.85342666004029e-09	6.93284269603087e-07	DOWN	-
PB.9400.7	93.3377108338119	22.2181110237268	3.24023394928033	6.85694655741187	7.03479325860231e-12	2.44445272024159e-09	UP	-
PB.9418.13	419.901887694382	25.8098554586232	4.24725888883076	6.07682652133514	1.22584252742225e-09	2.63318404238951e-07	UP	-
PB.942.1	278.303204599825	5.89781249307131	1.35306805072845	4.35884395459351	1.30751298718374e-05	0.000785460725504294	UP	-
PB.9425.2	34.2982497944232	21.3104427711313	3.88627598162041	5.48351246075061	4.16962892887465e-08	4.57536093269672e-06	UP	-
PB.943.41	53.7866867709794	-21.9345	3.95000018913473	-5.55305	2.80734331926035e-08	3.2947241478326e-06	DOWN	-
PB.943.45	74.2248402960472	-20.3945	4.25247330425065	-4.79592	1.6193074804696e-06	0.000116180394798146	DOWN	-
PB.943.49	173.187250156943	-23.4192	3.39897055279241	-6.8901	5.57531822661185e-12	1.97606003905804e-09	DOWN	-
PB.9433.8	651.082448291801	1.20260419140397	0.385236725985018	3.1217277852443	0.00179793098944623	0.0432320678825934	UP	-
PB.9435.8	48.1641226848207	-3.3071	0.835198282749535	-3.95966	7.50575036423274e-05	0.00368614010217067	DOWN	-
PB.9475.11	45.1358125523322	-33.4801	4.24799595309109	-7.88139	3.23770658548161e-15	3.10146039214121e-12	DOWN	-
PB.9475.14	45.1455106882015	-23.6034	4.16732578778106	-5.66392	1.47953665780671e-08	2.0091654315189e-06	DOWN	-
PB.9475.24	149.862732918813	1.72984138480351	0.503807652701459	3.4335353493103	0.00059576451411217	0.01928372755587	UP	-
PB.9475.9	187.822195134416	-21.4495	4.22380183386945	-5.07824	3.80954105828057e-07	3.1039439937618e-05	DOWN	-
PB.9483.3	98.6593743725905	-1.66243	0.510362712108239	-3.25735	0.00112459324410787	0.0310912311629604	DOWN	-
PB.9484.5	14.0379300361719	5.44715492090158	1.62559618254227	3.35086596499187	0.000805592845433119	0.0240544458472502	UP	-
PB.9484.8	19.1083109798585	-6.27145	1.91599212047763	-3.27321	0.0010633205749205	0.029768776569437	DOWN	-
PB.9500.1	39.2639636111441	1.33847241183015	0.391726496795212	3.41685441955152	0.000633491456249351	0.0202095748729485	UP	putative importin subunit alpha-5 [Penaeus vannamei]
PB.9513.1	232.977796399203	1.47792053092463	0.43358609315348	3.40859763323055	0.000652977142353384	0.0206638114789562	UP	ARF GTPase-activating protein GIT2-like [Penaeus vannamei]
PB.9523.1	1270.74981318564	-1.07291	0.329126366965047	-3.25987	0.00111461562607964	0.0308876635145745	DOWN	cycle [Homarus americanus]
PB.9523.2	464.381686941466	-2.0361	0.437386292882268	-4.65515	3.23744753391003e-06	0.000219397424367826	DOWN	cycle [Homarus americanus]
PB.9541.1	22.4696069418897	1.89301436282065	0.529932013359332	3.57218344070308	0.000354017285747453	0.012969661508711	UP	uncharacterized protein LOC106686302 [Halyomorpha halys]
PB.9562.1	551.56095750171	1.11628398041951	0.332835233961977	3.35386361333078	0.000796916321203236	0.0238355317910602	UP	putative NGFI-A-binding protein-like [Penaeus vannamei]
PB.9563.14	64.2663075637526	22.6717199024702	2.51495353284552	9.01476691572052	1.97289550742049e-19	6.25126142053042e-16	UP	-
PB.9563.17	24.7359254749251	-8.28733	2.54715183922757	-3.25357	0.00113965887995115	0.0313609702500844	DOWN	-
PB.9563.4	96.2372355097752	-9.37499	2.58815722894145	-3.62227	0.000292034303291708	0.0111898073638573	DOWN	-
PB.9569.1	642.877302125186	2.25431294741314	0.649495148130098	3.47086957293418	0.000518775912603457	0.0170882664223088	UP	sentrin-specific protease 1 [Scylla paramamosain]
PB.9569.12	9210.03198019562	-1.8785	0.486697312488143	-3.85968	0.000113535088627653	0.00519899760494821	DOWN	-
PB.9575.1	227.156954155326	11.317751313389	2.69206547618643	4.20411442942379	2.62106320036399e-05	0.00146758835719591	UP	-
PB.9575.13	172.473992937683	24.6187733847743	4.24140575860579	5.80439005035605	6.46007346988621e-09	1.0496420944622e-06	UP	-
PB.9575.5	287.352326781597	-37.6466	4.24723153090946	-8.86379	7.73388373421123e-19	1.61242377171558e-15	DOWN	-
PB.9594.8	35.2275254888711	-20.6498	4.25197506065161	-4.85651	1.19471267953517e-06	8.76691542458904e-05	DOWN	Eukaryotic translation initiation factor 4 gamma, partial [Procambarus clarkii]
PB.9621.2	328.98508452625	1.02607883259037	0.303458127581047	3.38128637637601	0.000721473075288687	0.0221587263496161	UP	kinesin-like protein KIF19 [Penaeus vannamei]
PB.9633.1	402.580880327731	-1.65593	0.304930926875373	-5.43052	5.61914966688925e-08	5.87950235046799e-06	DOWN	-
PB.9640.8	74.9893074083898	9.99559568210503	2.47918078885815	4.03181394718244	5.5347996959448e-05	0.00284716844155837	UP	-
PB.9648.14	388.544503582195	8.01468198892111	2.54357908231952	3.15094665018727	0.00162742213591268	0.0404493147006684	UP	-
PB.9648.5	154.64364153332	-11.6741	3.38220493911991	-3.45162	0.00055723418651431	0.0182028122328357	DOWN	-
PB.9670.10	66.6703737377021	2.59356125137479	0.721217283300594	3.59608860107395	0.000323037813273714	0.01210299071444	UP	-
PB.9670.23	24.5384020885543	-6.76704	2.06042273011529	-3.2843	0.00102236844961998	0.0287814177600325	DOWN	-
PB.9670.5	93.5886522891109	2.82826129671462	0.803700714933583	3.51904787959327	0.000433098537532031	0.0149032150152891	UP	-
PB.9670.7	25.3254941063628	3.00553017650889	0.631018914642288	4.76297953479361	1.90755193824858e-06	0.000134948829036615	UP	-
PB.9675.5	115.031619015153	-23.1099	4.12202917508002	-5.60644	2.06534368924231e-08	2.58664227483445e-06	DOWN	-
PB.9679.11	139.297282720863	-1.3426	0.432855714828865	-3.10172	0.00192399742015673	0.0453308580002251	DOWN	-
PB.9682.1	112.391402294187	1.09220103371996	0.285363668599079	3.82740045038615	0.000129503733115451	0.0057881473049318	UP	-
PB.9689.34	132.809149253358	-22.6069	3.38507863620926	-6.67839	2.41580205194549e-11	7.25620950229696e-09	DOWN	-
PB.9689.35	35.1196705119512	-20.0715	4.25418785116231	-4.71805	2.38113797872867e-06	0.000163555568566047	DOWN	-
PB.9689.42	41.9239337043398	5.98030357518078	1.85148313868885	3.23000704149853	0.00123787169306642	0.0332639439716691	UP	-
PB.9694.3	533.894334806379	1.20643159775158	0.339172183284632	3.55698862468078	0.000375130393419056	0.0135394567555515	UP	uncharacterized protein LOC113826498 [Penaeus vannamei]
PB.9698.23	193.841572945062	-25.3417	4.24731080656658	-5.96653	2.42345672421662e-09	4.7719209264672e-07	DOWN	-
PB.9698.30	25.2247958665465	32.7049754592893	4.24891040285878	7.69726173498139	1.39012969295202e-14	1.11978106152951e-11	UP	-
PB.9716.1	68.2408995381083	-1.74645	0.556937628888655	-3.1358	0.00171385852540954	0.041834908895379	DOWN	-
PB.972.2	31.8025314800092	21.5135686631122	4.2496530878385	5.0624293838664	4.13947412425414e-07	3.34203602245876e-05	UP	-
PB.9739.2	936.462	-1.22969	0.375830745193759	-3.27191	0.00106822318674271	0.0298824265254318	DOWN	-
PB.9739.6	31.0610033831375	-4.69542	1.48154010347343	-3.16928	0.00152815889632492	0.0388053077413996	DOWN	-
PB.9741.1	425.283	-2.74884	0.896342313988395	-3.06674	0.00216410299465609	0.0486464714494	DOWN	unnamed protein product, partial [Callosobruchus maculatus]
PB.9751.3	1277.7480634542	-1.04677	0.244469815260832	-4.28178	1.85405825772822e-05	0.00108259286373413	DOWN	ectopic P granules protein 5 homolog [Penaeus vannamei]
PB.9761.2	88.9559655612926	2.99157215251727	0.971609349345358	3.07898658502298	0.00207706034309695	0.0476658195814696	UP	-
PB.9769.2	5.85454525695485	-5.21558	1.62688660387567	-3.20587	0.00134655628437869	0.0356696520083959	DOWN	-
PB.9802.2	121.282096954304	2.18047499589443	0.699734622861095	3.11614564244205	0.00183231751755389	0.0437031155953313	UP	-
PB.9867.4	663.834560428001	-2.33754	0.653771920532874	-3.57547	0.000349605698304958	0.0128939383611057	DOWN	-
PB.989.7	661.238238462715	-8.80673	2.75942876992225	-3.19151	0.00141533034973834	0.0369392883547688	DOWN	-
PB.9904.3	47.8072096381313	21.2252565231262	3.96374626155044	5.35484744041709	8.56286337850262e-08	8.54911455561319e-06	UP	-
PB.9916.4	61.4886130175933	23.7205745848872	3.92805154760131	6.03876356952912	1.55299596596372e-09	3.21887929951181e-07	UP	-
PB.992.1	172.277589116695	-7.21409	1.70890703636497	-4.22146	2.4272118837305e-05	0.00136986736934809	DOWN	PREDICTED: RNA-directed DNA polymerase from mobile element jockey-like, partial [Papilio xuthus]
PB.992.5	3455.52677908311	7.01819700200659	1.79369560921617	3.9127023369776	9.12690088444913e-05	0.00433045178109144	UP	-
PB.992.9	1198.41084883595	-28.2528	3.44632572057431	-8.19796	2.44509557059224e-16	2.98832835546555e-13	DOWN	-
PB.9922.3	7.71360337163668	4.54980926535793	1.17324116029446	3.87798299218892	0.000105326078603252	0.00486183035078624	UP	-
PB.9938.1	127.056325189389	-5.35923	1.65296811447346	-3.24219	0.00118615525933285	0.0322241576663113	DOWN	-
PB.9954.1	142.606234799515	1.04962619206444	0.291504111056306	3.60072517763462	0.00031733086263555	0.0119650614514806	UP	-
PB.9961.25	96.0961933243873	22.6271885504557	4.1491240526135	5.45348566674042	4.93919289182508e-08	5.26272489896537e-06	UP	-
PB.9961.26	67.2249332542048	-30.8329	4.24775575842665	-7.25863	3.91041648645366e-13	1.8729309666132e-10	DOWN	-
PB.9970.1	1457.19665957873	2.20755402791791	0.35763481691667	6.17264853279729	6.71553879241789e-10	1.51937653547848e-07	UP	-
PC.102.2	50.4054801042382	-5.83291	1.67821324356691	-3.47567	0.000509580460814397	0.0169079359206626	DOWN	-
PC.111.1	194.247182934002	7.37903857425573	1.63697075030111	4.50774002705814	6.55217887816534e-06	0.00041618078132404	UP	-
PC.160.1	13.1000922963125	-2.00415	0.500317716096167	-4.00575	6.18223017712719e-05	0.00313023977382741	DOWN	-
PC.187.1	60.8956389256301	-21.6128	4.02210182977144	-5.37351	7.72175651971389e-08	7.84255628305033e-06	DOWN	-
PC.247.2	44.7973670972832	-8.30345	2.47166364304881	-3.35946	0.000780952207088826	0.02347692033575	DOWN	-
PC.287.2	65.8743214395356	23.2694709641744	3.99328962765229	5.82714331638772	5.63841892714845e-09	9.4147639022324e-07	UP	-
PC.299.1	109.163409456922	1.41572399663416	0.399579497803234	3.54303462619423	0.000395550762418197	0.0140055001722159	UP	-
PC.350.1	687.039855214997	1.72726140410437	0.512574114744943	3.36977883669341	0.000752285362107532	0.0228869099477916	UP	-
PC.359.3	597.071254206287	1.24248762738422	0.225808936250871	5.50238466206594	3.7468834361394e-08	4.22813078827456e-06	UP	-
PC.37.1	11.6707722500364	-1.93125	0.550177713708131	-3.51022	0.000447731327240981	0.0153175110341719	DOWN	-
PC.376.1	51.350208229782	2.26913553391573	0.693738561578295	3.2708799244968	0.00107213422408362	0.0299681808392712	UP	-
PC.443.1	59.6375438253495	4.86173112714219	1.37522305577414	3.53523096251861	0.000407418884962097	0.0143255431941583	UP	-
PC.467.1	145.330472684345	1.29586	0.375621639153904	3.44990981178017	0.000560773864254864	0.0182847360356809	UP	-
PC.592.1	268.996530231004	-1.06558	0.340853441350979	-3.12622	0.00177069099068277	0.0427219882796252	DOWN	-
PC.67.1	28.3033754044663	4.51185729260255	1.12675347194572	4.00429854883102	6.22017705981111e-05	0.00314496056392133	UP	-
PC.753.1	287.369724477491	-4.94117	1.06558943778879	-4.63703	3.53457768901966e-06	0.000237265221651371	DOWN	-
PC.755.1	280.903298090053	6.56298424002877	1.64686534864186	3.98513712456283	6.74411682954265e-05	0.00336190904063967	UP	-
PC.801.1	561.421145217803	1.52004682688114	0.423207209042057	3.59173188547949	0.000328487708596214	0.012268271713146	UP	-
PC.867.1	64.9621758136752	-4.344	1.14984628943739	-3.7779	0.00015815601719739	0.00687794321168969	DOWN	-
PC.891.1	58.5353318117579	7.02812157126708	2.0863800013387	3.36857215212837	0.000755586176977406	0.0229479356217739	UP	-
PC.946.1	237.950210818266	-1.42098	0.462527156350919	-3.07221	0.00212481113772686	0.0480380920201786	DOWN	-

## Sheet: M1 vs M3
Differential expressed transprits (DETs) between females at 1-day post-mating (M1) and females at 3 days post-mating (M3)
Transcripts	baseMean	log2FoldChange	lfcSE	stat	pvalue	padj	changes	NR_annotation
PB.5174.8	66.7587283098914	-1.83685	0.472461416558825	-3.88783	0.000101145352684025	0.00534261510458999	DOWN	-
PB.6586.23	997.555306624966	-12.5909	3.2442913899045	-3.88093	0.000104056621939193	0.00548821257647446	DOWN	-
PB.2909.2	1188.51123286643	-1.32382	0.341446031389799	-3.87709	0.000105712611191385	0.00556726906159919	DOWN	-
PB.6759.12	129.847747342711	-10.6155	2.73931586289937	-3.87524	0.000106521813765602	0.00560156178827039	DOWN	-
PB.705.6	41.3611817723068	9.34768757787838	2.41511629410816	3.87049170289757	0.00010861605401219	0.00570322785533935	UP	-
PB.788.1	114.181579313855	1.2102317258677	0.31284918472969	3.86841898569554	0.000109543319371173	0.00573492447337146	UP	-
PB.2864.7	259.839511815146	-10.4338	2.69790584868365	-3.86737	0.000110017666583765	0.00575126276803598	DOWN	-
PB.1809.9	54.3367489725139	-9.22654	2.38683378692799	-3.8656	0.00011081769374571	0.00577604635210177	DOWN	lanC-like protein 2 isoform X1 [Penaeus vannamei]
PB.2230.10	150.438613888133	-10.9359	2.83143920331917	-3.8623	0.000112326398969982	0.0058409546728032	DOWN	-
PB.3352.3	146.975770612063	4.6242076120436	1.19731373243228	3.86215198805894	0.000112392604656823	0.0058409546728032	UP	-
PB.9516.2	10.3517100728257	2.97056432502463	0.770667594199544	3.85453384491924	0.000115950343311353	0.00599945696056101	UP	synaptic vesicle 2-related protein-like [Penaeus vannamei]
PB.4604.2	20.8515398146292	2.52379879760947	0.655312334856889	3.85129145808103	0.000117496561046566	0.00607059856147733	UP	-
PB.1779.1	337.437064177921	-1.02886	0.267460143119478	-3.84678	0.000119680167339165	0.00616544210901458	DOWN	protein phosphatase 1K, mitochondrial-like [Daphnia magna]
PB.10149.12	46.0118908507144	1.06586296209425	0.277478738521118	3.8412419192007	0.000122413395900267	0.00629588357222971	UP	-
PB.8469.6	41.7945565617259	-7.52579	1.95936536517893	-3.84093	0.000122567493294543	0.00629588357222971	DOWN	-
PB.8570.2	61.2790711661516	1.27108558478256	0.330972765264783	3.84045371154837	0.000122807127668132	0.00629906371337426	UP	-
PB.3053.1	168.255736057341	1.22999422421138	0.321234809707945	3.82895684726586	0.000128687566795884	0.00658163554104836	UP	acyl-coenzyme A thioesterase 1-like isoform X2 [Penaeus vannamei]
PC.305.10	16.6393673638502	-6.60555	1.7266773349141	-3.82558	0.000130463500173497	0.00665160918783281	DOWN	-
PB.1886.10	92.5661217761559	-1.60825	0.420424448769108	-3.82529	0.000130618739800007	0.00665160918783281	DOWN	-
PB.9541.1	22.4696069418897	2.02143	0.529112136123677	3.82041827454795	0.000133225545625487	0.00676491835759903	UP	uncharacterized protein LOC106686302 [Halyomorpha halys]
PB.6701.1	86.4560948336852	-2.52296	0.660711245807876	-3.81855	0.000134235804901165	0.00680252008615233	DOWN	--
PB.6860.2	2093.60240169771	-1.03284	0.270507820795904	-3.81816	0.000134448515149252	0.00680252008615233	DOWN	-
PB.7426.5	64.5838713803284	4.18158365056242	1.09523088580856	3.81799281297234	0.000134541844098772	0.00680252008615233	UP	-
PB.4728.12	43.5481917525069	4.96442979866494	1.30248661422423	3.81150158815398	0.000138125168073625	0.00697374691172862	UP	-
PB.8445.5	663.627737487879	-3.51671	0.922954633440086	-3.81028	0.000138810327027349	0.00699837044214843	DOWN	TIMELESS-interacting protein-like [Penaeus vannamei]
PB.819.2	14.7030684570876	7.08831135825451	1.86212941666869	3.80656215126838	0.000140911893155883	0.00709423328000565	UP	uncharacterized protein LOC113822082, partial [Penaeus vannamei]
PB.332.7	21.0866833588066	7.28900890126121	1.91537396245152	3.80552782075615	0.000141502107023107	0.00711384280740425	UP	dolichyl-diphosphooligosaccharide--protein glycosyltransferase 48 kDa subunit-like [Penaeus vannamei]
PB.9517.15	602.990372028503	4.8740107219646	1.28102562764152	3.80477222062925	0.000141934741501429	0.00712548589665037	UP	-
PB.7422.10	2294.89170337416	-1.41494	0.373125753883252	-3.79214	0.000149355948875268	0.00746632284342189	DOWN	-
PB.6751.1	41.6256395501693	3.66001428615369	0.967885025679972	3.78145563682257	0.000155914009668876	0.00776132056839039	UP	PREDICTED: RNA-directed DNA polymerase from mobile element jockey-like [Hydra vulgaris]
PB.3486.7	108.075918121574	-9.87089	2.61773905730495	-3.77077	0.00016274587560877	0.0080900449778424	DOWN	-
PC.26.2	517.566530000747	-4.52252	1.19949333243038	-3.77036	0.000163012458679668	0.00809194758120934	DOWN	-
PB.10033.3	29.0248117083214	-2.24369	0.595547919876085	-3.76744	0.000164930631061392	0.00817571518420829	DOWN	-
PB.472.3	539.283267899628	1.63752685272054	0.434777673729477	3.7663545109711	0.000165648539060186	0.00818839772651348	UP	-
PB.8027.22	65.0389432211811	-9.887	2.62563930722851	-3.76556	0.000166175543428264	0.00819496901834643	DOWN	eye-specific diacylglycerol kinase isoform X3, partial [Procambarus clarkii]
PB.2581.7	311.201405206721	-1.80576	0.480554208516996	-3.75765	0.000171515857160689	0.00843295873098037	DOWN	-
PB.10458.4	43.0429	-8.99526	2.39388013279549	-3.7576	0.000171547646786018	0.00843295873098037	DOWN	-
PB.10037.36	233.387375031279	-9.56284	2.54848274973769	-3.75237	0.000175174096055779	0.00858740731190175	DOWN	-
PB.3704.1	409.557408079196	3.61722931962105	0.964086997659766	3.75197396957075	0.000175447684473724	0.00858893961436768	UP	tyrosine kinase receptor Cad96Ca-like, partial [Penaeus vannamei]
PB.9885.2	157.913997693512	-1.54532	0.412127523756548	-3.74962	0.000177100649722553	0.00864251534085737	DOWN	-
PB.3971.6	21.3062641720964	-6.86272	1.83036236587082	-3.74938	0.000177273612640107	0.00864251534085737	DOWN	-
PB.3211.3	296.76394581651	4.16578302146832	1.11128722726744	3.7486105475284	0.000177816957084819	0.00865709671697424	UP	-
PC.95.1	131.091590777992	5.62104056101739	1.50308684356531	3.73966453440862	0.000184266003947207	0.00893425441573304	UP	-
PB.8835.1	1981.64058701076	-1.11015	0.297094501937891	-3.73668	0.00018646454242744	0.00902850106182478	DOWN	coiled-coil-helix-coiled-coil-helix domain-containing protein 1 [Anoplophora glabripennis]
PB.524.1	965.234546958636	-1.31187	0.351522659095759	-3.73195	0.000190002135130496	0.00917472162865144	DOWN	putative G-protein coupled receptor [Penaeus vannamei]
PB.4301.1	349.554812576741	1.06059861171475	0.284494832082252	3.72800660016247	0.000193000324776519	0.00930681702184239	UP	-
PB.5909.2	314.440266180761	-7.0206	1.88457398931999	-3.7253	0.00019508549723797	0.009394585976366	DOWN	-
PB.3426.4	21.1222337548579	6.82047794987919	1.8329641103954	3.72101009026735	0.000198427508845188	0.00954255928900949	UP	--
PB.2324.2	1023.30731762317	-1.84912	0.49769494037637	-3.71538	0.000202899912253541	0.00973123354533458	DOWN	-
PB.3715.2	252.863346583428	1.11741082943281	0.301036315595629	3.71188049927433	0.000205725115955349	0.00984010159892772	UP	-
PB.1826.1	267.832155515111	-1.31136	0.353786425652774	-3.70663	0.000210035476233741	0.0100327323236556	DOWN	-
PB.7077.4	9.50239913466463	-6.76863	1.82719869554069	-3.70438	0.000211912354325395	0.0101087612037079	DOWN	vacuolar protein sorting-associated protein 28 homolog [Penaeus vannamei]
PB.4892.2	772.79959477548	1.11506223331241	0.301317927289161	3.70061696409564	0.000215075916436395	0.0102458813256118	UP	-
PB.7274.3	84.1984941142978	-3.6528	0.987972491505401	-3.69727	0.000217927593652905	0.0103677955729395	DOWN	-
PB.1229.1	32957.0733698148	-9.31099	2.52066551627289	-3.69386	0.000220875316748219	0.0104939461816449	DOWN	ribonuclease P protein subunit p40-like [Penaeus vannamei]
PB.7718.7	44.6520323306255	8.89757329313611	2.40970608241662	3.69238944038063	0.000222156927955212	0.0105407068239847	UP	-
PB.7751.3	14.0363641282162	6.75804439827561	1.83175427558799	3.68938371720535	0.000224797947425238	0.01065175621737	UP	-
PB.8058.3	60.0277604481801	-4.06266	1.10185855623705	-3.68709	0.000226830226060638	0.0107193916030229	DOWN	-
PB.7415.1	1364.95539005366	-1.42105	0.385554820483083	-3.68573	0.000228049722838793	0.0107626715400471	DOWN	39S ribosomal protein L28, mitochondrial-like [Penaeus vannamei]
PB.1459.14	58.2873320218646	-1.31357	0.356568797097086	-3.68391	0.000229682808682969	0.0108253295055193	DOWN	-
PB.1316.4	31.026	-2.27385	0.617454168930021	-3.68263	0.000230843240883288	0.0108511631122366	DOWN	E3 SUMO-protein ligase NSE2 [Scylla paramamosain]
PB.9078.1	75.4121106018616	1.06617947457472	0.289616232995424	3.68135260771646	0.000231999892791166	0.0108910890068838	UP	-
PB.3226.4	791.795751201768	2.86223043070495	0.777632802041369	3.68069662595417	0.000232597614947016	0.010904705379057	UP	-
PB.6246.15	38.9092286662231	8.83747901560843	2.40286119207288	3.67789826760013	0.000235163712054019	0.01101044576794	UP	-
PB.4380.1	1949.57534702196	-5.69929	1.55315733722494	-3.66949	0.000243036699771037	0.0113166354538734	DOWN	putative mucin-2 [Penaeus vannamei]
PB.332.29	14.1921772846183	-7.03417	1.91707925261282	-3.66921	0.000243299839625639	0.0113166354538734	DOWN	-
PB.1114.6	141.912032874601	-3.60153	0.981712736604654	-3.66862	0.000243864568263427	0.0113280365569602	DOWN	-
PB.9732.6	32.6476554053817	-2.87484	0.784075450622043	-3.66653	0.000245865438715943	0.0114060323879701	DOWN	-
PB.946.1	84.135375847049	-1.26795	0.346037970937786	-3.6642	0.00024810999363456	0.0114917846166967	DOWN	-
PB.735.7	69.0255040455642	9.12319794490526	2.48999470244645	3.66394271278634	0.000248362356922091	0.0114917846166967	UP	-
PB.980.7	64.4236905760319	-3.83839	1.0484769359207	-3.66092	0.000251309115610031	0.0116129712966967	DOWN	-
PB.6811.9	128.299123067363	-3.09087	0.844365999856072	-3.66058	0.000251641898787513	0.0116132080972992	DOWN	-
PB.7974.12	44.0932231886317	2.32987381717311	0.637697603923758	3.65357154055053	0.000258617687626908	0.0119041385747539	UP	-
PB.7151.4	227.849409812189	-1.96917	0.539516462073326	-3.64987	0.000262368958598105	0.0120455220201977	DOWN	-
PB.4860.1	107.05741275925	9.39648502235242	2.57649590137938	3.64700173492293	0.000265318133480663	0.0121583473713263	UP	-
PB.4768.1	234.647187215037	4.31950347297294	1.18445967389912	3.64681345271434	0.000265512537465976	0.0121583473713263	UP	chitobiosyldiphosphodolichol beta-mannosyltransferase-like isoform X1 [Penaeus vannamei]
PB.331.10	175.814225942419	-4.27295	1.17260917705921	-3.64397	0.000268468794950553	0.012262035437413	DOWN	-
PB.5020.4	403.074481461872	2.30400023670472	0.632457917203368	3.64293050024998	0.000269551636235733	0.0122956481893218	UP	coiled-coil domain-containing protein 97-like [Penaeus vannamei]
PB.5957.3	331.564232739072	-1.14686	0.314911771341854	-3.64186	0.000270675323146142	0.0123152060054797	DOWN	-
PB.3729.7	390.842122094032	-1.04974	0.28831558931224	-3.64093	0.000271653717979609	0.0123371260227398	DOWN	-
PB.8275.12	1355.24611929861	1.84762037034706	0.507484541255542	3.64074217073876	0.000271853269298868	0.0123371260227398	UP	-
PB.5758.9	46.3848635214337	-7.66287	2.10612201645613	-3.63838	0.000274361864911968	0.0124350480538042	DOWN	sphingosine-1-phosphate lyase-like [Penaeus vannamei]
PB.9404.7	44.8455916935339	-4.07853	1.12170220781343	-3.63602	0.00027687999401858	0.0125331515044706	DOWN	-
PB.6341.11	90.849811379404	8.26112578840973	2.27673263221709	3.62850062915162	0.000285072055591464	0.0128875113090922	UP	-
PB.6798.2	978.552004091798	1.49049870503069	0.410883541663997	3.62754540859549	0.000286128465054963	0.0129187913209465	UP	-
PB.7613.3	47.0331700018417	8.92291350866278	2.46004296217214	3.62713726787281	0.000286580958574769	0.0129227594335439	UP	-
PB.1072.14	264.40137367038	11.2306211932667	3.09695654332426	3.62634122764013	0.000287465434407149	0.0129461720351875	UP	-
PB.714.2	87.1516912285457	1.65638835938289	0.456910597158741	3.62519138247831	0.000288747536816025	0.0129683402072911	UP	dehydrodolichyl diphosphate synthase complex subunit DHDDS-like [Penaeus vannamei]
PB.2117.1	233.610132025152	-1.2567	0.346684914190655	-3.62492	0.000289055349822532	0.0129683402072911	DOWN	-
PB.6263.10	259.124057955738	-3.58469	0.991928006128359	-3.61386	0.000301666208764634	0.0134829198452016	DOWN	-
PB.10017.1	415.943511385018	-1.15316	0.319240972369455	-3.61218	0.000303628020609591	0.0135535112524757	DOWN	-
PB.5033.5	715.110588262797	2.88037062640539	0.797527344368125	3.61162616773658	0.000304282984933229	0.01356566268552	UP	-
PB.992.1	172.277589116695	-6.07874	1.68404289038085	-3.60961	0.000306654413678609	0.0136542115377022	DOWN	PREDICTED: RNA-directed DNA polymerase from mobile element jockey-like, partial [Papilio xuthus]
PB.2487.3	27.3331080026733	7.68968072648139	2.13077934459454	3.60885830153598	0.000307547528541734	0.013676796805652	UP	centrosomal protein of 290 kDa-like [Penaeus vannamei]
PB.2235.3	83.358445745037	-9.70313	2.68906730556975	-3.60836	0.000308135626812181	0.013685778221935	DOWN	-
PB.9304.12	52.509929682645	-9.17469	2.54361162311867	-3.60695	0.000309814450877785	0.0137351832010656	DOWN	-
PB.9739.13	46.9069048215995	-5.19962	1.44162579813926	-3.60678	0.00031002303870588	0.0137351832010656	DOWN	-
PB.1091.14	9.05072646805886	2.70863103890274	0.751130088321692	3.60607447500184	0.000310863953446417	0.0137552448214748	UP	filamin C [Scylla paramamosain]
PB.5622.5	38.892499429393	-4.63913	1.28818596843492	-3.60129	0.00031664570019035	0.0139761812600829	DOWN	-
PB.4552.2	133.457490151464	1.31454398305313	0.365113667696728	3.60036914352113	0.000317765721101472	0.0140081722052232	UP	-
PB.7559.37	174.506397541244	-11.0586	3.07533138450457	-3.5959	0.00032327018079567	0.0142331242458893	DOWN	-
PB.2106.9	103.637406706033	-11.0385	3.0704205216602	-3.5951	0.000324269620028492	0.0142510389373178	DOWN	-
PB.2457.5	21.7039465923203	7.98029410802531	2.22013239646408	3.5945127059698	0.000324999285244246	0.0142510389373178	UP	-
PB.1921.2	795.351524656628	-1.36175	0.378940816901483	-3.59356	0.000326185508284874	0.0142522381522318	DOWN	-
PB.9670.7	25.3254941063628	2.30328017640167	0.640954044856575	3.59351843534597	0.00032624255474543	0.0142522381522318	UP	-
PB.52.4	62.4471076851006	8.68881547394449	2.41924187864275	3.59154475236643	0.000328723713181706	0.0143308174247222	UP	-
PB.65.7	506.364893791756	2.64020492899126	0.735454672170477	3.5898948349862	0.000330811398963542	0.0144041135300551	UP	-
PB.4136.2	1965.65727347541	-1.62131	0.45224448884745	-3.58502	0.000337047797486832	0.0146447043213133	DOWN	-
PB.668.1	356.558968926569	1.64277130094548	0.458243092797039	3.58493412506947	0.000337163296735368	0.0146447043213133	UP	C-Maf-inducing protein-like [Penaeus vannamei]
PB.2209.1	334.186919889716	-1.65786	0.462718702176841	-3.58286	0.000339852816779086	0.0147365494984761	DOWN	-
PB.10113.1	14.2953534113715	2.44104126887848	0.681348299481754	3.58266289170338	0.000340109400720973	0.0147365494984761	UP	-
PB.9028.3	10.7955888459881	4.52042457866413	1.26239365327675	3.58083595155174	0.000342496654433202	0.0148057636534133	UP	-
PB.3723.1	845.393228376689	1.09215410987875	0.305002725627739	3.58080114736988	0.000342542284676773	0.0148057636534133	UP	E3 ubiquitin-protein ligase HECTD1-like [Penaeus vannamei]
PB.5297.4	265.308907746432	-2.59706	0.725370595443854	-3.58032	0.000343172446144313	0.0148149342371412	DOWN	hypothetical protein C7M84_000833 [Penaeus vannamei]
PB.8672.2	620.588780286609	-2.29246	0.640357608293655	-3.57997	0.000343635580654268	0.0148168806388433	DOWN	-
PB.2451.6	521.377613432771	-1.94658	0.545824190060988	-3.56632	0.000362031991957364	0.0155533332011453	DOWN	-
PB.6964.23	990.569227116204	8.06835397573002	2.2630657485934	3.56523180148207	0.000363534745733911	0.0155989854637373	UP	-
PB.7518.7	133.963086137304	8.29074903390265	2.3294888053257	3.55904223061655	0.000372209684625199	0.0159519079228185	UP	-
PB.8962.2	273.042171402424	-1.34607	0.378694765066091	-3.55449	0.000378710907766109	0.0161882819798391	DOWN	-
PB.4835.6	17.6798091275539	-7.26	2.04351996443058	-3.55269	0.000381308131733034	0.0162631818447821	DOWN	-
PB.4298.70	812.398716603514	-9.41872	2.65187018159758	-3.55173	0.000382709514825315	0.0163033333340789	DOWN	-
PB.4233.3	20.2908648251331	6.30968251762577	1.77708184280654	3.55058634084118	0.000384374034165586	0.0163545845053192	UP	tubulin polyglutamylase TTLL6-like [Penaeus vannamei]
PB.8129.1	595.610926012913	-1.15046	0.324535034674623	-3.54496	0.000392670046736558	0.0166675502592621	DOWN	-
PB.8875.33	404.697952900761	4.88426276453937	1.37926379077891	3.54121002609739	0.000398296393852839	0.0168861472336437	UP	-
PB.8911.13	14.9914136203621	6.86976302573324	1.94126278572732	3.53881147686009	0.000401932788467906	0.017009804822467	UP	-
PB.9517.18	334.746785011097	7.59168463849461	2.14535954322737	3.53865377132734	0.000402172966205663	0.017009804822467	UP	-
PB.1756.2	281.660654237172	1.58949681905572	0.450270226063011	3.53009532287681	0.000415409969622049	0.0174861942438412	UP	-
PB.1028.11	390.590103302007	-10.7531	3.04801348140869	-3.52789	0.00041888310855448	0.0176114757016565	DOWN	molybdenum cofactor biosynthesis protein 1-like [Penaeus vannamei]
PB.8269.13	436.747738327279	-5.33169	1.51160504993238	-3.52717	0.000420029294415907	0.0176387420402642	DOWN	mannose-1-phosphate guanyltransferase alpha-A-like [Penaeus vannamei]
PB.8685.3	97.6913334623135	-1.54061	0.437182272816673	-3.52396	0.000425143730351738	0.0178323896270493	DOWN	-
PB.4342.10	8.99806797516085	6.20014440783625	1.76095027251155	3.52090828720183	0.000430071336855784	0.0179949627742661	UP	-
PB.3717.23	16.9567878577257	-3.9918	1.1339128249682	-3.52037	0.00043094090211637	0.0179949627742661	DOWN	-
PC.420.1	50.5179287139626	-1.53498	0.436034874063637	-3.52031	0.000431050514780125	0.0179949627742661	DOWN	-
PB.5525.2	168.621	1.03350298003875	0.29414384605811	3.51359715285213	0.000442082714564466	0.018416091230648	UP	rab3 GTPase-activating protein catalytic subunit-like [Penaeus vannamei]
PB.5175.16	866.502810187685	5.67552718583404	1.61533005687329	3.51354025865145	0.000442177401384799	0.018416091230648	UP	-
PB.10153.9	27.8810988095942	2.02597928467508	0.57814080275724	3.50430081221197	0.000457807906749538	0.0190001002797704	UP	-
PB.2989.1	92.2468521069618	1.09151533797096	0.311639106487396	3.50249797040509	0.000460917295013442	0.0191067739031128	UP	-
PB.5124.3	32.3759507857588	-2.36618	0.676521080821707	-3.49757	0.000469524361398702	0.019440831706839	DOWN	fructose 1,6-bisphosphatase [Scylla paramamosain]
PB.8835.12	70.2570917982491	-1.30146	0.372676277051633	-3.49219	0.000479082430480962	0.0198134405875574	DOWN	-
PB.9648.14	388.544503582195	8.87116188169918	2.54347806630716	3.48780750233837	0.000486998561734748	0.020117354339819	UP	-
PB.1360.8	23.7935661792504	-8.08748	2.31944537415447	-3.48682	0.000488803764203996	0.0201684188762308	DOWN	-
PB.3310.3	2724.77305508335	-1.0858	0.311564618499486	-3.48501	0.000492125929673831	0.020281882936546	DOWN	-
PB.125.5	433.408062232066	1.05744081180455	0.304240117248066	3.47567842587423	0.00050956289877765	0.0209517840155177	UP	-
PB.9270.1	88.3182983661619	-1.8203	0.523840806740362	-3.4749	0.000511037088671993	0.0209880504447294	DOWN	-
PB.2518.3	11.5122535087387	7.58066481699085	2.18236353577925	3.47360313380788	0.000513519967531922	0.02106561135328	UP	-
PB.4239.1	336.10582857534	1.34974327455376	0.388841555299124	3.47119091609292	0.000518155460707383	0.0211822191393907	UP	progesterone-like protein 2, partial [Portunus trituberculatus]
PB.6990.3	812.561690281768	-1.40038	0.403532462197954	-3.47029	0.000519892448924094	0.0212287420129224	DOWN	-
PB.3900.1	27.9081061127723	1.20514771281709	0.347474303330003	3.46830744393935	0.000523747719267822	0.0213388588051123	UP	-
PB.1477.1	843.828691851347	-1.79525	0.517619348511691	-3.46828	0.000523793334662632	0.0213388588051123	DOWN	-
PB.7566.1	172.300955379707	1.73224899098821	0.499597580540382	3.4672885907785	0.000525737114126267	0.0213801341728677	UP	-
PB.514.7	394.855617803228	3.36177879006532	0.970234184176238	3.46491480602653	0.000530399473593999	0.0215139247671785	UP	-
PB.720.7	538.652340609586	-1.58695	0.45801369649009	-3.46485	0.000530518586082274	0.0215139247671785	DOWN	-
PB.3340.10	1551.96211333757	-1.76895	0.510836447403898	-3.46284	0.000534498771401383	0.0215773207047534	DOWN	citron Rho-interacting kinase-like isoform X2 [Penaeus vannamei]
PB.6558.1	1598.50237643289	-8.19453	2.36642322982938	-3.46283	0.000534517043669369	0.0215773207047534	DOWN	-
PB.962.1	255.748229776373	-1.01274	0.292532585455806	-3.46196	0.000536252456259995	0.0216227483586155	DOWN	-
PB.2511.1	3584.3359377117	-1.00616	0.290731515357123	-3.46077	0.000538626468621523	0.0216937930992644	DOWN	-
PB.6227.1	83.9943699808144	1.65931406927378	0.480209030162851	3.45539955529588	0.000549477883309737	0.0221057260137878	UP	-
PB.1759.22	54.6693486996615	-8.49297	2.46021389939311	-3.45213	0.000556186339380685	0.0223249291355262	DOWN	-
PB.5636.12	45.8591273091313	-3.88221	1.12480939359452	-3.45144	0.000557604341635388	0.022353810942091	DOWN	-
PB.2383.3	125.246252598949	-4.2655	1.23595936294906	-3.45117	0.000558167273756468	0.022353810942091	DOWN	serine/threonine-protein kinase RIO3-like [Penaeus vannamei]
PB.10227.3	22.8767643496222	1.8320926927259	0.531302009350574	3.44830747951683	0.000564111457959841	0.0225155432482777	UP	-
PB.4881.13	77.8889237829884	-8.82613	2.56529263315552	-3.44059	0.000580439594090836	0.0231411929509128	DOWN	-
PB.2739.2	450.66680625594	-1.40282	0.40837290766578	-3.43515	0.000592233314910602	0.0235583898769657	DOWN	-
PB.9648.5	154.64364153332	-11.6159	3.38220493911991	-3.4344	0.000593861253562005	0.0235966641367692	DOWN	-
PB.4112.5	163.456063819119	-4.9168	1.43221701034805	-3.433	0.000596939936275984	0.0236358618747953	DOWN	-
PB.10037.13	687.511229979367	-4.3245	1.25978016067407	-3.43274	0.000597515228389712	0.0236358618747953	DOWN	-
PB.4652.4	40.6540155458279	-8.44846	2.46159088702924	-3.43211	0.000598896958172575	0.0236641080139471	DOWN	-
PB.827.2	26.1768810937179	-6.86093	2.00014401691598	-3.43022	0.000603097208018044	0.0238035349039906	DOWN	RNA-binding protein PNO1-like [Penaeus vannamei]
PB.5923.16	602.249593708598	-5.76616	1.68198077496706	-3.42819	0.000607612459808885	0.0239550705372706	DOWN	-
PB.4568.2	275.252913925432	-2.69137	0.786495769619552	-3.42198	0.000621663512053819	0.0244275164719773	DOWN	-
PB.3288.1	157.544127700382	1.25670538065453	0.367347651428257	3.42102467721905	0.000623856712758359	0.0244865486935709	UP	thyroglobulin-like protein [Penaeus monodon]
PB.9007.1	62.5133442602638	1.18064492294913	0.345196107750692	3.42021505005444	0.000625716501060067	0.0245323782600353	UP	protein abrupt-like isoform X1 [Penaeus vannamei]
PB.8640.6	71.2098056566037	3.25573515586261	0.952482081169839	3.41815895566656	0.000630462747983104	0.0246911504715637	UP	-
PB.4346.6	322.406214269734	11.9854060469647	3.50742629367981	3.41715122241106	0.000632801189599453	0.0247553781048272	UP	-
PB.1551.5	44.7447466113628	-1.36763	0.400326599630971	-3.41629	0.000634797963030984	0.0248061126832494	DOWN	-
PB.7877.4	26.8243070647729	2.49001210483513	0.729465420241937	3.4134751774927	0.000641400011691509	0.0250235770221914	UP	-
PB.1315.1	285.601039454572	1.69822981838244	0.497530806618814	3.41331591087494	0.000641775005309144	0.0250235770221914	UP	-
PB.7791.17	12.5170255808217	-3.98166	1.16682304129026	-3.41239	0.00064395104291204	0.0250808316636609	DOWN	-
PB.8786.3	35.6381	2.73277791479496	0.800977891903383	3.41180192664369	0.000645349881328789	0.0251077232095898	UP	zinc finger protein 536-like [Penaeus vannamei]
PB.6586.63	493.817401832417	4.18865193641148	1.22941552965645	3.4070270265595	0.000656746235917775	0.0254394063821133	UP	-
PB.1841.6	148.57962068584	3.47717653841081	1.02176180222724	3.4031185456642	0.000666213681293866	0.0257498489706636	UP	adhesion regulating molecule 1 [Scylla paramamosain]
PB.9640.3	70.4077199259868	-10.2788	3.02331668952968	-3.39983	0.000674284681089894	0.0260334117122757	DOWN	ras-specific guanine nucleotide-releasing factor RalGPS1-like [Penaeus vannamei]
PB.885.2	5.90220439364835	-5.96348	1.75507521614136	-3.39785	0.000679179826966521	0.0261654028338852	DOWN	-
PB.5081.3	31.3935391445895	2.76586536753324	0.81440839002324	3.39616511987839	0.000683371214938603	0.0262718939689163	UP	-
PB.10005.1	68.6855626127595	3.40173842444776	1.0016475912584	3.3961429689798	0.000683426522566962	0.0262718939689163	UP	-
PB.8445.23	84.8398724183366	3.58619115044018	1.05913507586136	3.38596202899205	0.000709291972223846	0.0272366580406606	UP	-
PB.710.5	78.4816048984871	-9.95606	2.94090833238273	-3.38537	0.000710823770056953	0.0272452148435374	DOWN	leucine-rich repeat protein [Scylla serrata]
PB.6205.33	81.7002606915013	-10.6867	3.15681275054201	-3.38528	0.000711052217088624	0.0272452148435374	DOWN	-
PB.2933.7	43.1625175277416	9.14827099029561	2.70289554759795	3.38461876502243	0.000712771761110372	0.0272816085626727	UP	-
PB.10145.25	29.1104403771055	4.07873954815941	1.20529616445207	3.38401437626213	0.00071434262719745	0.0273033437671898	UP	-
PB.1843.4	57.359	-1.4575	0.430728595243478	-3.38381	0.000714880315321846	0.0273033437671898	DOWN	-
PB.4233.2	58.7010782729438	-8.58811	2.54041041003556	-3.3806	0.000723283063108833	0.0275945334830639	DOWN	tubulin polyglutamylase TTLL6-like isoform X2 [Penaeus vannamei]
PB.3938.4	171.766616590982	-1.17268	0.347003230953874	-3.37946	0.000726288689309457	0.0276794086184893	DOWN	-
PB.8070.5	112.527187870736	8.79553294363433	2.60318092026817	3.37876360231168	0.000728125898726665	0.0277196200092043	UP	-
PB.4876.5	34.2903316683463	2.08625808699642	0.61800467067006	3.37579663392258	0.00073602301711617	0.0279675912036289	UP	putative tigger transposable element-derived protein 1-like isoform X9 [Penaeus vannamei]
PB.2462.7	351.063063510898	2.3483220696075	0.696006375433788	3.37399505592733	0.000740856983336261	0.0281136981374594	UP	-
PB.6773.11	203.567050639538	2.37123754004249	0.70292316029736	3.37339509348273	0.000742473327056156	0.0281449006747073	UP	-
PB.7746.1	131.218536607909	2.15301672463098	0.638873458756864	3.3700206122514	0.000751625611613259	0.0284613958893256	UP	unnamed protein product [Sparganum proliferum]
PB.6598.3	86.2190039394014	-3.85447	1.14465652101086	-3.36736	0.000758905156702115	0.0286757734211014	DOWN	-
PB.4438.1	60.1015085929442	1.7499351022969	0.520210041220857	3.36390104695029	0.000768490915813575	0.0290070538116939	UP	probable leucine--tRNA ligase, mitochondrial [Penaeus vannamei]
PB.4705.1	148.987173549514	-1.10386	0.328334715677304	-3.362	0.000773801184943796	0.0291764206361308	DOWN	LOW QUALITY PROTEIN: titin homolog [Penaeus vannamei]
PB.2394.1	61.6488995366142	-1.08966	0.32414498061256	-3.36164	0.000774818271354128	0.0291837236892714	DOWN	-
PC.67.1	28.3033754044663	3.80115426439994	1.13084416389852	3.36134224833922	0.000775646495452384	0.0291839052423767	UP	-
PC.259.1	587.904911903932	-6.25329	1.86201015382124	-3.35836	0.000784073317970199	0.0294696825120019	DOWN	-
PB.8835.17	151.33555066511	-1.43377	0.427047946601888	-3.3574	0.000786802262987643	0.0295409243718973	DOWN	-
PB.9024.12	188.929154542612	-5.26412	1.56880214358835	-3.3555	0.000792206243962536	0.0297123448727663	DOWN	-
PB.2929.4	1259.00589845071	-3.06162	0.91278442993857	-3.35416	0.000796063521337197	0.0298254538972032	DOWN	dipeptidyl peptidase 1-like [Penaeus vannamei]
PB.4063.2	29.5884294220108	-8.40759	2.50688804110264	-3.35379	0.00079711689606261	0.0298333834711162	DOWN	putative DIS3-like exonuclease 2 isoform X2 [Penaeus vannamei]
PB.482.1	25.6180845117297	1.57212976449697	0.469038024945068	3.3518172960094	0.000802829821394444	0.0300155035439697	UP	probable nuclear hormone receptor HR3 isoform X2 [Penaeus vannamei]
PB.1106.1	196.638105731901	-1.4886	0.4444737576826	-3.34914	0.00081062929020375	0.0302751674738583	DOWN	-
PB.5593.5	1546.45285264429	-4.04989	1.21276843652345	-3.33938	0.000839670761385491	0.0312938494172302	DOWN	uncharacterized protein LOC113810835 [Penaeus vannamei]
PB.8480.3	46.4285237761382	1.12749536497166	0.337668700742996	3.33905796566503	0.000840630210077824	0.0312966980417944	UP	-
PB.6558.2	3181.61762978371	-4.36202	1.30665330732788	-3.33832	0.000842880646811884	0.0313475537932357	DOWN	-
PB.2671.1	35.7958451369427	-1.9626	0.588099825095818	-3.33718	0.000846317882940561	0.0314094709162956	DOWN	-
PB.7190.1	608.111302117684	1.77031	0.530595023958512	3.33646252699013	0.000848518667380968	0.0314582082928699	UP	-
PB.5744.4	197.069451231414	-2.59763	0.778969140411878	-3.3347	0.000853927965210705	0.0315957236447736	DOWN	uncharacterized protein LOC113811811 [Penaeus vannamei]
PB.687.3	20.0457224390173	2.78191243429643	0.834239521627272	3.33466871585035	0.000854010756755723	0.0315957236447736	UP	-
PB.4887.2	855.358194143388	1.88015261964266	0.564313925303185	3.33174946663336	0.000863019112468123	0.0318957105351488	UP	-
PB.8161.125	6.36339177099002	-5.8847	1.76705056928722	-3.33024	0.000867718995409214	0.0320360045357175	DOWN	-
PB.1957.8	47.4440396298551	8.09446189180035	2.43092958678752	3.32978048224638	0.00086914476795901	0.0320552528728108	UP	-
PB.4174.1	39.7539797575943	8.09910231467684	2.4334216266622	3.32827744519801	0.000873847933093006	0.032195210283384	UP	-
PB.8674.4	59.086948048411	6.03364308382531	1.81376094583347	3.32659223790525	0.000879149181728441	0.032356889354103	UP	-
PB.1082.5	18.1229357996601	-4.40695	1.32573639559742	-3.32415	0.000886884316081423	0.0325739283055688	DOWN	-
PB.9588.2	21.3044081521047	4.71283335847019	1.41919957108515	3.32076858990781	0.000897699357152871	0.0329370168898232	UP	-
PB.6057.7	80.4882455936669	8.20136514495409	2.47007670093636	3.32028764201739	0.000899247435193649	0.0329596968413325	UP	-
PB.5705.1	1028.34608478443	-1.02281	0.308295629641443	-3.31763	0.000907851666164047	0.0332406886403433	DOWN	-
PB.4670.3	18.086536137042	-7.22781	2.17905665519041	-3.31695	0.000910073378387738	0.0332630823142317	DOWN	-
PB.7563.8	124.449969453468	1.68173325315255	0.507292159935061	3.31511776836415	0.000916045231415268	0.0334370660525761	UP	-
PB.989.7	661.238238462715	-9.20334	2.78026903867054	-3.31023	0.000932185461848502	0.0339912030085354	DOWN	-
PB.8872.1	316.854339898558	-1.0688	0.323359210382811	-3.30529	0.000948776945217106	0.0345606385090749	DOWN	-
PB.8875.12	504.336419069153	-6.95876	2.10626336645631	-3.30384	0.000953691476596279	0.034703990764889	DOWN	-
PB.678.5	208.497481946145	1.2011369446517	0.363669734252242	3.30282350034274	0.000957166126731433	0.0347590563829326	UP	-
PB.8834.2	125.816738472247	3.02438527147352	0.915973507448095	3.30182614112876	0.00096057589880007	0.0348471766439825	UP	-
PB.5749.1	5.76548659242193	5.21559501459031	1.57992157279347	3.30117336480734	0.000962813698361402	0.0348926440808008	UP	-
PB.2130.2	69.5553920479602	-1.73789	0.526665868479071	-3.2998	0.000967537830123976	0.034956619075519	DOWN	-
PB.9863.6	8.29832808385557	6.22381482144809	1.88677976251488	3.29864404160896	0.000971530214163918	0.0350304169772626	UP	-
PB.9044.1	599.798513978348	-1.69929	0.515149659954127	-3.29864	0.000971557144955256	0.0350304169772626	DOWN	general transcription and DNA repair factor IIH helicase subunit XPD-like [Penaeus vannamei]
PB.540.5	40.6063176882824	-5.35802	1.62469333968237	-3.29787	0.000974223085247141	0.0350698592171427	DOWN	-
PB.10346.2	752.536648619773	-1.72938	0.524496361033334	-3.29722	0.000976486536613577	0.0351010266908672	DOWN	60S ribosome subunit biogenesis protein NIP7 homolog [Penaeus vannamei]
PB.780.10	71.0915035646235	-8.1745	2.4797833034821	-3.29646	0.000979126871307063	0.035143909541248	DOWN	-
PB.4789.3	60.5239495451814	3.5362819995929	1.07280244080812	3.29630308906558	0.000979662630893352	0.035143909541248	UP	-
PB.195.1	221.820836869478	-1.08968	0.330677761249465	-3.29528	0.00098323343544524	0.0351758029825323	DOWN	kinesin-like protein KIF14 [Penaeus vannamei]
PB.8282.25	306.268485253266	-11.6323	3.53006818719887	-3.2952	0.000983529067959526	0.0351758029825323	DOWN	-
PB.9897.9	9.82094625294685	7.38405584495592	2.24176514885297	3.29385789975997	0.000988224437287875	0.0352751766067339	UP	-
PB.6509.5	113.630492804679	1.55625821683948	0.472475791832102	3.2938369409464	0.000988298122915293	0.0352751766067339	UP	-
PB.5297.2	305.32907409337	-2.96132	0.899455788734496	-3.29235	0.000993537614178265	0.0354265127357347	DOWN	-
PB.10509.1	59.4542357312325	1.6112074745813	0.489455099926677	3.29183917957474	0.000995345119833832	0.0354552935500206	UP	uncharacterized protein LOC114972201 [Acropora millepora]
PB.3828.6	336.13361671711	-1.11491	0.338805221566227	-3.29072	0.000999304064902257	0.0355605762774405	DOWN	-
PB.7069.1	48.3831037146538	-1.74702	0.530948322715433	-3.29038	0.00100053451713256	0.035568650843259	DOWN	exosome complex component RRP43-like [Penaeus vannamei]
PB.7366.4	1794.28959558171	1.30429731947517	0.396525635751283	3.28931398597713	0.00100431917043406	0.0356674191960866	UP	dnaJ homolog subfamily C member 8-like [Penaeus vannamei]
PB.9561.2	70.5080273960605	-7.86425	2.39164924161348	-3.28821	0.00100825533941031	0.0357505672678578	DOWN	-
PB.1876.1	330.301402360475	5.08865970358295	1.54760115899241	3.28809504568736	0.00100867780006934	0.0357505672678578	UP	putative Gaba-gated chloride channel [Penaeus vannamei]
PB.9519.1	199.989184378871	-6.05807	1.84281944390783	-3.28739	0.00101120480774319	0.0358043276731688	DOWN	E3 ubiquitin-protein ligase TRIM37-like isoform X2 [Penaeus vannamei]
PB.10649.1	187.11692027944	-1.38812	0.422370110002011	-3.28649	0.00101443949073861	0.0358830128445595	DOWN	zinc finger protein 474-like isoform X1 [Penaeus vannamei]
PB.6791.4	11004.577261234	-2.8782	0.875873593023812	-3.28609	0.00101590067773478	0.0358988711076309	DOWN	-
PB.2412.7	676.388265799305	1.13704813733446	0.34618684010339	3.28449266585314	0.00102166157199243	0.0360664851555058	UP	-
PB.3228.2	252.732613288187	2.66346398207775	0.811038378133981	3.28401719805885	0.00102338677143035	0.0360914401391105	UP	-
PB.8027.16	104.413209099475	4.26689669383933	1.29960072611316	3.28323661883504	0.00102622489266876	0.036155555537633	UP	-
PB.9851.4	92.0950792057799	-1.35851	0.413816748793798	-3.28287	0.00102755560411929	0.0361664878617676	DOWN	-
PB.7265.2	9.82731271398574	6.93844071648065	2.11471729440174	3.28102519180634	0.00103430505771859	0.0363318871761346	UP	-
PB.623.11	1346.11055038707	1.18708456717612	0.362091844844533	3.27840735459205	0.00104394625964541	0.0365980091796364	UP	-
PB.7346.4	58.8155508981827	1.57003791071055	0.479084375562925	3.27716367052412	0.00104855568694157	0.0367229711171401	UP	Tigger transposable element-derived protein 1 [Araneus ventricosus]
PB.9742.7	72.3600183427928	6.24886058872584	1.91046299614304	3.27086188078044	0.00107220263026527	0.0374404707630462	UP	-
PB.5812.1	126.240506222886	-1.03029	0.315097600595222	-3.26974	0.00107646693290039	0.0375277254316931	DOWN	-
PB.8902.3	78.3509587489637	-1.92894	0.589953381116697	-3.26965	0.00107681902671986	0.0375277254316931	DOWN	-
PB.6170.1	33.3631841534407	1.39094195548232	0.425515621992814	3.26883875371752	0.00107989823533692	0.0375611709077981	UP	-
PB.2346.2	155.35279364158	-2.0416	0.625113256669463	-3.26597	0.00109089915990244	0.0379066067886491	DOWN	putative mediator of DNA damage checkpoint protein 1-like [Penaeus vannamei]
PB.8134.4	112.181675565409	1.12061792446241	0.343847915958508	3.25905108756754	0.00111785536182724	0.0387293720324954	UP	-
PB.6802.8	6891.77875288257	-1.25883	0.386389769420273	-3.25793	0.00112229678907159	0.0388452784131489	DOWN	-
PB.8911.11	22.6743613193773	4.31298669141892	1.32404904957217	3.25742214218767	0.00112429096049282	0.0388763361099971	UP	-
PB.8747.1	217.037286158318	2.65246811632516	0.814709602182792	3.25572217292959	0.00113104367208548	0.0390336717329363	UP	uncharacterized protein LOC113820470 isoform X2 [Penaeus vannamei]
PB.9698.27	504.036280054836	-2.94711	0.905560149100128	-3.25446	0.00113609338873439	0.039131737586893	DOWN	-
PB.2370.3	40.1015414197804	9.27494969737553	2.8516847307138	3.25244568499475	0.00114416460916071	0.0393714817888186	UP	-
PB.4502.5	53.127408596246	4.70024666384507	1.44617728084418	3.25011789778733	0.00115357173587975	0.039656685775738	UP	-
PB.2928.9	173.892755847265	1.77206882917863	0.546278871437234	3.24389047761706	0.00117909073908116	0.0403773073094236	UP	Serine protease nudel, partial [Armadillidium nasatum]
PB.3253.1	223.932778086662	2.69897138274827	0.832111426495898	3.24352159675767	0.00118061859897056	0.0403906032850516	UP	--
PB.6545.1	30.5040980710362	-7.94217	2.44885548286213	-3.24322	0.00118188512859707	0.0403949417674696	DOWN	-
PB.2862.13	3039.51850835331	-1.34388	0.414462533559002	-3.24247	0.00118499831453658	0.0404623268421195	DOWN	-
PB.4538.6	189.244290454079	-1.28755	0.397165983224624	-3.24185	0.0011875530642439	0.0404996646406807	DOWN	-
PB.6859.1	6.57246141550152	4.44273799145283	1.37133894120566	3.23970818443093	0.00119652084803995	0.0407366572276938	UP	hypothetical protein C7M84_000018 [Penaeus vannamei]
PB.7432.1	2429.55092228327	1.0036982656909	0.30992561321609	3.23851344609937	0.00120154357118642	0.0408305932824163	UP	-
PB.8686.1	507.859921152241	-1.70717	0.527317759109442	-3.23746	0.00120596740983605	0.0409416694509762	DOWN	-
PB.5244.12	167.048656966636	6.78060751488256	2.09595978548365	3.23508473866922	0.00121606634076934	0.0412086441999801	UP	--
PB.4231.6	30.7940965502074	-7.31128	2.26108982787901	-3.23352	0.00122275245176711	0.0413925646112529	DOWN	-
PB.2847.2	73.2391669040527	-8.81068	2.72549894632818	-3.23269	0.00122631922620266	0.041473694975478	DOWN	-
PB.7108.1	20.2200905540238	2.22734814986768	0.690143362089772	3.22737024250036	0.00124933690227648	0.0421716645975099	UP	-
PB.9508.23	13.4480347408996	-4.53667	1.40703609870436	-3.22427	0.00126292795941614	0.0425493875148159	DOWN	-
PB.8331.1	402.996230778434	1.00809573759993	0.31277128208978	3.22310837128123	0.00126807568026229	0.0426822472322282	UP	-
PB.10002.16	62.9370909626361	-6.31549	1.9619215535566	-3.21904	0.00128622652918164	0.043171734030262	DOWN	-
PB.9121.1	74.1099536107794	-1.05059	0.326464822297237	-3.21808	0.00129051156190292	0.043273038115918	DOWN	-
PB.8668.1	1408.33362026566	-5.35114	1.66359388021205	-3.21662	0.00129712456683584	0.0434536729890007	DOWN	-
PB.6263.6	295.211143281112	-2.65828	0.827343876668486	-3.21303	0.00131341917803431	0.0439165244595001	DOWN	disco-interacting protein 2-like isoform X2 [Penaeus vannamei]
PB.2308.1	161.883928967086	-2.82105	0.880224616374617	-3.20492	0.00135102118271096	0.0450887417879706	DOWN	-
PB.9648.7	150.071928555324	5.42135095414678	1.69253725313534	3.2030910658563	0.00135960980560786	0.0451789321381985	UP	-
PB.2773.7	158.681847651525	6.98434294789728	2.18057114820611	3.20298787482495	0.00136009707393443	0.0451789321381985	UP	-
PB.8445.15	396.772384381102	-3.58772	1.12066785095833	-3.20141	0.00136757069762476	0.0453421966659631	DOWN	-
PB.1841.8	61.6659810120791	-9.46407	2.95900860896556	-3.19839	0.00138195920589363	0.045691026244858	DOWN	adhesion regulating molecule 1 [Scylla paramamosain]
PB.4207.1	62.5895234373351	1.44907796414255	0.453151700177908	3.19777673475271	0.00138491458738328	0.0457460649772837	UP	-
PB.9156.33	627.333456868773	5.21218636436928	1.63019722065688	3.19727349447269	0.00138733319755342	0.0457832872633947	UP	-
PB.1494.1	242.303767152517	1.26050677008967	0.394518854541373	3.19504823553998	0.00139807472149807	0.0460948487014476	UP	phosphoserine aminotransferase [Folsomia candida]
PB.65.3	272.393946560963	1.38925771715356	0.43506100684381	3.19324806245464	0.00140682037460241	0.0463400878596963	UP	-
PB.6359.2	5480.93961927476	1.47258073044405	0.461213146307723	3.19284205628765	0.00140879980412648	0.0463527281457047	UP	-
PB.8001.4	91.6085175547078	1.31494201940145	0.411918263932672	3.19224014698307	0.00141173905933969	0.0463527281457047	UP	-
PB.6874.10	117.969993690634	4.6012877790765	1.44150135349715	3.19201072403681	0.00141286086938926	0.0463527281457047	UP	-
PB.2270.1	81.3803088235299	1.40816383414297	0.441177524148423	3.19183040174373	0.00141374316862305	0.0463527281457047	UP	neutral and basic amino acid transport protein rBAT-like isoform X1 [Penaeus vannamei]
PB.4252.8	22.4112659434173	-7.8424	2.45822612836851	-3.19027	0.00142141704236504	0.046550228452681	DOWN	-
PB.5467.2	40.8007891561726	-3.27943	1.02801374147043	-3.19007	0.00142239362960961	0.046550228452681	DOWN	-
PB.6658.2	14.0093173438484	3.76309637565211	1.18009851108598	3.18879851156589	0.00142865418839509	0.0466259580103932	UP	uncharacterized protein LOC113800839 isoform X1 [Penaeus vannamei]
PB.6373.8	1632.14724341737	2.08725239059641	0.655453011144087	3.18444244684013	0.00145033147883307	0.0472898791207732	UP	--
PB.8762.20	29695.0920835379	-1.44174	0.452788665612211	-3.18412	0.00145192926110609	0.0472984639718594	DOWN	-
PB.6130.5	8.42165327210907	5.54213625470405	1.74213758898947	3.18122764225457	0.00146652344124103	0.0476891743157143	UP	-
PB.9776.8	67.4858334972453	3.6426712820365	1.14505850385723	3.18120975458096	0.00146661400006006	0.0476891743157143	UP	-
PB.7440.2	55.8929387477818	-4.4674	1.40444143228254	-3.18091	0.00146814860248355	0.0476953170649171	DOWN	-
PC.532.1	22.7105769143293	5.18020791200411	1.62887185334733	3.1802427559656	0.00147151724054814	0.0477609757845676	UP	-
PB.4451.2	1626.17202301277	1.30619434854209	0.410826376067935	3.17943156679427	0.00147564208369689	0.0478510360223868	UP	-
PB.789.1	149.467531723315	1.25866340562654	0.396826433468424	3.17182349629614	0.00151485045659094	0.0489879970191175	UP	-
PB.7129.2	42.6144622606707	-7.87555	2.48634	-3.16753	0.00153739615862242	0.0496265319217254	DOWN	-
PB.6914.6	57.9165824396519	1.28269334808339	0.405043276139121	3.16680568138308	0.00154123268180693	0.0496714708819989	UP	-
PB.829.8	22.1023983170489	-8.00854	2.52903258389743	-3.16664	0.00154210730440671	0.0496714708819989	DOWN	-
PB.4067.1	367.095988403525	-5.20395	1.64345399160819	-3.16647	0.00154299267672265	0.0496714708819989	DOWN	E3 ubiquitin-protein ligase [Armadillidium vulgare]
PB.8013.1	40.3985507343847	-1.42287	0.449411797375585	-3.16607	0.00154513124405577	0.0496894787006386	DOWN	-
PB.5886.2	351.285873195998	-1.82687	0.577194103194399	-3.16509	0.00155036088462256	0.0497730442334034	DOWN	Tumor suppressor candidate 4 [Penaeus vannamei]
PB.5825.41	533.521234622876	20.7842724301627	4.25081452655871	4.88947995738331	1.01102715591761e-06	7.8755682389424e-05	UP	-
PB.4691.22	78.6879428830132	32.865182854586	4.24751810642457	7.73750270890567	1.01388522885415e-14	9.11387891964523e-12	UP	-
PB.4850.6	39.6728225775135	-22.6125	4.24828638958422	-5.32273	1.02219250998511e-07	1.0351305466115e-05	DOWN	-
PB.1434.3	547.590318272425	1.11999900318023	0.229204487729659	4.88646192870902	1.02664168425824e-06	7.97966254718528e-05	UP	-
PB.9698.30	25.2247958665465	32.8672706740481	4.24879212997031	7.73567396771605	1.02856743725364e-14	9.11387891964523e-12	UP	-
PB.9904.3	47.8072096381313	22.6841345795701	3.96182434391936	5.72567903329331	1.03020835374326e-08	1.60147695972466e-06	UP	-
PB.3989.26	273.661497905793	-25.9221	4.24725023561292	-6.10327	1.03919636511307e-09	2.57568089291627e-07	DOWN	-
PB.3849.1	186.108276258652	-24.1669	4.22248943948929	-5.72337	1.04429550196419e-08	1.60927310667045e-06	DOWN	-
PB.2199.8	109.624209955198	24.3099323712917	4.24748446635883	5.7233716953723	1.04430441704767e-08	1.60927310667045e-06	UP	-
PB.460.11	1097.40512272451	-25.9143	4.24724380626819	-6.10143	1.05124741175641e-09	2.58745569547794e-07	DOWN	RNA-binding protein 1-like isoform X4 [Penaeus vannamei]
PB.1286.9	41.8563333000618	22.7310273556791	3.97259776895541	5.7219554250659	1.05304939689873e-08	1.61572423265289e-06	UP	-
PB.7734.4	140.515770743427	-6.55736	1.48839037739231	-4.40567	1.05455915262481e-05	0.000716029502806155	DOWN	-
PB.5983.16	71.516298550845	-32.844	4.24764292082323	-7.73229	1.05625520995634e-14	9.13093985523968e-12	DOWN	-
PB.9126.59	686.171638657055	-27.4304	4.24717746045621	-6.4585	1.05744746429471e-10	3.17619580313536e-08	DOWN	-
PB.5050.13	111.83408483228	-23.3175	3.27374518022364	-7.12258	1.05924697677603e-12	4.6349247651695e-10	DOWN	-
PB.1515.26	389.554663095245	25.9048967903395	4.24724593663197	6.09922221995976	1.06585808320803e-09	2.60532469263051e-07	UP	-
PB.8924.9	37.0258492939775	22.3526131266883	3.90802583678266	5.71966871772027	1.06731946021441e-08	1.63056050122325e-06	UP	-
PB.2196.2	1605.76780195814	13.3822874893499	2.19463208235517	6.09773619776333	1.07581090757697e-09	2.611641506661e-07	UP	-
PB.2466.26	51.1795801091449	22.5698106557369	4.24837478919241	5.31257522597889	1.08086784126413e-07	1.08832951414558e-05	UP	-
PB.6748.11	33.2542998107735	20.6929	3.89556870494741	5.3118962551578	1.08490363668964e-07	1.08929857210173e-05	UP	-
PB.2590.4	77.7293030480865	24.2822816236944	4.24751890576686	5.71681543093931	1.08538896176529e-08	1.6510489687488e-06	UP	DCC-interacting protein 13-alpha-like isoform X2 [Penaeus vannamei]
PB.2064.16	73.4660131804834	23.0084706071026	4.02616167633875	5.71474085164551	1.09871331689767e-08	1.66417504661556e-06	UP	-
PB.4658.25	117.331526329239	-24.6272	4.04150430958089	-6.09356	1.10423884811476e-09	2.66241751658036e-07	DOWN	-
PB.1286.17	109.878950799252	-24.2671	4.24748553281188	-5.7133	1.10809027996988e-08	1.67123590608394e-06	DOWN	-
PB.368.3	72.1216145068232	-3.93832	0.808484056573828	-4.87123	1.10903398926912e-06	8.60120168088955e-05	DOWN	LOW QUALITY PROTEIN: cap-specific mRNA (nucleoside-2'-O-)-methyltransferase 1-like [Penaeus vannamei]
PB.9187.13	14.968237698784	-31.5794	4.25200088272735	-7.42695	1.11127297838503e-13	6.79083589187944e-11	DOWN	-
PB.6582.5	73.5348232190942	9.1901057727654	1.88726851274852	4.86952742054781	1.11865460257569e-06	8.63801199980182e-05	UP	DNA-binding protein Ikaros-like [Penaeus vannamei]
PB.2660.3	71.4268713903602	38.5555420610626	4.24800785269553	9.07614660754395	1.12486806726701e-19	2.65791326054297e-16	UP	-
PB.228.1	217.061647247917	-22.5365	4.24839398945822	-5.30472	1.12845394465722e-07	1.12532374619239e-05	DOWN	-
PB.5050.15	315.675694352119	-11.5849	2.18390019361446	-5.30469	1.12861723430797e-07	1.12532374619239e-05	DOWN	-
PB.10143.5	756.288342997984	-11.2136	2.11400271352971	-5.30442	1.13030853382753e-07	1.12532374619239e-05	DOWN	-
PB.6155.3	106.56034908518	-20.6884	4.25127062738251	-4.8664	1.13651769827278e-06	8.75686886519181e-05	DOWN	-
PB.5385.14	135.465	-31.5532	4.2502510530805	-7.42383	1.1377702446036e-13	6.83491369143821e-11	DOWN	-
PB.2673.6	83.4687667127871	-22.529	4.24823797286947	-5.30313	1.13830821773814e-07	1.1301136739858e-05	DOWN	-
PB.3478.11	88.3601590910183	30.2183900231967	4.24886507714165	7.11210863949711	1.14283242865449e-12	4.93968411814645e-10	UP	-
PB.1286.22	134.786125401575	9.57254148600035	2.18160838867976	4.38783676102078	1.14483647182542e-05	0.000772572784379943	UP	-
PB.7156.1	136.480938251141	1.68176769115134	0.383307955207714	4.3875105337691	1.14655442424132e-05	0.000772572784379943	UP	-
PB.4996.6	61.3380684677129	-21.5974	4.07451573445377	-5.30061	1.15417411027368e-07	1.14068393326515e-05	DOWN	-
PB.7221.4	40.6686012590129	22.5184029882546	4.24842190766949	5.30041589033404	1.15539184618172e-07	1.14068393326515e-05	UP	-
PB.9116.6	158.374244643389	24.8988989578448	4.09164497849658	6.08530287664243	1.16271298685645e-09	2.78446191845629e-07	UP	-
PB.5151.25	87.3220354861894	6.81727128383908	1.55528448758593	4.38329536380877	1.16897452723244e-05	0.000784696291073852	UP	-
PB.6661.25	122.498724322441	24.2265915338983	4.24750764319119	5.70371935003669	1.17221021377533e-08	1.76045112740844e-06	UP	-
PB.9340.11	3461.57713890303	-28.8065	4.24715334630345	-6.78255	1.18072459897103e-11	3.83930476709452e-09	DOWN	-
PB.6795.5	243.131793621363	-25.1598	2.63203241855897	-9.55907	1.18820341886492e-21	4.21134937748293e-18	DOWN	-
PC.232.1	98.9917350304454	24.2137648115607	4.24751098222782	5.70069504537468	1.1931992274023e-08	1.77944765393741e-06	UP	-
PB.8835.2	1042.82296648362	-1.11925	0.230461165437548	-4.85656	1.19440204487611e-06	9.16302850141643e-05	DOWN	-
PB.3758.1	61.3100824195219	24.2130405330867	4.24756487743972	5.70045219596068	1.19490037986938e-08	1.77944765393741e-06	UP	-
PB.4317.2	51.112006727325	-22.489	4.24839768145942	-5.29354	1.19973230018476e-07	1.18116977542913e-05	DOWN	activating transcription factor 2 [Scylla paramamosain]
PB.5999.8	116.541241928943	-27.3503	4.24741434263964	-6.43928	1.2004527148459e-10	3.57543240103221e-08	DOWN	-
PB.3352.18	35.0246726177092	30.1827885216063	4.24802751195658	7.10513018963584	1.20209169055064e-12	5.13322117929954e-10	UP	-
PB.1914.4	28.012779378673	22.4858398174258	4.24846809641988	5.29269357968682	1.20527778190857e-07	1.18334239402176e-05	UP	-
PB.8896.10	15.8111591476422	-20.0685	3.79354404930779	-5.29018	1.22197120225316e-07	1.19641782655964e-05	DOWN	-
PB.8034.10	44.3612274106447	22.4722831658016	4.2484152223055	5.28956846021432	1.22605285922552e-07	1.19710720356833e-05	UP	-
PB.4069.4	69.5647152598376	-23.5429	3.17555824763573	-7.41379	1.22740974014043e-13	7.25051390329953e-11	DOWN	-
PB.5363.16	19.3074987403399	-20.6236	4.25191596620688	-4.85043	1.23196070220406e-06	9.43075230415084e-05	DOWN	-
PB.6034.39	68.4219686556605	1.68369091471236	0.385631754125799	4.36605880272793	1.26508435814922e-05	0.000847606519959979	UP	-
PB.9916.4	61.4886130175933	22.3571636454241	3.9290613085657	5.69020483255976	1.26887070006889e-08	1.88169808462518e-06	UP	-
PC.182.1	51.230731367353	1.75178090965718	0.401465999110911	4.36346020220066	1.28021239058501e-05	0.000856123919990652	UP	-
PB.5936.9	87.4734264536053	22.6833854967536	3.98799843128768	5.68791234188861	1.28601801008778e-08	1.89918068048088e-06	UP	-
PB.1427.1	1465.92373670399	-14.3419	1.67843145123675	-8.5448	1.28758420766334e-17	2.40188668801114e-14	DOWN	uncharacterized protein LOC113810019 [Penaeus vannamei]
PB.5890.2	131.881642236128	-1.1273	0.258435612892129	-4.362	1.28877627114649e-05	0.000859370878616558	DOWN	-
PB.1847.23	29.9801038359599	-1.86248	0.426997335245147	-4.36181	1.28991707085746e-05	0.000859370878616558	DOWN	-
PB.1675.7	38.0206267393619	22.4186037866772	4.24849621744396	5.2768327048588	1.31435774111655e-07	1.27629538132586e-05	UP	-
PB.6051.5	76.7022267478414	22.2500793670994	3.13702571827151	7.09273093857806	1.31490954987899e-12	5.54813561623344e-10	UP	-
PB.1792.3	123.226416485446	24.1425779820733	4.24755876753347	5.68387144319436	1.31679275909216e-08	1.93655957512463e-06	UP	-
PB.719.5	189.894263977779	25.760809247774	4.24727050706525	6.06526219719733	1.31738557521521e-09	3.11280646282352e-07	UP	-
PB.2196.8	115.713162449234	27.2922545896717	4.24775152226595	6.42510618773501	1.31777495066228e-10	3.89215813136028e-08	UP	-
PB.5222.10	105.587668686845	-23.3649	4.1112529106075	-5.68315	1.32239367070551e-08	1.93676028391799e-06	DOWN	-
PB.4380.26	276.223457305035	12.4697747126779	2.86250551626975	4.3562447798975	1.32312806055584e-05	0.00087819527809514	UP	-
PB.4632.20	237.844061131712	-7.30432	1.51058903255152	-4.83541	1.32870060918442e-06	0.000101493826920956	DOWN	-
PC.111.1	194.247182934002	7.91101397376558	1.6367529100923	4.8333587342267	1.34248553105317e-06	0.000102326268122834	UP	-
PB.3627.37	2742.8517648939	-5.32607	0.787436702246976	-6.7638	1.34415052057022e-11	4.33097517277913e-09	DOWN	-
PB.2378.16	97.7364937931195	23.6018798505234	3.32971985074072	7.08824793331278	1.35820486547578e-12	5.66339471141858e-10	UP	-
PB.9340.15	305.520015731884	-9.01132	2.0719972870557	-4.3491	1.36698074219022e-05	0.000905605578419585	DOWN	-
PB.1698.18	36.5833588451945	22.3827572165086	4.24853151920461	5.26835145634013	1.37654366479697e-07	1.33302833637703e-05	UP	-
PB.5849.4	106.894022581362	22.4807202019348	3.17256329062718	7.08598005541777	1.38063695438757e-12	5.68999018306497e-10	UP	-
PB.6250.8	97.5786672009592	-22.374	4.24832860103478	-5.26653	1.39025885875551e-07	1.34163066985809e-05	DOWN	-
PB.1608.1	58.0270063163222	18.6922162267571	3.87319968671515	4.82603989948421	1.39274617856796e-06	0.000105929405165202	UP	-
PB.7624.4	149.641443702151	-24.7816	4.09204988974345	-6.05604	1.39509419690473e-09	3.27459096827114e-07	DOWN	-
PB.8388.9	85.2170849573539	22.371608383037	4.24853182855592	5.2657269112754	1.39635726664553e-07	1.34163066985809e-05	UP	-
PB.8855.19	32.1075885602866	22.3716217743097	4.24857952781483	5.26567094433468	1.39678277001844e-07	1.34163066985809e-05	UP	-
PB.816.5	107.489471700238	24.0994727419823	4.2475445402273	5.67374220887926	1.39711328659833e-08	2.02942156626659e-06	UP	-
PB.905.3	642.27155947358	-1.22311	0.281555906478837	-4.34411	1.39841986090064e-05	0.000924705133020549	DOWN	-
PB.6138.26	11758.5349631041	30.0840846940633	4.24714386181938	7.08336841718754	1.40691981200536e-12	5.73166194217308e-10	UP	-
PB.4691.39	357.579851470523	-26.3515	4.1078924768565	-6.41484	1.40974864162551e-10	4.12939843844073e-08	DOWN	-
PB.3901.4	43.806971776718	22.3618259341549	4.24869935770664	5.26321682271851	1.41556469939436e-07	1.35599620650363e-05	UP	-
PB.7320.27	135.056047451876	-23.7009	4.17901473924685	-5.67141	1.41628459492502e-08	2.04887244481337e-06	DOWN	-
PB.3222.5	60.2634847366246	31.4112464241232	4.24836440156033	7.39372696291932	1.42769428242707e-13	8.23772598102558e-11	UP	-
PB.654.8	154.424581515656	24.8978622806726	4.11380384254225	6.05227260065132	1.42816522486353e-09	3.33016184637092e-07	UP	-
PB.7595.3	407.508405119961	-1.4596	0.302776378011452	-4.8207	1.43052978157686e-06	0.000108570164985929	DOWN	-
PB.9340.22	1094.55960273962	27.2331689061731	4.24718973314448	6.4120443439692	1.4358105641901e-10	4.17126506775326e-08	UP	-
PB.1082.15	454.76813790403	-25.5258	3.4529306507219	-7.39249	1.44101518162567e-13	8.23772598102558e-11	DOWN	-
PB.2451.7	197.528799795436	11.7466236109963	2.70833698979896	4.33720901617499	1.44303385773814e-05	0.000950658903713993	UP	-
PB.8875.52	131.295218402705	22.3453620322739	4.24844467538033	5.25965706032726	1.44324311364386e-07	1.37878344142532e-05	UP	-
PB.10459.15	369.292605705393	25.4143208854994	3.76374587262578	6.75240086487802	1.45418423107978e-11	4.64330195514962e-09	UP	-
PB.275.2	136.914408540796	23.9794111177256	4.23155131680518	5.66681326124861	1.45477739005467e-08	2.09600305023202e-06	UP	uncharacterized protein LOC113805257 [Penaeus vannamei]
PB.6283.16	845.194900028596	35.0754491965753	4.24716660003206	8.25855270106676	1.4744936182816e-16	2.17751988803145e-13	UP	-
PB.9954.1	142.606234799515	1.25985104813417	0.290811007300172	4.33219863247392	1.47627660437586e-05	0.000968956883127656	UP	-
PB.1286.56	111.641966352618	24.0508300843418	4.24756604589469	5.66226159275079	1.49390850636998e-08	2.14366798345228e-06	UP	-
PC.820.1	82.0005451357662	-1.01821	0.193954390533452	-5.24975	1.52304818797716e-07	1.45111282060415e-05	DOWN	-
PB.6620.7	26.2364637549727	-22.0971	3.90485301994345	-5.65887	1.52373265079445e-08	2.1776474331495e-06	DOWN	-
PB.9798.3	203.889931040816	-1.51136	0.349540781082995	-4.32386	1.53325799410931e-05	0.00100449654501324	DOWN	putative nuclease HARBI1 [Penaeus vannamei]
PB.8896.1	24.4837440014316	20.3190817061459	3.17407960604393	6.40156651000664	1.53790792188043e-10	4.43155044513886e-08	UP	elovl1 [Gecarcoidea lalandii]
PB.5142.13	104.205032721063	22.2959496936515	4.2485222562999	5.24793053881029	1.53817267365922e-07	1.46159394296257e-05	UP	-
PB.6250.7	208.336958427816	-28.6533	4.2489589310376	-6.74361	1.54497982090176e-11	4.88917141001974e-09	DOWN	-
PB.4294.9	146.083112087932	24.0227127152907	4.2475284717194	5.65569198069821	1.55219619089655e-08	2.20941725276894e-06	UP	-
PB.4957.14	254.763576527513	25.6474377374574	4.24727669881646	6.03856060157424	1.55495029608016e-09	3.60209825777576e-07	UP	-
PB.4020.23	28.2372319693182	22.2852696728184	4.24852719662842	5.24541061912084	1.55934642492511e-07	1.47775174702194e-05	UP	-
PB.5593.7	135.454265314003	16.499041029731	3.81964053077945	4.31952716408216	1.56363862041091e-05	0.00101688153437108	UP	uncharacterized protein LOC113810835 [Penaeus vannamei]
PB.7259.22	32.5303783378314	-22.2764	4.24856335914602	-5.24327	1.57757428795542e-07	1.48707355021287e-05	DOWN	-
PB.2035.3	24.655446183525	31.3630312686355	4.24951840758211	7.38037308243605	1.57846584270127e-13	8.88024839093035e-11	UP	-
PB.6473.15	99.5891903579566	22.9744383335626	4.06435966542759	5.65265877648296	1.57984744864243e-08	2.23189076814724e-06	UP	-
PB.9340.20	1119.89893196443	-25.0148	3.03198661827787	-8.25029	1.58009448558426e-16	2.24013155410252e-13	DOWN	-
PB.3505.8	69.1840532861028	24.0098178312683	4.24758624481362	5.65257924087704	1.58057890924853e-08	2.23189076814724e-06	UP	-
PB.5986.9	396.167720506787	-32.6171	4.24719521303633	-7.67967	1.59496876957561e-14	1.31585166429719e-11	DOWN	gelsolin [Homarus americanus]
PB.3766.1	18.700868129929	-32.634	4.24946370800824	-7.67956	1.59641174744743e-14	1.31585166429719e-11	DOWN	-
PB.7769.9	138.831869289208	23.9938701773609	4.24754155343899	5.64888415463163	1.61492631607252e-08	2.27134259605391e-06	UP	-
PB.8445.33	252.608411936183	-25.6178	4.24728682110622	-6.03158	1.6236449621034e-09	3.73680833713187e-07	DOWN	-
PB.8443.1	173.579221763128	8.29852408858486	1.73111036735409	4.79375795159076	1.63685752663005e-06	0.000123699661655328	UP	-
PB.780.3	85.9770634799783	-23.9825	4.24755124770702	-5.64619	1.64045686543185e-08	2.2981309360277e-06	DOWN	-
PB.4181.1	116.382274804817	22.2439064340923	4.24862919323661	5.23554902590754	1.64495152651256e-07	1.54647259825423e-05	UP	transmembrane protein 64-like [Penaeus vannamei]
PB.2917.5	336.288607235944	11.2585028767778	2.15091396606845	5.23428786756945	1.65622160272865e-07	1.55294873718285e-05	UP	-
PB.9475.14	45.1455106882015	-23.5216	4.16732578778106	-5.64429	1.65866035808262e-08	2.3057350814804e-06	DOWN	-
PB.5050.7	63.6319814275215	23.9745522363997	4.24759600513981	5.64426376882106	1.65889582083205e-08	2.3057350814804e-06	UP	-
PB.5211.4	66.5474216084282	23.9712160544472	4.24759251720083	5.64348297473794	1.66644012629083e-08	2.30717333578617e-06	UP	-
PB.245.9	164.728521645651	32.5937306187836	4.24729564096569	7.67399620229234	1.66719019180187e-14	1.34295959018259e-11	UP	unconventional myosin-VI-like isoform X1 [Penaeus vannamei]
PB.6586.8	901.453649674457	10.7329058392048	2.24084315487987	4.78967294780622	1.67053363561642e-06	0.000125976007759899	UP	-
PB.5154.5	59.1394932554371	22.2297386759673	4.24862022846603	5.2322254003845	1.67481347304473e-07	1.566237834436e-05	UP	-
PB.3897.3	46.6282752609686	-22.224	4.24842095566349	-5.23111	1.68495676577986e-07	1.57157691182988e-05	DOWN	-
PB.7062.2	28.4338563099107	-21.1569	3.14391900973766	-6.72947	1.7028402471423e-11	5.34104131676676e-09	DOWN	-
PB.1286.14	87.8901438840684	-23.9546	4.24759834814991	-5.63956	1.70481712141957e-08	2.35112191573828e-06	DOWN	-
PB.6964.21	550.742092974964	-27.1203	4.24718941375195	-6.38547	1.70875363648091e-10	4.88414154337041e-08	DOWN	-
PB.6947.12	76.431434559141	31.3037411253714	4.24818537343321	7.36873238186237	1.72258059513525e-13	9.53959750521541e-11	UP	-
PB.5173.75	514.526365952133	-7.48909	1.4329715492646	-5.22627	1.72965135112016e-07	1.60448433329897e-05	DOWN	-
PB.6595.1	53.7023607116304	7.68271986343563	1.4700856917065	5.22603539832934	1.73183218009577e-07	1.60448433329897e-05	UP	tetratricopeptide repeat protein 19, mitochondrial-like [Penaeus vannamei]
PB.4706.10	36.2559584088801	-21.6552	3.84173086485493	-5.63683	1.7320649157111e-08	2.37944096153288e-06	DOWN	-
PB.7032.5	74.0271530525062	22.2023726026318	4.24865487644854	5.22574161664806	1.73458446290126e-07	1.60448433329897e-05	UP	-
PB.4294.13	62.6843952024635	22.1994723931241	4.24873020017466	5.22496636576534	1.74186769117376e-07	1.60448433329897e-05	UP	-
PB.8822.29	176.127316196337	22.198235170115	4.2485802189354	5.22485960631747	1.74287297440991e-07	1.60448433329897e-05	UP	-
PB.3384.10	501.367247226924	-32.5675	4.24722048403635	-7.66795	1.74766576558906e-14	1.37650039399496e-11	DOWN	-
PB.6309.7	109.324080866521	-23.9262	4.2476104820847	-5.63287	1.77238494651436e-08	2.42543010267601e-06	DOWN	-
PB.2183.6	57.7230118576404	-29.9519	4.24801812450823	-7.05079	1.77908626326483e-12	7.16547209419266e-10	DOWN	organic cation transporter protein-like [Penaeus vannamei]
PB.7088.3	35.8306592734344	22.1830857568744	4.2487771084094	5.22105189113557	1.77909676554958e-07	1.63049204518666e-05	UP	-
PB.6620.8	41.7361902932403	22.1820953266072	4.24870740218428	5.22090443677136	1.78051407636141e-07	1.63049204518666e-05	UP	-
PB.5742.11	18.3988025681339	-22.1807	4.24880782477315	-5.22045	1.78492484702882e-07	1.63049204518666e-05	DOWN	-
PB.5896.11	677.156143839762	25.5520724867999	4.24728491268519	6.01609569692031	1.78673970410397e-09	4.08563969887465e-07	UP	-
PB.6006.8	234.391717759044	-6.98595	1.62865335557174	-4.2894	1.79153691184829e-05	0.0011608307635583	DOWN	-
PB.2301.1	964.060595504707	-1.02028	0.181194532169609	-5.63087	1.79300415472112e-08	2.44420947137618e-06	DOWN	serine protease [Scylla paramamosain]
PB.6147.10	33.6598480924946	-27.0972	4.24920931794964	-6.377	1.8059213176213e-10	5.12058154083614e-08	DOWN	-
PB.4817.1	98.1847349573583	1.6767290205412	0.32136406768904	5.21753733265428	1.81317686391987e-07	1.65204184030622e-05	UP	-
PB.1412.8	153.632763632791	-2.22936	0.520222347560661	-4.28539	1.82417027184881e-05	0.00117981873987477	DOWN	-
PB.9689.42	41.9239337043398	9.57695828299805	1.83700757506228	5.21334719192618	1.85463311954255e-07	1.68548106810119e-05	UP	-
PB.10037.38	122.816180841839	-23.8907	4.24760355368246	-5.62451	1.86039770917206e-08	2.52636306537108e-06	DOWN	-
PB.5023.4	12.7630294034251	-20.2763	4.25312517649217	-4.76739	1.86626529541385e-06	0.000140139917087612	DOWN	-
PB.2713.6	54.5227020298536	27.0658631690134	4.24820861546055	6.37112383570626	1.87648046990814e-10	5.27842042023446e-08	UP	-
PB.3880.15	182.995825260027	-23.5547	4.18977867368547	-5.62194	1.88826648406107e-08	2.55148749201947e-06	DOWN	-
PB.7449.2	146.854665991117	-1.54153	0.360394900047301	-4.27735	1.89131627954724e-05	0.0012210186319853	DOWN	-
PB.7843.14	22.7202654360375	-21.7354	3.86649484558646	-5.62148	1.8932968721641e-08	2.55148749201947e-06	DOWN	-
PB.4658.12	59.4492734054641	9.50294419654191	2.22348072130812	4.27390447125223	1.92079356968379e-05	0.00123779429982368	UP	-
PB.2683.3	70.215613387557	-22.6917	4.03948355379485	-5.61747	1.93774018053516e-08	2.60148959161772e-06	DOWN	-
PB.7559.30	407.876166675286	-39.353	4.24721	-9.26562	1.93941141683512e-20	6.24895989517157e-17	DOWN	-
PB.10632.1	53.4880780778766	-1.5536	0.298670151759147	-5.20173	1.97442776244279e-07	1.78976069524961e-05	DOWN	-
PB.7843.7	63.4790127887681	23.8406952208868	4.24766877971874	5.61265401264772	1.99246735337984e-08	2.66486869456007e-06	UP	-
PB.7919.6	99.1283661683054	22.9171891085617	2.54268197163103	9.0129986228129	2.00497795906292e-19	4.4414021126917e-16	UP	-
PB.972.2	31.8025314800092	22.0850544456957	4.2489106213573	5.1978157259144	2.01643869523671e-07	1.82317950702232e-05	UP	-
PB.9197.18	48.5417828758348	30.1887653364689	3.94670329177037	7.64910942239266	2.0237597929745e-14	1.55930692048685e-11	UP	-
PB.2308.7	98.9656528710799	-22.5157	2.73922550832029	-8.21975	2.03929641217501e-16	2.7799531821815e-13	DOWN	uncharacterized protein LOC113820202 isoform X1 [Penaeus vannamei]
PB.3675.12	21.9314213658091	21.4957043096523	3.83299042485056	5.60807670436339	2.0458735821659e-08	2.72601117942503e-06	UP	-
PB.1973.12	2643.98714556598	6.63191424511792	1.55691427848421	4.25965278677683	2.04744705417311e-05	0.0013170175306907	UP	-
PB.9233.3	29.7175314765201	22.0688753045493	4.24894421915802	5.19396682240336	2.05859842878104e-07	1.85656244557981e-05	UP	-
PB.8955.1	68.7231776092044	22.9324057480221	4.09026234243773	5.60658555078273	2.06356997917731e-08	2.7325857621215e-06	UP	putative transcription elongation factor SPT6-like isoform X2 [Penaeus vannamei]
PB.2274.1	53.9402670858688	22.1099241556686	3.94371990205476	5.60636269937652	2.06622741937354e-08	2.7325857621215e-06	UP	-
PB.9475.5	368.442929998781	-23.5752	3.3538204376881	-7.02936	2.07484824695443e-12	8.25861349821036e-10	DOWN	-
PB.3880.12	204.458424879102	23.8080934230165	4.24762372123675	5.60503824855852	2.08208980479237e-08	2.74332747030692e-06	UP	-
PB.4866.10	37.8101278707416	22.0541657286702	4.24886660231214	5.19059970408787	2.09617839510889e-07	1.88565611314326e-05	UP	disabled homolog 2-interacting protein-like, partial [Penaeus vannamei]
PB.6595.6	123.225304906315	22.2084449326328	3.1600534263726	7.02787008197064	2.09710017447432e-12	8.25861349821036e-10	UP	tetratricopeptide repeat protein 19, mitochondrial-like [Penaeus vannamei]
PB.5450.7	77.9824892080206	23.7972414191879	4.24765286454876	5.6024449685617	2.11349148449099e-08	2.77438809943757e-06	UP	putative brain protein I3, partial [Procambarus clarkii]
PB.3605.41	46.6800973363644	-22.0451	4.24881548686785	-5.18852	2.11970368854689e-07	1.90199133754854e-05	DOWN	-
PB.1024.2	13.4145439474162	-32.2622	3.92758378262847	-8.21426	2.13478943335901e-16	2.8023459957979e-13	DOWN	Retrovirus-related Pol polyprotein from transposon 412 [Exaiptasia diaphana]
PB.8690.3	10069.9758157072	-1.0098	0.19467719432404	-5.18703	2.13676895054614e-07	1.90764488448884e-05	DOWN	Haloalkane dehalogenase [Penaeus vannamei]
PB.1020.43	26.3884710235983	20.1620275300198	4.25356444495721	4.74003104711927	2.13685473376105e-06	0.000160119539806962	UP	-
PB.719.7	74.194106755082	-23.7883	4.24763434807004	-5.60036	2.13908236983832e-08	2.79761979461917e-06	DOWN	-
PB.4932.8	357.708225524085	25.4266785529807	4.24729501618301	5.98655814020458	2.14327997738708e-09	4.86950463067503e-07	UP	-
PB.3611.7	86.7005343304149	23.7842562307815	4.24764792495053	5.59939445335703	2.15101849141916e-08	2.80288780850622e-06	UP	-
PB.2654.4	40.3037073856318	22.818966173696	3.81294630288079	5.98460202716613	2.16919583199207e-09	4.89699413205701e-07	UP	-
PB.3207.11	20.9412183877128	22.0248453524948	4.24898421249459	5.18355546902915	2.17695444220827e-07	1.93863809786904e-05	UP	-
PB.4724.7	69.2834544685658	9.23950927266863	1.95087066964242	4.73609522991196	2.17875241286809e-06	0.000162914602888784	UP	-
PB.2468.21	79.0926645489939	-23.7745	4.24762066980581	-5.59712	2.17939006892049e-08	2.82945502610802e-06	DOWN	protein phosphatase 1 regulatory subunit 37-like [Penaeus vannamei]
PB.2786.2	14.3562615540247	29.8403929064196	4.24927798830122	7.02246193084422	2.17992412386119e-12	8.49044513428707e-10	UP	zinc finger protein OZF-like [Penaeus vannamei]
PB.3673.3	500.79809187829	-2.48595	0.585595359052667	-4.24517	2.18423670517052e-05	0.00140246198444491	DOWN	uncharacterized protein LOC113822365 [Penaeus vannamei]
PB.4593.9	35.4372105929556	-22.0212	4.24890243440453	-5.1828	2.18585198726136e-07	1.94168300713043e-05	DOWN	-
PB.8279.4	264.550301832703	1.64020802089138	0.386438673237128	4.24441996747284	2.1915956706317e-05	0.00140464241146834	UP	-
PB.5296.5	76.5324974361078	22.3562716652864	3.9950261258112	5.59602639913823	2.19320320489215e-08	2.83699639383184e-06	UP	-
PB.9224.5	41.4979872135628	-20.1406	4.25382815281555	-4.7347	2.19382745516084e-06	0.000163696476827927	DOWN	-
PB.7092.4	94.8286616502438	8.73006006330034	1.84460478132594	4.7327536780128	2.21494220352123e-06	0.000164924782603788	UP	-
PB.4183.4	49.1725064533138	-22.7419	4.06531071389824	-5.59413	2.21726101313618e-08	2.85768662140311e-06	DOWN	-
PB.7107.1	115.686969959124	1.89073722978681	0.445960399394982	4.2396975882879	2.23821108672265e-05	0.00143192988351464	UP	-
PB.5219.3	187.802349760937	25.0790349239577	4.19450390836784	5.97902290040218	2.24480002075163e-09	5.00392749279875e-07	UP	-
PC.287.2	65.8743214395356	22.3294258882668	3.99404403030977	5.59068095364362	2.26180835885654e-08	2.90063408309372e-06	UP	-
PB.3939.7	23.5047989038936	-31.1577	4.24946194457399	-7.33216	2.26468652104819e-13	1.23488129793094e-10	DOWN	-
PB.8659.88	55.761490082684	23.7460014984748	4.2477252557963	5.59028658128766	2.26695155888881e-08	2.90063408309372e-06	UP	-
PB.8406.7	67.7856069837891	23.6815275827203	3.10192566530816	7.63446005414436	2.267687852263e-14	1.71007788399484e-11	UP	--
PB.7598.2	461.410532783398	2.14629823447103	0.507209583429122	4.23158060216533	2.32054806052794e-05	0.00148193125962688	UP	-
PB.7841.3	5720.72852055468	-1.5334	0.362497123464551	-4.23011	2.3357402395233e-05	0.00148895038326303	DOWN	protein-associating with the carboxyl-terminal domain of ezrin-like [Penaeus vannamei]
PB.4887.9	222.458542194203	-25.1658	2.58754262070278	-9.72575	2.3417353668621e-22	1.38330211012822e-18	DOWN	-
PB.5331.2	1036.86113952641	-1.02584	0.242559612826176	-4.22924	2.34479337876027e-05	0.00148960283689216	DOWN	-
PB.7332.8	69.9319444381941	23.7152538349376	4.24767314115342	5.58311646090967	2.36246429554645e-08	3.01197201536162e-06	UP	-
PB.52.9	37.278297336964	-23.061	3.86315244839974	-5.96947	2.38030156444197e-09	5.27281427178229e-07	DOWN	-
PB.5601.4	138.292001708034	-23.5284	4.21534395363937	-5.58161	2.3830907900747e-08	3.02737945779992e-06	DOWN	-
PB.4814.3	203.271962336679	11.2275282061403	2.65768297197086	4.22455511983596	2.39413251395836e-05	0.00151798280308097	UP	-
PB.1785.4	61.8691157161122	-23.7035	4.2476792123252	-5.58034	2.40050858151424e-08	3.03861520195033e-06	DOWN	-
PB.220.1	333.987166957652	-1.46031	0.309655669205845	-4.71591	2.40638475456241e-06	0.000178057400534354	DOWN	-
PB.5175.6	2917.80067799288	-11.6507	2.76029950677775	-4.2208	2.43431877320492e-05	0.00154070643354825	DOWN	-
PB.9742.3	93.0684966680286	-10.3419	2.4504818521028	-4.22034	2.43938580566093e-05	0.0015411613388599	DOWN	-
PB.4691.42	458.791611634416	-26.2345	3.44063060213704	-7.62492	2.44194794458379e-14	1.80312418749757e-11	DOWN	-
PB.5999.4	95.0793291928245	22.6986338776543	4.07001903382347	5.57703383915889	2.44654291628217e-08	3.08586550113128e-06	UP	-
PB.7428.6	145.343378988077	-25.0002	3.15809134879716	-7.91624	2.44799801528292e-15	2.71138730173977e-12	DOWN	-
PB.7159.7	26.871925651643	21.9293716226441	4.24914074609045	5.16089556290195	2.45771266871932e-07	2.17771775293547e-05	UP	-
PB.5839.9	296.272428807837	-11.2591	2.01913301164893	-5.57622	2.4579398088317e-08	3.08643158612548e-06	DOWN	-
PB.7386.12	112.669372029078	-23.684	4.24766356541582	-5.57577	2.46440803225887e-08	3.08643158612548e-06	DOWN	-
PB.3418.29	122.043708243353	8.86629118877097	1.71826289172508	5.16003181554454	2.46907879312026e-07	2.18233315871724e-05	UP	-
PB.3431.2	72.520143517584	-8.46053	2.00604581145695	-4.21752	2.47006490108737e-05	0.00155776708699715	DOWN	-
PB.6586.55	10.6723870087394	31.1110585274835	4.24996488236273	7.3203095528139	2.47399592147997e-13	1.32857329462143e-10	UP	-
PB.3462.9	94.1024471494649	-24.0844	4.04069078479601	-5.96047	2.51510576438717e-09	5.53682568988662e-07	DOWN	-
PB.3323.9	437.354645722836	-12.0887	1.47534845849383	-8.19379	2.53127458474364e-16	3.20414161096675e-13	DOWN	uncharacterized protein LOC113812801 [Penaeus vannamei]
PB.28.6	19.1762771367879	-21.9012	4.24905778269931	-5.15437	2.54485726447951e-07	2.2437158215161e-05	DOWN	-
PB.3673.5	4151.98084896025	-1.36385	0.244879624193234	-5.56948	2.55502151930319e-08	3.18864886298109e-06	DOWN	uncharacterized protein LOC113822365 [Penaeus vannamei]
PB.331.13	186.790523096137	9.35063719048062	2.22125110898969	4.20962634644835	2.55793367972026e-05	0.00160575464225329	UP	-
PB.5610.9	21.0236984639212	-20.0079	4.25448500234385	-4.70278	2.56648771926836e-06	0.00018911439549694	DOWN	uncharacterized protein LOC113823956 [Penaeus vannamei]
PB.6453.1	59.1315589625805	-10.1061	2.40119125509707	-4.20878	2.56756849536122e-05	0.00160781502086728	DOWN	-
PB.1675.5	53.5975536067525	-21.8906	4.24896788388828	-5.15199	2.57742842420088e-07	2.26388354667914e-05	DOWN	-
PB.5929.4	36.7800756668169	-21.8898	4.249	-5.15176	2.58050659610747e-07	2.26388354667914e-05	DOWN	-
PB.1712.10	241.44986569261	-23.6502	4.24773228623894	-5.56772	2.58099062037426e-08	3.20975615992718e-06	DOWN	-
PB.4342.5	89.6575	-1.45947	0.24505755622305	-5.9556	2.59112182104296e-09	5.6689586853843e-07	DOWN	-
PB.4225.10	30.4201710547931	21.8839560580099	4.24922584733153	5.15010424116498	2.60341723571549e-07	2.27834363173985e-05	UP	-
PB.159.3	28.6111125691833	-21.8817	4.24919459323673	-5.14962	2.61015054287657e-07	2.27860999239346e-05	DOWN	-
PB.2196.45	29.5608641305728	-21.875	4.24905359048194	-5.14819	2.63006932158438e-07	2.2869930142046e-05	DOWN	-
PB.1217.3	42.7081559458406	21.8739535182031	4.24917519874363	5.14781163287187	2.63542940526339e-07	2.2869930142046e-05	UP	-
PB.1028.10	17.6390182603529	21.8731129818079	4.24922813799512	5.14754968937208	2.6391110876892e-07	2.2869930142046e-05	UP	molybdenum cofactor biosynthesis protein 1-like [Penaeus vannamei]
PB.4338.29	1838.71133595102	25.2803059296334	4.24718171614094	5.9522543698939	2.64473889980513e-09	5.72244609143525e-07	UP	-
PB.7559.54	305.688770477502	-25.2803	4.24731109683258	-5.95206	2.64786039273025e-09	5.72244609143525e-07	DOWN	-
PB.7559.8	392.520740420657	26.834252287078	4.24720194484222	6.31810133720282	2.64796364094502e-10	7.38990356897751e-08	UP	-
PB.3442.9	13.0485853172671	21.8630020205988	4.24944049780134	5.14491308488981	2.67644696950253e-07	2.31369048634337e-05	UP	-
PB.8427.10	207.71765393914	11.3097191561245	1.43080214451551	7.90446058490787	2.69096305981584e-15	2.89017587057736e-12	UP	-
PB.6919.22	40.8267536130014	-9.15538	2.1813427558426	-4.19713	2.70318835544186e-05	0.00168975493618917	DOWN	-
PB.6210.7	62.8426797355295	-23.0795	4.15181183547902	-5.55891	2.71468044377035e-08	3.36421045344589e-06	DOWN	-
PB.2411.33	21.4245573311221	-21.8478	4.2491319290373	-5.1417	2.72263420021629e-07	2.34789109387508e-05	DOWN	-
PB.2272.22	45.1594168934926	-21.8305	3.92883518365133	-5.55647	2.75279233586602e-08	3.39955466063065e-06	DOWN	-
PB.2643.2	143.972369199365	-9.87801	2.10736362938083	-4.68738	2.76728266540208e-06	0.000203065837494505	DOWN	-
PB.1801.2	59.2866955553124	-22.4641	3.21427075414027	-6.98886	2.7712952979004e-12	1.06764151351613e-09	DOWN	-
PB.9393.7	23.5443685792735	-21.8299	4.24924684310164	-5.13735	2.78644686338611e-07	2.3970882567717e-05	DOWN	-
PB.1822.1	64.1584581890484	23.6302455722936	3.97619666502372	5.94292676218837	2.79977544962517e-09	5.98817125802879e-07	UP	-
PB.8388.7	138.881424915052	-10.4405	1.75687064103643	-5.94264	2.8046057862844e-09	5.98817125802879e-07	DOWN	-
PB.3645.5	45.3793218068534	20.225424209486	3.93793171908756	5.13605254033514	2.80569249804901e-07	2.40780046509324e-05	UP	-
PB.7906.3	32.7991598261257	21.8189434165697	4.24925781320323	5.13476573456528	2.82495683469993e-07	2.41847693459588e-05	UP	-
PB.3332.11	58.4859102074492	-1.44133	0.344244390044287	-4.18695	2.82730492493849e-05	0.00176422831786259	DOWN	-
PB.9400.7	93.3377108338119	23.6529250111058	3.23908108772973	7.3023565543659	2.8277071486741e-13	1.4958570816486e-10	UP	-
PB.494.13	184.80401462739	-25.232	4.24733357229559	-5.94067	2.83865690986621e-09	6.01132422221643e-07	DOWN	-
PB.3318.8	70.5272770142119	-23.318	3.92556216181321	-5.94005	2.8493707342278e-09	6.01132422221643e-07	DOWN	insulin-like receptor [Penaeus vannamei]
PB.6057.2	34.5762487254737	21.8098619534488	4.24910202043119	5.13281673364848	2.85437813713899e-07	2.43777648950885e-05	UP	-
PB.6599.37	3955.53003461472	14.0319944751568	2.99784713045686	4.68069046369898	2.85910347099931e-06	0.000209370256864935	UP	-
PB.2673.8	32.1557061587297	21.8074833777791	4.2491304958397	5.13222255685737	2.86340628593919e-07	2.43960838924382e-05	UP	-
PB.691.4	4736.16998466533	-7.54163	1.61164518681997	-4.67946	2.87630692003322e-06	0.000210195765292242	DOWN	uncharacterized protein LOC113805100 [Penaeus vannamei]
PB.3233.1	19.909660331094	2.38148380011508	0.509041768626189	4.67836619093611	2.89169780358443e-06	0.000210885689819842	UP	-
PB.1255.5	40.200970586462	-21.9008	3.94826842465046	-5.54694	2.90704687005803e-08	3.57758549359259e-06	DOWN	-
PB.3989.22	499.907384650732	26.2208808955276	3.44904274625791	7.60236472104508	2.9076786783946e-14	2.10320113057836e-11	UP	-
PB.840.2	144.473929483748	-9.48294	2.26854986284596	-4.18018	2.91284473596092e-05	0.00181441047410655	DOWN	Villin-1 [Amphibalanus amphitrite]
PB.8562.31	140.899329864692	9.70513512970763	1.63496316051717	5.93599621329553	2.92066541045811e-09	6.11585715675591e-07	UP	-
PB.5825.26	2373.41572723007	-7.30242	1.5617172151262	-4.67589	2.92682926206282e-06	0.000213009465164872	DOWN	-
PB.2973.8	285.944345743017	-25.209	4.24731007018052	-5.93528	2.93343034350508e-09	6.11585715675591e-07	DOWN	-
PB.2272.25	116.397692427613	-9.54736	1.86196413030172	-5.12758	2.9349716853704e-07	2.49458516653677e-05	DOWN	-
PB.3334.13	214.502793874566	25.6153376663619	4.06491722007925	6.30156440574761	2.94656293419602e-10	8.15898672474292e-08	UP	uncharacterized protein LOC113817431 isoform X1 [Penaeus vannamei]
PB.4092.12	192.626174450204	2.42831602787722	0.437964885024132	5.54454503297319	2.9471947880212e-08	3.61444376719154e-06	UP	peroxisome biogenesis factor 1-like [Penaeus vannamei]
PB.4987.2	306.70174434888	-1.58612	0.309612780882087	-5.12291	3.00861820858483e-07	2.55106352073857e-05	DOWN	-
PB.973.4	633.464114075495	-1.09032	0.261349253528633	-4.1719	3.02075063384551e-05	0.0018783239423752	DOWN	-
PB.7551.8	29.2321641116433	6.20621643290924	1.48811153442222	4.17053177087219	3.03889682857495e-05	0.00188300035481087	UP	-
PB.6390.4	55.2337339973796	23.1586437773282	3.17572199690427	7.29240273547355	3.0447537319676e-13	1.58698833120776e-10	UP	-
PB.2384.4	17.5857864006466	6.96706064111776	1.67106396435264	4.16923636063013	3.05621915356611e-05	0.00189042889109675	UP	-
PB.8388.8	14.2729976313782	21.7558937993059	4.24943055771437	5.11971980806004	3.05989935539522e-07	2.58835352871773e-05	UP	-
PB.7321.15	103.01328637708	3.10428733093681	0.744929931663856	4.16722056529955	3.08336126495046e-05	0.0019038950054641	UP	cytosolic Fe-S cluster assembly factor narfl-like [Penaeus vannamei]
PB.5390.13	12422.003645572	5.69300868837557	1.22036111144082	4.66501975112441	3.08587396982504e-06	0.00022412424408301	UP	-
PB.5004.4	368.30280591525	-1.38544	0.270710882837498	-5.11778	3.09158935798075e-07	2.60893337178362e-05	DOWN	anaphase-promoting complex subunit 1-like [Penaeus vannamei]
PB.6586.53	678.242951765627	25.889644007221	3.40935960258061	7.59369706487536	3.10904771305741e-14	2.20387956187787e-11	UP	-
PB.8835.8	2586.57470418212	-1.27284	0.272965964413824	-4.663	3.11637806528054e-06	0.000225876866600692	DOWN	-
PB.2188.2	26.8302041464274	-19.8325	4.25552416903875	-4.66042	3.15564381414499e-06	0.000228256089193349	DOWN	band 3 anion transport protein-like [Penaeus vannamei]
PB.6179.18	53.3247136942295	-6.52513	1.27624290076526	-5.11276	3.174828578786e-07	2.67281352299078e-05	DOWN	-
PB.7678.8	77.5392305053875	23.4935899917508	4.24777629040769	5.53079738328121	3.18778368784034e-08	3.8960212844181e-06	UP	-
PB.3352.17	76.6600733842289	23.3705014342214	3.20768706432339	7.2857797427166	3.19815113081094e-13	1.64278363085989e-10	UP	-
PB.5936.21	64.9478853314709	20.1803908614364	3.94917	5.1100347233755	3.22099607978645e-07	2.70525507241401e-05	UP	-
PB.5428.13	50.8680042125675	23.4801271282401	4.24781389417026	5.52757905906952	3.24679928418988e-08	3.95451226905643e-06	UP	-
PB.3410.4	178.574939896642	-24.8636	3.27708318076468	-7.58711	3.27120248819343e-14	2.27335744684392e-11	DOWN	-
PB.6283.23	117.976128355669	29.5926326943418	4.2488106916469	6.96492144319834	3.28587051520787e-12	1.25226998570443e-09	UP	-
PB.6748.8	91.2442050930993	21.5517412985233	4.22164115569126	5.10506234511882	3.30685473291495e-07	2.77080029074952e-05	UP	-
PB.4943.4	255.833625462639	25.0119758858579	2.71624453271758	9.20829313582957	3.31351751161259e-20	9.78675009700709e-17	UP	-
PB.8278.15	99.2774251182811	-9.41381	2.0251115429036	-4.64854	3.34296221955943e-06	0.000241312851217607	DOWN	-
PB.2258.9	11.1496477842854	-5.49025	1.32342725702855	-4.14851	3.3464784791271e-05	0.00206276933453394	DOWN	-
PC.139.1	238.264755095225	4.36070058751761	1.05137869917664	4.14760218266984	3.35975532079418e-05	0.00206495163416072	UP	-
PB.10002.6	122.082942869124	-3.27766	0.790279537277309	-4.14747	3.36167111393149e-05	0.00206495163416072	DOWN	-
PB.3596.5	42.8391634306987	-32.209	4.24777912653962	-7.58256	3.38803090626117e-14	2.30926883481952e-11	DOWN	-
PB.4300.1	659.611319136408	-1.32461	0.285138533626254	-4.64549	3.39274011384413e-06	0.000244408308648328	DOWN	-
PB.2995.12	38.8221098075392	-22.2489	3.35678666769706	-6.62802	3.40216642233557e-11	1.05774547813017e-08	DOWN	-
PB.5923.12	242.203964314355	25.1051979687911	4.2473349890871	5.91081184632132	3.40425708478277e-09	7.05183095827348e-07	UP	-
PB.2050.6	283.069493788909	-23.4435	4.24776707478752	-5.51902	3.40890407793339e-08	4.12361048580864e-06	DOWN	-
PB.2408.5	177.266114300084	24.7051548735704	4.18026599987761	5.90994804500329	3.4221564902041e-09	7.05183095827348e-07	UP	-
PB.7839.1	3056.64150245031	-1.40395	0.338920319978258	-4.14242	3.43658863496849e-05	0.00210731852922471	DOWN	Ubiquitin carboxyl-terminal hydrolase 22 [Armadillidium vulgare]
PB.3986.9	96.8580477983143	-23.9859	4.05948860252448	-5.90861	3.45010066581618e-09	7.06831895367185e-07	DOWN	-
PB.9901.12	12.6889105578238	-30.9355	4.25201003142428	-7.2755	3.45139222057628e-13	1.74753849248407e-10	DOWN	-
PB.2670.23	730.833773653001	-26.6589	4.2472004600441	-6.27682	3.45574906173226e-10	9.43164421649453e-08	DOWN	-
PB.1390.10	159.537887561265	-1.75911	0.280262613481339	-6.27665	3.45939606733146e-10	9.43164421649453e-08	DOWN	-
PB.8794.14	186.44858659235	6.37434141197303	1.53945380460174	4.14065130952215	3.4632107322028e-05	0.00211997544009437	UP	-
PB.2466.17	86.911249244215	-22.1086	4.00895305583065	-5.5148	3.49174735768253e-08	4.20945583667829e-06	DOWN	-
PB.3989.24	981.251516981274	13.211641101514	2.84809624317185	4.63876216725056	3.50502116592916e-06	0.000251984716397621	UP	-
PB.719.15	137.269888835492	-10.9739	2.65213472181258	-4.13776	3.50715830954398e-05	0.00214061257806699	DOWN	-
PB.7242.2	60.6665344492762	23.4177271899848	4.24781698256482	5.51288515632924	3.52998583996906e-08	4.24112841105164e-06	UP	-
PB.4029.6	40.4001164363458	-2.65121	0.64103355830279	-4.13583	3.53667127396989e-05	0.00215378419180954	DOWN	-
PB.1107.6	33.206488176091	-19.731	4.2553275237048	-4.63678	3.53875088480656e-06	0.000253894630789876	DOWN	-
PB.743.1	214.945927775424	10.5850397651961	2.07883566265703	5.09181170755314	3.54658220746063e-07	2.96465832969404e-05	UP	Reverse transcriptase domain, partial [Trinorchestia longiramus]
PB.7598.10	208.590974943445	-25.3984	2.62297411727795	-9.68305	3.55926118524728e-22	1.76339735882432e-18	DOWN	-
PB.4654.6	233.896346136866	11.306728971544	2.22110931006409	5.09057745168685	3.56974721877748e-07	2.977001192356e-05	UP	-
PB.4338.34	2418.56	26.4287055910579	3.80151887530632	6.95214372411298	3.59776577982493e-12	1.3565490695142e-09	UP	-
PB.9716.1	68.2408995381083	-3.21873	0.584393998671243	-5.5078	3.63346579379334e-08	4.35070703139924e-06	DOWN	-
PB.6246.1	125.465769315549	8.79670629803716	2.13027559130492	4.12937477852275	3.63751050184108e-05	0.00221139424900092	UP	-
PB.1847.9	1025.70088857142	-6.70233	1.44737907901397	-4.63067	3.64490597674161e-06	0.000260456456721074	DOWN	-
PB.3189.11	234.988864650239	-24.9536	4.23008803645945	-5.89907	3.65559116946445e-09	7.44627113904187e-07	DOWN	-
PB.5644.6	48.2434885512651	29.5265592475522	4.24850808408338	6.94986537937176	3.65634951179283e-12	1.36412627101551e-09	UP	-
PB.4377.3	2285.45677319269	3.58315333614778	0.868301610844333	4.12662292848166	3.68129261392066e-05	0.00223417900882175	UP	DNA-directed primase/polymerase protein-like [Penaeus vannamei]
PB.5352.12	41.1729459438973	23.3850860874177	4.24788446480827	5.50511349382315	3.68930517343342e-08	4.40269505932662e-06	UP	-
PB.7035.13	114.733	-23.6117	4.00484141839728	-5.89578	3.72921539477196e-09	7.50991938846037e-07	DOWN	-
PB.1689.2	88.2212872856511	4.06468321642896	0.98593724136784	4.12265917736288	3.74523634637152e-05	0.00226910105682813	UP	-
PB.1072.20	530.951304080784	23.3713133487069	4.24776000489368	5.50203244104698	3.75437849259943e-08	4.45742990341108e-06	UP	-
PB.2631.1	1551.47292121156	-1.13563	0.206411512170963	-5.50175	3.7603237342209e-08	4.45742990341108e-06	DOWN	LOW QUALITY PROTEIN: UDP-N-acetylglucosamine transferase subunit ALG14 homolog [Penaeus vannamei]
PB.1501.1	24.5621789110263	-6.66334	1.61693735631365	-4.12096	3.77295129379294e-05	0.00228199168440108	DOWN	acyl-CoA dehydrogenase family member 11-like [Penaeus vannamei]
PB.5431.6	25.2216857320158	-6.87926	1.25079258669952	-5.49992	3.79959532210601e-08	4.48896856671344e-06	DOWN	-
PB.4285.2	70.7419415681911	23.5739260944792	4.00091426829602	5.8921347756145	3.81238028269376e-09	7.62544564355386e-07	UP	low-density lipoprotein receptor-like isoform X1 [Ostrinia furnacalis]
PB.4093.1	124.33412909398	5.64481644840431	0.958146840214745	5.89138972387485	3.82961184028606e-09	7.62544564355386e-07	UP	-
PB.3095.10	48.1310602475587	23.3557778000779	4.24784885972288	5.49826007736103	3.83556946608082e-08	4.51641490319942e-06	UP	-
PB.7816.4	51.3098160672632	-21.5747	4.24963238612884	-5.07683	3.83779446722766e-07	3.19302697891901e-05	DOWN	succinate dehydrogenase [ubiquinone] iron-sulfur subunit, mitochondrial-like [Penaeus vannamei]
PB.5127.5	277.076802550317	-24.6881	2.33440714361809	-10.5758	3.86062162211534e-26	1.36832012152634e-21	DOWN	-
PB.6686.22	65.4760534077508	23.3492702089533	4.24791259569261	5.49664563075745	3.87083446222043e-08	4.54284721339333e-06	UP	-
PB.8618.5	215.607438854153	-24.758	2.69358646773984	-9.19147	3.87512419774219e-20	1.0565078995429e-16	DOWN	-
PB.4298.44	372.988478993247	-26.3619	4.21189693423036	-6.25893	3.87638853209127e-10	1.04761981473234e-07	DOWN	-
PB.772.4	50.0593474137815	-21.5651	4.24955619158885	-5.07468	3.88146250656556e-07	3.22179568197197e-05	DOWN	uncharacterized protein LOC106684007 [Halyomorpha halys]
PB.4298.27	173.162659581299	-25.011	4.24733871752419	-5.88863	3.89416194600342e-09	7.71065820403348e-07	DOWN	-
PB.4706.17	57.1170699854673	-23.8765	3.81540561725597	-6.25791	3.90163969033853e-10	1.04761981473234e-07	DOWN	-
PB.8363.25	37.9730745423117	21.5539743221697	4.24964440262304	5.07194773964282	3.93764536533243e-07	3.26079356737097e-05	UP	-
PB.4285.4	94.8396894562218	28.0623709300648	4.24802340546366	6.60598312475679	3.94887873396682e-11	1.21704442580857e-08	UP	-
PB.2833.21	91.6489351583322	22.2997057031687	4.05968940387228	5.49295857015526	3.95255541437538e-08	4.6234462558319e-06	UP	-
PB.5173.73	14145.5195610545	28.3055806517041	3.36417502107129	8.41382522443511	3.96851893649231e-17	6.69791507933796e-14	UP	-
PB.2338.5	724.118145780449	26.4806320596251	2.73797257728979	9.6716206288075	3.98024401732207e-22	1.76339735882432e-18	UP	-
PB.3740.9	17.6882405132882	6.75763447546497	1.23055592391882	5.4915297583101	3.98467166377075e-08	4.64568150588903e-06	UP	-
PB.9598.2	436.796494786157	-1.01749	0.24773575811286	-4.10717	4.00539444208512e-05	0.00240208452133372	DOWN	-
PB.7790.10	17.3664280049764	21.5367715649027	4.24978772874769	5.06772877600855	4.02590493718007e-07	3.326110692039e-05	UP	-
PB.6329.4	140.756166824889	-24.4682	4.15918864933948	-5.88294	4.03050515900476e-09	7.93628857503365e-07	DOWN	-
PB.8181.1	26.5813119124022	21.3076577798622	3.88179018724456	5.48913175417839	4.03914259825923e-08	4.69374856098694e-06	UP	latrophilin Cirl-like isoform X2 [Penaeus vannamei]
PB.4866.24	34.9969866304866	21.5329570970629	4.2496077535416	5.06704579478365	4.04037106521167e-07	3.33029934103017e-05	UP	-
PB.4658.9	237.309698654041	10.3310003471795	1.65232659429209	6.25239609582488	4.04202658259656e-10	1.07715449749601e-07	UP	-
PB.445.1	263.954028810064	2.29407451079341	0.417976305901691	5.48852764714608	4.05297840885641e-08	4.69443508970908e-06	UP	-
PB.4586.14	141.730466565533	-22.3437	4.07215699484524	-5.48694	4.08958818140074e-08	4.71570128671297e-06	DOWN	-
PB.65.4	546.215059404848	3.86089462570231	0.941193234027516	4.10212747618353	4.09368616540742e-05	0.00245088714122526	UP	-
PB.4077.8	48.0579958349775	-21.9718	4.00464586593921	-5.48658	4.09794880881301e-08	4.71570128671297e-06	DOWN	-
PB.247.3	143.899529054596	-24.3005	4.13281431418331	-5.8799	4.10509901455371e-09	8.03850963385784e-07	DOWN	-
PB.6791.14	36.3427462078798	21.5133579862177	4.24962708956695	5.06241077929734	4.13987822449028e-07	3.39503613781408e-05	UP	-
PB.9865.9	85.6524080671913	6.82326496439437	1.34789072045122	5.06217964176666	4.14490181831629e-07	3.39503613781408e-05	UP	-
PB.5005.6	72.6198859739068	-3.46917	0.685328486298798	-5.06205	4.14764734270095e-07	3.39503613781408e-05	DOWN	-
PB.7883.10	56.8892684477045	23.2964617321692	4.24784917275557	5.4842958835699	4.15119477891606e-08	4.76151445142789e-06	UP	-
PB.2906.15	281.813053758237	24.9648049377675	4.24735000686673	5.87773668226227	4.15913806302219e-09	8.09957859163162e-07	UP	-
PB.3584.6	1099.06751867079	28.0238128006041	4.24716509710753	6.59823956918683	4.16068561273393e-11	1.27126879458731e-08	UP	-
PB.6205.35	423.999169157062	-25.3911	3.50240003284246	-7.24963	4.17901776539278e-13	2.05105715449094e-10	DOWN	-
PB.3871.8	323.091184080212	11.1229024075918	2.71477211921562	4.09717719172892	4.1821877682505e-05	0.0024996506082648	UP	-
PB.2205.3	251.89166944754	-22.5754	4.11743091094647	-5.48289	4.1842258490653e-08	4.78391989575553e-06	DOWN	-
PB.3379.5	143.617419294377	24.0986091526527	3.32433770163123	7.24914593990488	4.1940779219671e-13	2.05105715449094e-10	UP	-
PB.7598.17	58.1656979968765	32.5514077931112	3.75307201130369	8.67327024236977	4.19883870768416e-18	8.26774668424721e-15	UP	-
PB.5613.5	112.403057335263	22.5063808365541	3.24774362079437	6.92985144900361	4.21282765311447e-12	1.55536719280559e-09	UP	-
PB.9393.8	104.47983792862	-10.1949	2.48981299810952	-4.09465	4.22805447261224e-05	0.00252281034802686	DOWN	-
PB.6146.12	89.5397906484121	-23.2821	4.24783962283695	-5.48092	4.23108834248722e-08	4.82194418401204e-06	DOWN	-
PB.661.7	37.7648940079621	21.6735419683165	3.95477205071256	5.48035175994819	4.24481044681789e-08	4.82207745726175e-06	UP	-
PB.5854.5	191.631969074306	24.9503220118656	4.2473586524796	5.87431485149003	4.24595720754113e-09	8.22346783097706e-07	UP	-
PB.7666.1	428.457717900705	6.31257969527153	1.54206121856681	4.09359863231527	4.24729279579013e-05	0.00252685642403073	UP	-
PB.8445.40	615.517785289181	-12.6888	3.09974398159424	-4.0935	4.24909411935308e-05	0.00252685642403073	DOWN	-
PB.4264.3	38.0464880714248	30.7934485726363	4.24901858650627	7.24719083847453	4.25504247758589e-13	2.05105715449094e-10	UP	-
PB.9575.1	227.156954155326	11.0159073842283	2.69214466286552	4.09187052099309	4.2790756511758e-05	0.002540423422188	UP	-
PB.5983.23	51.6298443974205	23.2735226407506	4.24788262370565	5.47885257254305	4.28092859254601e-08	4.84757035481176e-06	UP	-
PB.2461.5	28.5419296035714	-30.7839	4.24820790001347	-7.24632	4.282318918611e-13	2.05105715449094e-10	DOWN	-
PB.8365.9	58.719651927653	-23.2643	4.24788423132185	-5.47668	4.33375701807984e-08	4.89176273859248e-06	DOWN	protein brunelleschi-like [Penaeus vannamei]
PB.6138.24	2545.33693143025	14.4140962845658	1.71529413709125	8.40327963168396	4.34179163592636e-17	6.99482367964264e-14	UP	-
PB.717.11	52.1810817473736	23.2619704942177	4.24789411913683	5.47611824631459	4.3475722763185e-08	4.89177791077957e-06	UP	-
PB.7917.3	23.2899250902822	21.4745688956589	4.2498852554082	5.05297616408146	4.34978200315423e-07	3.5441223801792e-05	UP	-
PB.862.7	397.227494644707	-25.8838	3.57498502070125	-7.24026	4.47840085439661e-13	2.11637281976506e-10	DOWN	-
PB.8155.2	462.083106415233	-1.22475	0.300099427745189	-4.08114	4.4815421111122e-05	0.00265617553585535	DOWN	-
PB.4985.18	365.313417571361	-11.5438	2.11031553101488	-5.47017	4.49591642502603e-08	5.04268246367714e-06	DOWN	-
PB.2906.2	2784.38444465646	5.54526083621683	1.20890012724371	4.58702973988432	4.49596656376273e-06	0.000319567053143222	UP	putative tiptop [Penaeus vannamei]
PB.5793.11	74.995829222064	-21.4435	4.24957850987511	-5.04603	4.51082049220374e-07	3.66690391525635e-05	DOWN	-
PB.2906.9	1555.70550763362	-26.4814	4.24720714680284	-6.23502	4.51715189785046e-10	1.19478667698145e-07	DOWN	-
PB.7310.4	1692.20359791388	-1.67826	0.365955898629679	-4.58595	4.51919129563166e-06	0.000320347394182146	DOWN	-
PB.4020.28	520.859746119949	-24.906	4.24734922967075	-5.86389	4.52134196552272e-09	8.69001893298158e-07	DOWN	-
PB.9425.2	34.2982497944232	22.7749720756345	3.88428565758551	5.86336178214853	4.53588438507348e-09	8.69001893298158e-07	UP	-
PB.3854.5	92.7929310527206	-21.438	4.24979380906332	-5.04447	4.54781948758138e-07	3.6885209633489e-05	DOWN	-
PB.5127.4	100.354644340481	9.55688123139164	2.08460420933974	4.58450634829074	4.55060262403858e-06	0.000321930157293013	UP	-
PB.3619.2	225.978351212957	-10.8108	2.6529475618055	-4.07501	4.60119101006795e-05	0.00272172047823696	DOWN	-
PB.5668.6	72.2272908318288	-22.1484	4.0524693943689	-5.46541	4.61836321228008e-08	5.1636797265881e-06	DOWN	reverse transcriptase [Ciona intestinalis]
PB.5634.36	182.216765819179	-24.8904	4.24736144016812	-5.8602	4.62318630608552e-09	8.80965549712844e-07	DOWN	-
PB.7652.6	16.237422526791	-21.42	4.24989597114807	-5.04013	4.65210231867332e-07	3.76448544476572e-05	DOWN	-
PB.827.5	53.9112458468848	-8.65747	1.25192970279421	-6.9153	4.66868760094326e-12	1.70589994474466e-09	DOWN	-
PB.4769.12	139.256919849545	23.1904880069804	4.24790480779803	5.45927676260749	4.78078027011026e-08	5.32846525514208e-06	UP	-
PB.3989.20	33.2970265923873	-21.3921	4.24981866103081	-5.03365	4.8123426119102e-07	3.87645134531666e-05	DOWN	-
PB.2441.2	155.773892472247	9.80655343310668	2.14465031660393	4.5725652136314	4.81789203087219e-06	0.000340160452689648	UP	-
PB.5980.17	67.2768859682798	-22.2264	3.21619992441284	-6.91075	4.82085723694905e-12	1.73613750464723e-09	DOWN	-
PB.6964.19	160.017934355803	-24.8602	4.24738906820364	-5.85305	4.82647772304168e-09	9.11741045142385e-07	DOWN	-
PB.4020.14	168.379592746299	-24.8586	4.24736428914946	-5.85271	4.83614018245545e-09	9.11741045142385e-07	DOWN	-
PB.2119.4	163.269460106202	3.99438283367231	0.983064594458545	4.06319468343008	4.84056243699797e-05	0.00285464316896039	UP	Membralin [Armadillidium nasatum]
PB.4866.21	223.307583569116	22.6616579952981	4.15287674440754	5.45685783374509	4.84634067423607e-08	5.38460352717709e-06	UP	-
PB.1188.8	166.484162521907	29.3492238522685	4.24741	6.90991595310251	4.84940927574066e-12	1.73613750464723e-09	UP	-
PB.3640.8	50.3582604746389	-32.0069	4.24801102366653	-7.53456	4.89992875562249e-14	3.27675801670807e-11	DOWN	-
PB.4181.13	68.0860098826293	8.21228240687429	2.02308242730688	4.0592920466451	4.92217208849104e-05	0.00289794925801309	UP	-
PB.6329.27	67.1248730978164	-21.1598	4.20753386109886	-5.02902	4.92984772939512e-07	3.9620996161667e-05	DOWN	-
PB.7778.3	39.8148297082049	21.6102942543003	3.96366441939556	5.45209986712138	4.9778486028307e-08	5.51343400094152e-06	UP	-
PB.9126.61	439.042559098764	-24.8362	4.2473398204646	-5.84748	4.99065408322599e-09	9.3352115166999e-07	DOWN	-
PB.7382.16	56.5576585144354	-22.8471	3.16212563219751	-7.22525	5.00187231346488e-13	2.3326494790281e-10	DOWN	-
PB.4129.2	110.139660092725	24.8346171530722	4.24739182534596	5.84702758169701	5.00434553557256e-09	9.3352115166999e-07	UP	putative tyrosylprotein sulfotransferase [Homarus americanus]
PB.7752.3	27.2194148644608	-21.749	3.14957065573336	-6.90539	5.00670982271824e-12	1.77452816246603e-09	DOWN	-
PB.4829.17	291.78701957874	24.8272946332939	4.2473696617717	5.84533407976025	5.05552620103824e-09	9.38130969337163e-07	UP	-
PB.8446.17	69.6856906045695	2.3618679556835	0.58281694972864	4.05250388957148	5.06723813026271e-05	0.00297840996767663	UP	-
PB.66.4	40.9998259891513	23.1454581808974	4.2479645940593	5.44859959832666	5.0767959344993e-08	5.59175135168913e-06	UP	-
PB.7883.7	42.651977438572	-21.5918	3.96289370562254	-5.44848	5.08011154598623e-08	5.59175135168913e-06	DOWN	-
PB.4231.5	159.315	-8.77618	1.92427025306342	-4.56078	5.09631607180999e-06	0.000359102844002309	DOWN	-
PB.3002.7	40.3708676186868	-3.63434	0.897164988775879	-4.05092	5.10168015073544e-05	0.00299368956262444	DOWN	-
PB.3442.5	31.6401224069609	33.237767889557	4.24811725289933	7.82411734677809	5.11231037896433e-15	5.32928284593038e-12	UP	-
PB.10687.74	29.0718689819876	21.3348873568909	4.25032963499173	5.01958417089511	5.17834519228514e-07	4.15240019570503e-05	UP	-
PB.7495.3	44.9566327284012	-23.1302	4.24796723009227	-5.445	5.18060122693035e-08	5.68470740823815e-06	DOWN	-
PB.3400.2	1481.94971342172	24.2913093625719	3.91047231856815	6.21186071238226	5.23608314528234e-10	1.37468514754253e-07	UP	28 kDa heat- and acid-stable phosphoprotein-like [Penaeus vannamei]
PB.7798.1	206.548744521668	-2.90123	0.533091718305698	-5.44228	5.26038289347761e-08	5.75443675597306e-06	DOWN	transmembrane and TPR repeat-containing protein 2-like [Penaeus vannamei]
PB.1482.2	50.2058304054264	-9.96524	2.18897192599824	-4.55248	5.30179091277934e-06	0.000372840030400076	DOWN	-
PB.3535.3	84.1079219926303	23.8081082916294	4.07883637325901	5.83698538331083	5.31537569000939e-09	9.79294650680475e-07	UP	-
PB.7035.14	113.388831626863	34.4204413183777	4.24761153678465	8.10348145547068	5.34083712523347e-16	6.52742380102241e-13	UP	-
PB.7601.5	160.442169142094	-24.6574	4.22497690796471	-5.8361	5.34379474360363e-09	9.79294650680475e-07	DOWN	dual specificity tyrosine-phosphorylation-regulated kinase 1A-like isoform X2 [Penaeus vannamei]
PB.2930.3	274.24517665363	23.9307334761083	3.47032760012291	6.8958139500319	5.35572521065222e-12	1.87943533308066e-09	UP	-
PB.3960.3	55.1077973022764	23.1566434944105	3.96817920587993	5.83558410368607	5.36024496323709e-09	9.79294650680475e-07	UP	regulator of telomere elongation helicase 1 homolog [Penaeus vannamei]
PB.5555.9	241.964	11.4901139847717	2.84518003997988	4.03844882338377	5.38058288057028e-05	0.00315213221547194	UP	-
PB.2230.1	116.80701090382	24.7805603386835	4.24738946456685	5.83430376362028	5.40156374273813e-09	9.81782685814706e-07	UP	uncharacterized protein LOC113804722 [Penaeus vannamei]
PB.3627.54	3525.04362799564	26.7919611001899	3.88615190972535	6.89421353631115	5.41636126317333e-12	1.88207933579071e-09	UP	-
PB.4184.8	45.5286220874262	21.4067816166598	3.93783506364662	5.43618035561808	5.44348566858665e-08	5.93641423236051e-06	UP	-
PB.6390.3	47.0592820938944	-23.089	4.24792774051387	-5.43536	5.46870401759307e-08	5.94562197839114e-06	DOWN	-
PB.4385.1	66.6627581284493	1.24162076336989	0.307889487802507	4.0326831949726	5.51435970600979e-05	0.00322396581392575	UP	calcium homeostasis endoplasmic reticulum protein-like isoform X2 [Penaeus vannamei]
PB.82.1	506.560307578236	-1.1181	0.277297281469263	-4.03214	5.52721908504823e-05	0.00322396581392575	DOWN	-
PB.7331.1	472.058218466413	1.4458587515516	0.26611265255446	5.43325819976076	5.53342491312899e-08	5.99758957786027e-06	UP	-
PB.2412.5	244.32853003297	-10.5888	1.94938002280848	-5.4319	5.57559303705649e-08	6.02487024428028e-06	DOWN	-
PB.547.6	153.046059022121	29.2641196968889	4.24733265652883	6.88999945693099	5.57926009475139e-12	1.91986131590557e-09	UP	-
PB.6813.8	40.3819955530739	29.259970175755	4.24814244150594	6.88770929380196	5.66979230154021e-12	1.93225431291817e-09	UP	-
PB.79.7	70.9756111582421	21.9808687316638	3.77276807407988	5.82619135342015	5.67065933177842e-09	1.02543458518481e-06	UP	-
PB.5884.7	474.219559737024	-1.21269	0.301207883590435	-4.02609	5.67112256813054e-05	0.00330051883714697	DOWN	-
PB.5093.2	1552.67671831396	2.56442764305297	0.637077635774458	4.02529848647966	5.69030912640389e-05	0.003306256169953	UP	-
PB.1109.5	56.1863265578394	23.0542820587834	4.24798496878947	5.42711008352583	5.7273806713119e-08	6.1700776028361e-06	UP	-
PB.5142.3	53.2658925059529	-31.9278	4.24945774273112	-7.51337	5.76225088689092e-14	3.78206404044583e-11	DOWN	-
PB.2052.4	26.0997247487123	22.5086168310128	3.86737400667808	5.82012931569212	5.88021150284126e-09	1.05516619723505e-06	UP	-
PB.1492.6	99.6979792133707	-24.7187	4.24740794107547	-5.81972	5.89461690750046e-09	1.05516619723505e-06	DOWN	-
PB.7680.2	7.9960194177964	6.36274480633611	1.58496230276684	4.01444551408497	5.95857057418054e-05	0.00345081073301766	UP	LOW QUALITY PROTEIN: A disintegrin and metalloproteinase with thrombospondin motifs 3-like [Penaeus vannamei]
PB.6060.3	59.514208059297	5.00920293277089	0.924283847200789	5.41955044215189	5.97490904761696e-08	6.41723337499054e-06	UP	-
PB.6316.5	897.757182947845	-43.8122	4.24716605357186	-10.3156	5.98840123125187e-25	1.0612345241963e-20	DOWN	-
PB.6923.8	116.008567523875	1.49207789279948	0.371858474577249	4.01248860738152	6.00819794999444e-05	0.00347387536609548	UP	-
PB.5350.3	80.4864145318807	-33.1465	4.24772853713554	-7.80334	6.02910904063652e-15	6.10542033506515e-12	DOWN	-
PB.5955.5	59.6184026528682	-23.0077	4.24803226363188	-5.41608	6.09214281191062e-08	6.52337817772049e-06	DOWN	-
PB.3016.11	268.785562767565	6.01338546432011	1.49996736467298	4.00901086646717	6.09736110637576e-05	0.00351291129493263	UP	-
PB.1973.41	43.1099470361004	-23.005	4.24796654366043	-5.41553	6.11072437522988e-08	6.52356638648412e-06	DOWN	-
PB.7856.3	145.143809269117	-24.6905	4.24741526080586	-5.81307	6.1337153005099e-09	1.09018459681872e-06	DOWN	-
PB.3943.6	135.400929838707	23.1976416674966	3.99093785249754	5.81257902900679	6.15176253036549e-09	1.09018459681872e-06	UP	-
PB.7559.58	169.900263282456	11.0675358635903	2.76255800804268	4.00626369885054	6.16867783885547e-05	0.00354354049663784	UP	-
PB.7883.3	27.7143881615341	-21.1892	4.25026373204503	-4.98538	6.18405461122835e-07	4.94766247371933e-05	DOWN	-
PB.294.2	85.5933217138087	-2.06786	0.457563725145746	-4.51928	6.20489291644383e-06	0.000434624544738179	DOWN	uncharacterized protein LOC117123657 [Anneissia japonica]
PB.8955.10	9.7679649121281	-7.24082	1.80822380963133	-4.00438	6.21795563614548e-05	0.00356606798724764	DOWN	-
PB.2561.12	3113.24358387569	-10.716	2.37196735369559	-4.51778	6.24924269327167e-06	0.000436867670172836	DOWN	-
PB.971.1	44.4858429559984	-21.7518	4.01953181200765	-5.41152	6.24925253563068e-08	6.6514191477585e-06	DOWN	-
PB.3989.9	312.742870348901	26.2647069544685	4.24723018163409	6.18396127152294	6.25127102928251e-10	1.62914558155044e-07	UP	-
PB.4298.51	72.4150904252415	22.982658105577	4.24806550615814	5.41014682383324	6.29730982424285e-08	6.68250155989938e-06	UP	-
PB.4298.73	188.76559646919	-24.614	4.23810252192572	-5.80779	6.33034943194299e-09	1.11625161649928e-06	DOWN	-
PB.704.1	129.844109927336	1.61616209572241	0.404123133138225	3.99918233626488	6.35616981784739e-05	0.00363944631428054	UP	-
PB.3547.4	34.7074572010526	22.971595377787	4.24809966357776	5.40749916362373	6.39108412747775e-08	6.76176700687146e-06	UP	Transmembrane adaptor Erv26 [Trinorchestia longiramus]
PB.5995.4	121.267613009028	1.64107835383962	0.410495822982201	3.99779549988449	6.39351499088413e-05	0.00364649296804687	UP	-
PB.4853.4	141.585908547272	1.78612421597408	0.446801389085723	3.99757981869522	6.39934155157621e-05	0.00364649296804687	UP	-
PB.846.3	130.373194377522	-9.81759	1.9719809289569	-4.97854	6.40647063036128e-07	5.11406618360124e-05	DOWN	peptide deformylase, mitochondrial-like isoform X2 [Penaeus vannamei]
PB.2179.5	47.7781469218062	-8.90616	1.9739076967081	-4.51194	6.42369325490476e-06	0.000448179055184231	DOWN	Fibronectin type-III domain-containing protein 3a [Penaeus vannamei]
PB.5986.10	210.044114193976	-24.6575	4.24739335380939	-5.80533	6.42401450253066e-09	1.12716012877819e-06	DOWN	-
PB.5216.8	137.316147850123	24.095866510747	4.15153916560327	5.80408025784471	6.47202727000147e-09	1.12999045581607e-06	UP	-
PB.3627.5	6627.4518622646	-30.5351	4.24714431753325	-7.18957	6.49969813592811e-13	2.95532760127794e-10	DOWN	-
PB.5571.6	84.8722744780173	23.0876613255094	3.21131156221117	7.18948033482375	6.50383863949664e-13	2.95532760127794e-10	UP	succinyl-CoA:3-ketoacid coenzyme A transferase 1, mitochondrial-like [Penaeus vannamei]
PB.3989.4	162.446494253807	24.6430953201184	4.24740915502558	5.80191227656051	6.55628619476242e-09	1.13909044902433e-06	UP	-
PB.7064.3	77.4703208563243	-8.7441	2.19136266646453	-3.99025	6.60023943635009e-05	0.00375493236504906	DOWN	-
PB.1951.24	48.5607013629234	2.05459748054184	0.514991284623278	3.98957718681551	6.61911777115373e-05	0.00375636502209132	UP	-
PB.834.1	35.5873007161158	-7.45194	1.86793232526773	-3.9894	6.62395434587104e-05	0.00375636502209132	DOWN	-
PB.5206.3	33.5850203961536	21.1326455503049	4.25049950688717	4.97180284718614	6.63331435141821e-07	5.27189763305586e-05	UP	UPF0587 protein C1orf123 homolog [Penaeus vannamei]
PB.7910.3	458.540278970382	-1.87707	0.377545036261329	-4.97178	6.63393715075731e-07	5.27189763305586e-05	DOWN	-
PB.9698.33	46.6323325272922	23.3680998101676	4.02906758287663	5.79987784505802	6.63632445566722e-09	1.14737193991324e-06	UP	-
PB.1712.5	2861.94864316742	-26.2221	4.24723915795575	-6.17392	6.66184718448429e-10	1.72347335591005e-07	DOWN	-
PB.400.2	108.379723152854	23.8866176434287	4.11915346516057	5.7989142296978	6.6745657325828e-09	1.14838171485404e-06	UP	nose resistant to fluoxetine protein 6-like isoform X1 [Penaeus vannamei]
PB.7339.4	23.5500139366665	-6.44793	1.61711859256274	-3.98729	6.68314256329732e-05	0.00377671194055191	DOWN	-
PB.89.3	190.170466630104	-10.8084	2.71086707603194	-3.98705	6.69004954859093e-05	0.00377671194055191	DOWN	-
PB.7159.2	302.990494754665	2.08120596287491	0.521999835398683	3.98698586041769	6.69180119816776e-05	0.00377671194055191	UP	-
PB.5216.3	13.899108654883	-21.124	4.2505555548609	-4.9697	6.70579096887042e-07	5.31707716576453e-05	DOWN	-
PB.35.12	152.108517870893	31.8245520541988	4.24758138833722	7.49239370470474	6.76286954903847e-14	4.35811609866492e-11	UP	-
PB.6349.5	94.4921023799494	-2.91986	0.541067223974701	-5.39648	6.79595951537846e-08	7.16872598522496e-06	DOWN	-
PB.5532.4	46.0830119454673	-34.2942	4.24773973491407	-8.07352	6.82991710928736e-16	8.06909173681573e-13	DOWN	-
PB.6626.11	299.897483021702	-24.6115	4.24738032174634	-5.79452	6.85179414137183e-09	1.17317941909489e-06	DOWN	PREDICTED: uncharacterized protein LOC108676481 [Hyalella azteca]
PB.9140.7	505.275149611405	-12.5053	3.14187226581629	-3.98021	6.88553878293063e-05	0.00386288708602259	DOWN	-
PB.8314.10	108.189878905076	-10.5001	2.63812674575499	-3.98012	6.88808689548367e-05	0.00386288708602259	DOWN	-
PB.1405.6	63.4642608329671	-21.098	4.25032122040517	-4.96385	6.91088732740093e-07	5.46746829341677e-05	DOWN	-
PB.250.7	13.3761184135885	33.0831321322208	4.24964400198806	7.78491848181729	6.97581706930501e-15	6.86788567742715e-12	UP	-
PB.3569.8	1767.54111496859	-1.4773	0.328756543315633	-4.4936	7.00293405162627e-06	0.000485724053995675	DOWN	-
PB.3871.1	22.1452032901616	-22.1908	3.83213817842081	-5.79071	7.00910840507520e-09	1.1943453326975e-06	DOWN	-
PB.9271.19	47.9660730295153	-21.0789	4.25038047582946	-4.9593	7.07470017863164e-07	5.58460130136395e-05	DOWN	-
PB.1912.4	43.5473764998097	22.8939699807508	4.24810793538005	5.38921570002497	7.07658301533977e-08	7.4425914484477e-06	UP	-
PB.7238.7	361.871542690998	1.43885772507072	0.362216275156437	3.97237182246795	7.11605288297513e-05	0.0039781429389793	UP	-
PB.9197.17	45.6917241799694	22.5946310879093	3.90416202627589	5.78732	7.15186814625747e-09	1.2128404914249e-06	UP	-
PB.9133.2	26.0123370750349	-2.85551	0.719108410274171	-3.9709	7.16005253298142e-05	0.00399643688073166	DOWN	-
PB.10346.3	1174.62207502237	-1.72011	0.383209367895326	-4.48869	7.1660835707895e-06	0.000496069335936508	DOWN	60S ribosome subunit biogenesis protein NIP7 homolog [Penaeus vannamei]
PB.5980.2	77.5947346194975	-35.4414	4.24745061928047	-8.34415	7.17289300806101e-17	1.1053428125422e-13	DOWN	-
PB.6994.4	28.8091575674182	-22.8843	4.24831709934787	-5.38666	7.17775790181835e-08	7.52666489095112e-06	DOWN	-
PB.4331.5	492.548219041772	1.77657274782266	0.447488011094094	3.97010132959539	7.18420718255014e-05	0.00400361407501768	UP	-
PB.5577.2	266.910282178468	1.21168700455353	0.305316270772003	3.96862899409106	7.22873238916456e-05	0.00402210301521444	UP	-
PB.4677.3	84.6661186517045	34.2624112117044	4.24767273126317	8.06616078482946	7.25432606412817e-16	8.29403479648047e-13	UP	-
PB.6146.8	242.317314242123	-26.1479	4.24723784545647	-6.15645	7.43940328523327e-10	1.91068674375741e-07	DOWN	-
PB.5428.19	132.402867640201	24.5510100970269	4.24744808628833	5.78017896823336	7.46212018138193e-09	1.25942821708914e-06	UP	-
PB.3527.2	794.468487874796	-1.915	0.483705150698793	-3.95902	7.52567689814217e-05	0.0041807612272861	DOWN	-
PB.751.5	84.6247560552713	-5.13935	0.750632649976214	-6.8467	7.55752563103046e-12	2.53469306591079e-09	DOWN	-
PB.3144.50	16.3401846524155	-20.9277	3.05680160235197	-6.84626	7.58055088413915e-12	2.53469306591079e-09	DOWN	-
PB.7909.14	79.4092613635497	23.4974827166078	4.0673676572723	5.77707369890577	7.60109973123879e-09	1.27680463400141e-06	UP	-
PB.1843.2	144.751539106133	-1.15767	0.292623486730553	-3.95618	7.6158708095823e-05	0.00422424583887364	DOWN	HEAT repeat-containing protein 5B [Penaeus vannamei]
PB.1521.3	115.107717803725	21.0135046923271	4.25058376041739	4.94367500483361	7.66634665111006e-07	6.0381849856732e-05	UP	-
PB.6179.20	45.4493550412963	-22.8204	4.24814109922018	-5.37186	7.7929698153613e-08	8.14767637657376e-06	DOWN	-
PB.3606.1	258.740064424243	-1.0612	0.197573662378271	-5.37115	7.82347316889746e-08	8.15551057427155e-06	DOWN	-
PB.1188.13	213.112882810749	-24.5005	2.6879453805071	-9.11496	7.87010620932766e-20	1.99242981698e-16	DOWN	-
PB.1459.17	147.652563092182	24.5089274860532	4.24744659816233	5.77027324997024	7.91430936606501e-09	1.32314559840303e-06	UP	-
PB.3095.9	42.6436224593658	29.0545744094861	4.24807422284044	6.83946957736041	7.94869361431137e-12	2.62607318000887e-09	UP	-
PB.6057.14	27.8332395033875	22.8054059491337	4.24822606576889	5.36821854488718	7.95181627217005e-08	8.26499191010332e-06	UP	-
PB.8716.8	83.4741848256891	-24.3438	3.96106508229927	-6.14578	7.956958915979e-10	2.02891003495715e-07	DOWN	-
PB.571.1	52.8659654380979	3.41474526290624	0.865519666456065	3.94531215782557	7.96960873621929e-05	0.00439295244848865	UP	-
PC.309.3	112.970637292545	-23.0297	3.36764213437327	-6.83851	8.00202870640064e-12	2.62607318000887e-09	DOWN	-
PB.7272.6	29.7096085945062	-3.49429	0.885949071014485	-3.94412	8.00934616845409e-05	0.00440800087342419	DOWN	-
PB.6545.2	84.299296955728	-23.4965	2.4477035070662	-9.59941	8.04048890561699e-22	3.16643386979759e-18	DOWN	protein lifeguard 1-like isoform X1 [Penaeus vannamei]
PB.9671.1	875.993318723727	6.06222408810274	1.53824040418022	3.94101212764172	8.11385233392872e-05	0.00444481094700828	UP	-
PB.1236.7	32.8571302551398	-20.2372	3.77239875277793	-5.36454	8.11548838728652e-08	8.41044605001743e-06	DOWN	-
PB.8846.1	35.0845821643837	1.9001123613368	0.329626138073427	5.76444687439663	8.19260784287832e-09	1.36324225246543e-06	UP	-
PB.9861.6	443.372179365885	-10.8468	2.75460355997384	-3.9377	8.22659071401047e-05	0.00449961504130668	DOWN	-
PB.4772.10	63.1538864785521	9.6924173022475	1.49224937472923	6.49517263426977	8.29382493654854e-11	2.51246185663325e-08	UP	-
PB.4094.9	36.5548217023176	-32.9704	4.24820651967087	-7.761	8.42591746821029e-15	8.07134575204803e-12	DOWN	-
PB.3571.10	172.240585087665	24.0119508009624	3.3564316003669	7.1540116587919	8.42779038055242e-13	3.78109081592303e-10	UP	-
PB.5980.3	24.2162774904895	-16.9325	4.30785736567224	-3.9306	8.47325662848473e-05	0.00461317411187994	DOWN	-
PB.6283.35	618.962110036948	41.7416119818886	4.24718591155163	9.82806329912672	8.52422436126936e-23	6.16407167389776e-19	UP	-
PB.4568.1	1046.45357547005	-2.79282	0.521674648371152	-5.35356	8.62398202733204e-08	8.91136428556063e-06	DOWN	hypothetical protein FHG87_025996 [Trinorchestia longiramus]
PB.8371.15	38.0600198864025	-22.3809	3.88862668321105	-5.75547	8.64033873385179e-09	1.43102582123322e-06	DOWN	-
PB.3024.3	162.931896174378	24.640267671358	2.50764567465876	9.82606	8.69575328541285e-23	6.16407167389776e-19	UP	-
PB.4612.6	119.02953567966	24.4413101189814	4.2474597240062	5.75433593421539	8.69830342127611e-09	1.43392543330367e-06	UP	-
PB.10158.15	93.3108125549792	22.7333665257306	4.2482639622511	5.35121327858464	8.73664789080336e-08	9.00154102307394e-06	UP	-
PB.348.2	66.7877826597409	1.38037865046134	0.310489534662161	4.44581377585981	8.75597749268655e-06	0.00060187929849819	UP	-
PB.9633.1	402.580880327731	-1.35251	0.304233033162466	-4.44565	8.76251214697023e-06	0.00060187929849819	DOWN	-
PB.9563.14	64.2663075637526	22.2628793841077	2.51564709918158	8.84976250895864	8.77057316480416e-19	1.82856132164796e-15	UP	-
[truncated: 45 more rows]

## Sheet: UM vs BM
Differential expressed transprits (DETs) between unmated females exhibiting courtship behavior without successful copulation (UM) and before pubertal molting (BM)
[truncated: 1,033 more rows]

[truncated: 2 more sheets: UM vs M1, UM vs M3]
