# Supplementary material for: Decoding the Impacts of Mating Behavior on Ovarian Development in Mud Crab (Scylla paramamosain, Estampador 1949): Insights from SMRT RNA-seq
Source: Biology (Basel). 2025 Oct 4;14(10):1362. doi: 10.3390/biology14101362 (PMC12561672; doi:10.3390/biology14101362)
Supplement: Supplementary file 1 [file biology-14-01362-s001.zip › Table S4.xlsx]

## Sheet: BM vs M1
Differential expressed genes (DEGs) between before pubertal molting (BM) and females at 1-day post-mating (M1)
Transcripts	baseMean	log2FoldChange	lfcSE	stat	pvalue	padj	changes	NR_annotation
PB.10012	249.625507976672	-1.41221	0.313452963191442	-4.50532	6.62729004408711e-06	0.00134750325348014	DOWN	trichohyalin-like [Exaiptasia diaphana]
PB.10015	87.4521164344204	2.7051954816696	0.611177074849159	4.42620574787963	9.59050538908386e-06	0.00173201433615439	UP	--
PB.10048	5.23869634809283	5.45959758699596	1.5305098894639	3.56717563511356	0.000360849631122621	0.0220788705993442	UP	--
PB.10115	526.705472836548	-6.99752	1.81928448760575	-3.8463	0.000119912876934443	0.0108293739358271	DOWN	--
PB.10158	2182.55033109097	1.03756578128823	0.281667523905128	3.68365428467964	0.000229914016907666	0.0167165405669814	UP	--
PB.10225	188.057886517052	-1.26858	0.38155413737753	-3.32476	0.000884935779544915	0.0407762383685778	DOWN	uncharacterized protein LOC113812625 [Penaeus vannamei]
PB.10404	201.822978438173	1.21832774789829	0.363732345991494	3.34952	0.000809525303446367	0.0385712971178254	UP	--
PB.10436	449.60344629955	-1.30096	0.397743708397884	-3.27085	0.00107224057935874	0.0458239609430526	DOWN	--
PB.10471	58.6128565753607	-2.71995	0.561490688761088	-4.84417	1.27143759650747e-06	0.000406751050516975	DOWN	GTPase-activating protein skywalker-like [Penaeus vannamei]
PB.10476	1148.51818743678	-1.36968	0.323266140368587	-4.23702	2.26507662269013e-05	0.00333711354529755	DOWN	--
PB.10563	93.8507044534932	1.50263668548132	0.337012338271185	4.45869932593442	8.24584945092064e-06	0.00156489451359252	UP	profilin, partial [Scylla paramamosain]
PB.10587	156.990546599808	-2.67882	0.785174815752283	-3.41175	0.000645481155205699	0.0330020661864759	DOWN	reverse transcriptase, partial [Euselasia chrysippe]
PB.10626	847.505791321941	-1.99697	0.491294417187369	-4.06471	4.80918880658754e-05	0.00566826179656428	DOWN	hypothetical protein B566_EDAN007570 [Ephemera danica]
PB.10632	53.6088210726415	1.17001210445547	0.360708926823061	3.24364610202563	0.00118010270881476	0.0491212268795495	UP	ras-related protein Rab-5B-like [Penaeus vannamei]
PB.10664	115.381366268629	-2.1634	0.595919232402689	-3.63036	0.000283020913116265	0.0186410892009577	DOWN	Reverse transcriptase domain [Trinorchestia longiramus]
PB.10688	52.2525561881875	-2.26907	0.608368361451483	-3.72976	0.000191658469551807	0.0153285705969399	DOWN	UPF0538 protein C2orf76 homolog [Penaeus vannamei]
PB.10708	31821.9716120899	1.94660405314164	0.571740492796838	3.40469859606978	0.000662371174375271	0.0335881916311978	UP	--
PB.10720	13392.8023496919	1.97874690474883	0.552813552214749	3.57941099095949	0.000344369515137256	0.0214216970055103	UP	--
PB.1097	163.177654290264	2.07458263570021	0.605565933838678	3.42585756525214	0.000612861675319238	0.0314780375162822	UP	--
PB.1135	885.443559228836	-1.1447	0.330383960621096	-3.46477	0.000530691747187346	0.0281618743756242	DOWN	--
PB.1205	1179.42586021897	-1.27908	0.348785390105686	-3.66725	0.000245175051983778	0.0173748421333061	DOWN	--
PB.1229	32961.4549857793	10.5685216523671	2.57013516327972	4.11204897056102	3.92163087000309e-05	0.00489250204678907	UP	--
PB.1287	99.0575181528481	-1.57254	0.434649061570402	-3.61795	0.000296950087877891	0.0194302186985896	DOWN	--
PB.1297	644.98525535619	1.91859633250743	0.402959021758148	4.76126908422701	1.92379335717639e-06	0.000525383273665952	UP	uncharacterized protein LOC113804764, partial [Penaeus vannamei]
PB.1318	244.270233327306	1.09819865388922	0.315157069222471	3.48460739465118	0.000492859630441066	0.026789074184702	UP	--
PB.1443	2731.31751192833	-1.31111	0.177332337588303	-7.39354	1.42966382436544e-13	8.00397292070991e-10	DOWN	--
PB.1531	290.025739604076	6.20788429435153	1.61345706561394	3.84756708229441	0.000119296618032464	0.0108293739358271	UP	LOW QUALITY PROTEIN: galactosylceramide sulfotransferase-like, partial [Ixodes scapularis]
PB.1615	487.523	5.04232087873268	1.00865724842191	4.9990429222827	5.76155775594409e-07	0.000222455731701055	UP	--
PB.1710	109.50609910218	-1.49049	0.450193562406545	-3.31078	0.000930355398617529	0.041836102001287	DOWN	--
PB.1712	12629.5075680833	11.1384553610132	2.36918586337287	4.70138520291354	2.58402523318658e-06	0.000628985446434568	UP	--
PB.1722	1722.65371096782	-1.35855	0.268005367704033	-5.06913	3.99630963614466e-07	0.000177691704677705	DOWN	sialin isoform X1 [Ixodes scapularis]
PB.1724	127.008719359168	-2.08013	0.370486789231437	-5.61458	1.97043392666445e-08	2.00572260698744e-05	DOWN	chymotrypsin [Scylla paramamosain]
PB.1826	501.840404476898	1.29502532846377	0.360591965310565	3.59138708858478	0.000328922675412395	0.0209437609571425	UP	--
PB.1874	2023.72837683892	1.52296870662664	0.437495396840238	3.48110795593763	0.00049934418677022	0.0270104196099814	UP	--
PB.1926	93.8807406372041	3.25276135995944	0.776930905854108	4.18668035400594	2.83064023077116e-05	0.00406342034153137	UP	--
PB.1959	371.180978459274	1.47208966434485	0.403105868728151	3.65186859965467	0.000260339091490414	0.0179939309099887	UP	uncharacterized protein LOC113227390 [Hyposmocoma kahamanoa]
PB.1994	1267.18321490298	1.34339914438678	0.381683990281559	3.51966333037911	0.000432094899054493	0.0244388804897125	UP	PREDICTED: H/ACA ribonucleoprotein complex subunit 3 [Polistes dominula]
PB.2044	1534.18708414455	8.14593150522537	1.61091770184757	5.05670245964939	4.26567979162976e-07	0.000177691704677705	UP	hypothetical protein C7M84_008986 [Penaeus vannamei]
PB.2050	22458.5562793358	8.39049680345024	1.99223330485085	4.21160352204754	2.53564303354869e-05	0.00368722013592788	UP	Calcium-activated chloride channel regulator 2, partial [Procambarus clarkii]
PB.2096	253.763065274999	2.4116472704193	0.50766413435262	4.75047793851866	2.02936434778178e-06	0.000528437037258433	UP	--
PB.2100	875.260797451475	5.42061629658194	1.01160745117008	5.35841871302168	8.39534934114397e-08	6.26684843818593e-05	UP	hypothetical protein C7M84_018293 [Penaeus vannamei]
PB.2137	951.427265773677	-1.56514	0.30717026534235	-5.09533	3.48125810962805e-07	0.000162438194819475	DOWN	PREDICTED: RNA-directed DNA polymerase from mobile element jockey-like, partial [Papilio xuthus]
PB.2258	308.080172823612	1.00818772236317	0.300466151267089	3.35541197606309	0.000792468716622811	0.0379199667522462	UP	--
PB.228	217.035448482938	25.8973124582933	4.24725240693849	6.0974272251836	1.07789164116773e-09	1.20691527061551e-06	UP	--
PB.2367	110.237265321178	1.99826176470435	0.563338954592157	3.54717483748491	0.000389386088570503	0.0230685504429837	UP	PREDICTED: uncharacterized protein LOC106116618, partial [Papilio xuthus]
PB.240	457.106504936652	1.01856921447255	0.24469807027693	4.16255515754502	3.14706089313374e-05	0.00435032602721215	UP	--
PB.2438	146.826893920426	2.93991568974556	0.781402113555993	3.76235953133865	0.000168317847090458	0.0141703378486606	UP	--
PB.2453	52.764810440838	1.19309937457299	0.318110948323139	3.75057627177621	0.000176428627327127	0.0144399748020099	UP	hypothetical protein Anas_02354 [Armadillidium nasatum]
PB.2463	784.796884256205	-1.55651	0.313577130876972	-4.96371	6.91580254846677e-07	0.000241988253547445	DOWN	--
PB.2464	1004.15261333944	-1.25916	0.357993404744933	-3.51726	0.00043603022415239	0.0244388804897125	DOWN	--
PB.2544	261.763	1.5266588381862	0.428183074433548	3.5654348089444	0.000363253450183778	0.022105156965803	UP	ubiquitin conjugating enzyme-3 [Eriocheir sinensis]
PB.2554	206.054983185951	-1.46425	0.449529632716137	-3.25729	0.00112479812479487	0.0473472353508576	DOWN	--
PB.2558	46422.2416532127	-2.27806	0.529891989865794	-4.29911	1.71485877448656e-05	0.00263031146546931	DOWN	T-complex protein 1 subunit delta-like [Penaeus vannamei]
PB.2559	239.521358337969	-2.00262	0.596280662262181	-3.35852	0.000783614647733175	0.0378195397011567	DOWN	chitin synthase [Eriocheir sinensis]
PB.257	461.835063014174	1.40444954595088	0.40107868260415	3.50168085930667	0.000462333058419095	0.0256274418570228	UP	--
PB.2618	211.209843653489	1.52295258646828	0.419031344206472	3.63445982627463	0.000278563657227721	0.0185128660655195	UP	--
PB.277	187.386879638996	1.13083649158739	0.343702137307827	3.29016426969317	0.0010012890957846	0.04362425683074	UP	--
PB.279	3489.97172218058	-1.4624	0.393299944456088	-3.71828	0.000200584755852016	0.0154892931812071	DOWN	trypsin [Scylla paramamosain]
PB.2834	730.058496099889	-1.26427	0.373840469195101	-3.38184	0.000720023780694199	0.0355158866627002	DOWN	--
PB.285	259.132211243141	1.31890228187027	0.348760458969045	3.78168524542323	0.000155770241426076	0.0134870890453546	UP	--
PB.2927	876.981975118258	1.52561985947226	0.469759222277368	3.24766345634713	0.0011635680878669	0.0486137010442003	UP	--
PB.3009	916.56534245526	1.21867576277434	0.25575207379342	4.76506698342044	1.88790921590913e-06	0.000525383273665952	UP	--
PB.308	5079.47763203271	12.4466657993585	1.97047697036956	6.31657511684806	2.67423492650643e-10	4.99056807868209e-07	UP	--
PB.309	5090.70124616339	12.8494958887286	1.75109201199361	7.33799012314576	2.16825165260436e-13	8.09263791807036e-10	UP	--
PB.3097	48.004999733442	1.60380715911112	0.446598142014639	3.59116397546174	0.000329204423368498	0.0209437609571425	UP	--
PB.3107	161.763774166627	-1.0434	0.284276147442825	-3.67039	0.000242180828346519	0.0172719664649425	DOWN	--
PB.312	1703.00529209429	10.7505483337326	2.0778929803353	5.17377383506912	2.29412492341523e-07	0.000128436583837402	UP	--
PB.3135	284.749367289095	1.53269751596052	0.387586058604687	3.95447019296373	7.67044332345387e-05	0.00825826479737625	UP	--
PB.3136	578.651229043824	1.62687181552862	0.39674127230365	4.10058627397726	4.12104759479455e-05	0.00501558368683854	UP	--
PB.3206	594.325874205027	1.37776075826417	0.35362010507487	3.89616070605621	9.7729555000606e-05	0.00985835880488095	UP	uncharacterized protein LOC113807280 [Penaeus vannamei]
PB.3231	83.7225223965504	2.26623099960122	0.604577516252577	3.74845398427693	0.000177927973375835	0.0144399748020099	UP	--
PB.3273	162.871452679372	3.95832990673647	0.85407526118089	4.63463828850805	3.57562139520724e-06	0.00080072465524271	UP	--
PB.334	90.8574733627914	-1.56868	0.448151779037973	-3.50033	0.000464689513131089	0.0256311747710779	DOWN	ATP-binding cassette sub-family A member 3-like [Penaeus vannamei]
PB.3355	40.9984590707686	3.48084174917984	0.934450552267583	3.72501438490572	0.000195304084636595	0.0154170067592626	UP	fibrocystin-L-like [Penaeus vannamei]
PB.3393	335.397790866308	2.24402572950386	0.456729130134301	4.91325291391859	8.95776027429132e-07	0.000295000122915412	UP	--
PB.3400	1471.09408168136	14.129987891866	4.24715498719936	3.32693012956975	0.0008780838736495	0.0407762383685778	UP	--
PB.3401	806.338318752112	8.83161786268135	2.24861835562707	3.9275752777614	8.58065680768895e-05	0.00881446002529296	UP	--
PB.3434	86.027951109134	2.40891543812864	0.50180822699172	4.80047019669206	1.58293532523065e-06	0.000454464790682245	UP	putative vesicle transport protein SFT2A [Penaeus vannamei]
PB.3441	147.292653507507	-1.5248	0.418669532439624	-3.64201	0.000270520039172117	0.0183576538097587	DOWN	--
PB.3515	179.957163855178	3.39911515723467	0.546233538160207	6.22282397504074	4.8828511101328e-10	6.83416048501962e-07	UP	hypothetical protein C7M84_015087 [Penaeus vannamei]
PB.3543	429.005663047852	1.26195712194087	0.306940344239108	4.11140844019448	3.93252821479875e-05	0.00489250204678907	UP	--
PB.3581	687.01067031395	-1.6012	0.350887935945598	-4.56327	5.03634669647487e-06	0.00106399950868734	DOWN	cytosolic Fe-S cluster assembly factor nubp1-like [Penaeus vannamei]
PB.3627	636794.418366832	-1.07187	0.316626927324023	-3.38527	0.000711089707022373	0.0353869842201311	DOWN	meckelin-like [Penaeus vannamei]
PB.3678	230.170999913808	1.28174342122778	0.347715709175834	3.68618209475151	0.000227643495303849	0.0167165405669814	UP	protein flightless-1-like [Penaeus vannamei]
PB.3721	1037.55059281978	8.49888346288616	1.37197965171638	6.19461334740196	5.84282816291529e-10	7.26912743779584e-07	UP	HUWE1 protein [Scylla paramamosain]
PB.3750	267.810936226622	2.01330822418667	0.570022964501965	3.53197739313138	0.000412464615342945	0.0236839297333075	UP	--
PB.3788	515.90935142363	5.80614205897488	1.2303559515128	4.71907503827317	2.36919421976177e-06	0.000589508170637168	UP	--
PB.3805	851.887776722917	1.97971142057621	0.539135039676735	3.67201401297019	0.000240646483589317	0.0172719664649425	UP	--
PB.3857	127.378961456934	6.58056690944009	1.3202758598635	4.98423633233771	6.22070089999538e-07	0.000230570916994072	UP	Reverse transcriptase domain [Trinorchestia longiramus]
PB.3879	179.468591983203	1.04063152286921	0.31600652066507	3.29306977805107	0.000990998767641191	0.0433445828174938	UP	--
PB.3883	528.994579907285	6.89587522324978	1.55050878517415	4.44749187440124	8.68787443812461e-06	0.00160915384978344	UP	--
PB.3940	20.1499768483532	5.20473567334479	1.37677540764064	3.78038105885698	0.000156588512628034	0.0134870890453546	UP	--
PB.3955	712.91277545867	8.11876142892457	2.08524772420301	3.89342778543378	9.88376342272375e-05	0.00988111598609267	UP	--
PB.4067	366.873118291885	7.12704685092614	1.65502188191658	4.30631578276943	1.65996044982988e-05	0.00258146904954794	UP	--
PB.4105	119.961393917022	1.16765494111185	0.344905384718001	3.38543552187953	0.000710654028478373	0.0353869842201311	UP	E3 ubiquitin-protein ligase MARCH6-like isoform X1 [Penaeus vannamei]
PB.4238	29.8051092583584	8.52017890233782	2.34478763086345	3.6336676252426	0.000279420770302117	0.0185128660655195	UP	hypothetical protein C7M84_017070 [Penaeus vannamei]
PB.4296	559.022363471936	-1.04377	0.283614560399532	-3.68023	0.000233027880033453	0.0168336333724811	DOWN	protein lin-10-like [Penaeus vannamei]
PB.4319	75.1003168708965	4.94049921410704	0.953753032878702	5.18006134061266	2.21812948194869e-07	0.000128436583837402	UP	--
PB.434	1108.37060947834	5.33729088106518	1.4567692713018	3.66378601348151	0.000248514427024771	0.017450595055905	UP	LOW QUALITY PROTEIN: hemocytin-like [Penaeus vannamei]
PB.4350	123.758442032337	3.95195661750378	0.888967935735786	4.44555586162149	8.76648967016076e-06	0.00160915384978344	UP	--
PB.4368	43.9479157266567	2.9977834769655	0.757591035724857	3.95699438826814	7.58987131140562e-05	0.00825085330813677	UP	--
PB.4405	87.033918559253	-1.61597	0.497213366983389	-3.25005	0.00115383029681428	0.0483874076158408	DOWN	--
PB.441	212.603806329143	6.75846883411587	1.7119974024457	3.9477097479593	7.89023818765273e-05	0.00840146812603091	UP	taiman-a [Macrobrachium nipponense]
PB.4417	19.2612279530859	2.14772027557244	0.650863154195926	3.29980313331107	0.000967526738008274	0.0428302216318329	UP	--
PB.4444	48.4115953365425	2.28569024119525	0.547940423598785	4.17142109389047	3.02705879309233e-05	0.00423674716328185	UP	--
PB.4446	52.8894730332365	1.68149500625128	0.478020807441871	3.51761885690668	0.000435437297414485	0.0244388804897125	UP	Elongation factor Tu GTP-binding domain-containing protein 1 [Penaeus vannamei]
PB.4509	206.051367918482	-1.38033	0.390566714936488	-3.53416	0.000409073395660047	0.0236839297333075	DOWN	hypothetical protein C7M84_002507 [Penaeus vannamei]
PB.4532	672.961147330132	1.71555937509355	0.410992649111364	4.17418505854759	2.99054599984641e-05	0.00423674716328185	UP	valine--tRNA ligase-like isoform X2 [Penaeus vannamei]
PB.4533	1187.74972787636	1.7538559620772	0.440808000243412	3.97872988037588	6.92844018260563e-05	0.00760566124751326	UP	--
PB.4628	632.926166197811	-1.34027	0.360109077119978	-3.72184	0.000197774112984493	0.0154172335507413	DOWN	sorting nexin-29-like, partial [Penaeus vannamei]
PB.4703	274.787433522727	-3.73059	0.594759320687546	-6.27244	3.55437244203889e-10	5.68547260478706e-07	DOWN	uncharacterized protein LOC113803351 [Penaeus vannamei]
PB.4751	32.5556524318027	3.08585359618156	0.912049260220607	3.38342864883762	0.000715868059268119	0.0354671445116156	UP	--
PB.4799	62.0689616900362	2.39881076989833	0.617980863760637	3.88169102082013	0.000103732623391073	0.0100999494270422	UP	--
PB.4804	697.824354295881	-1.63146	0.493441094723399	-3.30629	0.000945416192719551	0.0421746020313977	DOWN	--
PB.4862	52.033515349247	3.1527432845504	0.840104572390474	3.75279862550852	0.000174871326420227	0.0144399748020099	UP	--
PB.490	973.067946607986	1.57989460774685	0.483918497302655	3.26479482919775	0.00109543392876788	0.0466371623589885	UP	--
PB.4912	2252.74450531926	1.07294719276258	0.286926625693164	3.73944798664304	0.000184424802206677	0.0148561475561739	UP	--
PB.4914	1385.80211592397	1.06527786561968	0.292677131504879	3.63977144419266	0.00027288014318383	0.0184062588146346	UP	PREDICTED: orexin receptor type 2-like, partial [Biomphalaria glabrata]
PB.4922	24.5422458387754	5.14856331241359	1.52451570531083	3.37717958199969	0.000732332205840209	0.0358075271126324	UP	collagen alpha chain CG42342-like isoform X5 [Penaeus vannamei]
PB.5	461.10549246414	2.5419588614864	0.506278563733328	5.02087001816124	5.14379601362217e-07	0.000205696728444741	UP	--
PB.5077	230.564671789786	1.32372802470261	0.398641079221558	3.32060114649374	0.000898238044536204	0.0412195548552126	UP	--
PB.5124	753.502844797177	1.38196831016467	0.319622329312891	4.32375395403557	1.53396372135943e-05	0.00241912560395233	UP	--
PB.5172	213663.899980962	-1.44857	0.434603865015238	-3.33309	0.000858876742043747	0.0400701786694326	DOWN	uncharacterized protein DEA37_0002748, partial [Paragonimus westermani]
PB.5316	964.654858129158	1.35875733826456	0.327555239308066	4.1481776970957	3.35132236047804e-05	0.00452105499641839	UP	uncharacterized protein LOC113803126 [Penaeus vannamei]
PB.5431	1458.11658336679	1.16571512727197	0.224015119237047	5.20373415527563	1.95323369430923e-07	0.000121501987084336	UP	--
PB.5523	480.101583419818	1.22432206212284	0.359622743217536	3.40446227390643	0.000662944570018284	0.0335881916311978	UP	coagulation factor IX-like [Aedes albopictus]
PB.561	953.215437289964	-2.40627	0.673049858688363	-3.57518	0.00034999216747203	0.0216194738380254	DOWN	--
PB.5765	185.302807223462	5.53701087786671	1.48655033555817	3.72473823820279	0.000195517992302875	0.0154170067592626	UP	--
PB.5795	104.472867833709	1.11061365274439	0.268306793715451	4.1393422707076	3.48302974446297e-05	0.00464279572008951	UP	--
PB.5821	3352.09030038573	-1.03835	0.243548018496718	-4.26344	2.01305926734623e-05	0.00300536328219677	DOWN	--
PB.5873	289.774938917353	-2.1327	0.54095805983364	-3.94245	8.06538095498519e-05	0.00841193282747481	DOWN	--
PB.593	186.285787380104	2.44819691155736	0.553855520132348	4.42028078184061	9.85727377827287e-06	0.00175193483325907	UP	--
PB.5934	622.173204438152	3.35908458071178	0.361687231900718	9.28726337133691	1.58306146477128e-20	1.7725539221044e-16	UP	glycerol-3-phosphate phosphatase-like [Penaeus vannamei]
PB.6177	3951.42	-2.201	0.61987809651666	-3.5507	0.000384208395039334	0.0229285154341411	DOWN	--
PB.6257	515.593393737206	-1.64404	0.4564480747639	-3.60181	0.000316013852441721	0.0203356730217813	DOWN	innexin 3 [Penaeus vannamei]
PB.6292	324.724559740393	-1.97183	0.454366702901516	-4.33974	1.42652809123538e-05	0.00228183357679465	DOWN	Catenin delta-2 [Penaeus vannamei]
PB.6395	571.849430614474	6.14876942833224	1.64037329427984	3.74839644718289	0.000177968788307347	0.0144399748020099	UP	--
PB.6398	106.667668619813	7.35614671239207	1.47736460601523	4.97923578407174	6.38358348380479e-07	0.000230570916994072	UP	--
PB.6405	315.158770279784	2.48601817679544	0.687807072459276	3.6144120587574	0.000301029970690272	0.0194834253284334	UP	--
PB.6406	72.0712054834664	2.74863155083014	0.809757803218895	3.39438723517571	0.000687823597858207	0.0345361471982886	UP	glutamate--cysteine ligase catalytic subunit-like [Penaeus vannamei]
PB.6415	325.523573896217	1.33816507192824	0.342079543481382	3.91185353648915	9.15904547237973e-05	0.00932307565038507	UP	Rab family GTPase [Penaeus vannamei]
PB.6424	1988.65541276666	3.58261291074651	1.09917437769074	3.25936719728969	0.00111661043600742	0.047247935927697	UP	--
PB.6473	4666.62612318908	1.52236636020237	0.370007057716037	4.11442519393972	3.88145403355566e-05	0.00489250204678907	UP	--
PB.6513	445.752309413685	1.26843201665096	0.358794708744485	3.53525842421014	0.000407376543008558	0.0236839297333075	UP	--
PB.6557	309.296671277483	7.75208106234586	1.80886514496069	4.28560475276022	1.82242749109784e-05	0.00275752981321926	UP	--
PB.6558	4782.30603509437	7.92790474082624	1.47227264117792	5.3848074868004	7.2522226854432e-08	5.80022410063625e-05	UP	--
PB.6588	85.4220078406934	-3.50989	0.854800964958052	-4.10608	4.02421534518923e-05	0.00495155376044877	DOWN	--
PB.6599	49068.9228286515	-1.32836	0.36282697552178	-3.66115	0.000251085881428085	0.0174621653065234	DOWN	--
PB.664	193.576864175285	1.41454416468997	0.419932897990341	3.36850047105026	0.000755782678915908	0.0367934724166149	UP	PREDICTED: RNA-directed DNA polymerase from mobile element jockey-like, partial [Papilio xuthus]
PB.6701	86.5276717695205	2.17682717672474	0.59643388465825	3.64973760330877	0.000262508325804266	0.0180325504541741	UP	--
PB.6781	119.758908127602	1.06990396481834	0.323485814551523	3.30742158292673	0.000941590698673492	0.0421719642121883	UP	Glycosyl transferase family 29 [Trinorchestia longiramus]
PB.691	101841.322575091	-1.42638	0.370847422507213	-3.84627	0.000119928763779813	0.0108293739358271	DOWN	--
PB.6946	244.217502941299	1.14811971410697	0.285651039387915	4.01930872216368	5.83691468791786e-05	0.00660160947076932	UP	--
PB.6975	92.2422836056507	1.73352642821046	0.394040354919801	4.39936267076829	1.08569255650011e-05	0.00189945305548934	UP	uncharacterized protein LOC113808953 [Penaeus vannamei]
PB.6989	7.87595024469238	7.32703373152931	1.78094852522097	4.1141187562511	3.88661320703414e-05	0.00489250204678907	UP	--
PB.7003	487.713058497192	1.71736619125605	0.339679043891441	5.05584969735402	4.2847870200036e-07	0.000177691704677705	UP	--
PB.7069	48.4257848327066	2.93331793587973	0.528295125506342	5.55242286793447	2.81737042908515e-08	2.62884139120554e-05	UP	--
PB.7204	192.948311967074	1.43535829714218	0.432992440856512	3.31497310738928	0.000916519414597734	0.0416320360837421	UP	--
PB.7218	120.696410852754	1.39754885307095	0.320828512745828	4.35606187589111	1.32423356795056e-05	0.00214890482033948	UP	--
PB.7234	547.200031829119	1.07423391928539	0.26004280510527	4.13098881490117	3.61206158638624e-05	0.0047581474803255	UP	--
PB.732	174.670946802125	2.43986397871714	0.592471629048043	4.11811107755051	3.81990576401002e-05	0.00489250204678907	UP	--
PB.7389	537.91466189543	3.17822718511706	0.658727719390879	4.82479648504232	1.40146297207673e-06	0.000427930672011477	UP	--
PB.7391	2706.07710405826	-1.54963	0.420563353167734	-3.68465	0.000229017220754822	0.0167165405669814	DOWN	--
PB.7420	319.059253421975	5.01416669820517	1.14075706797391	4.39547283025892	1.10531889359235e-05	0.00190403933100824	UP	--
PB.7501	1160.01613587584	2.00899850567617	0.517525882448709	3.88192856397917	0.000103631323062334	0.0100999494270422	UP	uncharacterized protein LOC114334045 [Diabrotica virgifera virgifera]
PB.7522	56.2479224333842	-2.33258	0.591872873109476	-3.94102	8.11367996219773e-05	0.00841193282747481	DOWN	--
PB.757	630.946601219723	6.52896960260653	1.39384877712782	4.68413052387232	2.81150814941405e-06	0.000651887711869368	UP	proteasome assembly chaperone 4-like [Penaeus vannamei]
PB.7644	397.607422172736	4.61315196475336	1.24862472380835	3.69458643321036	0.000220244966932297	0.0164405526316062	UP	--
PB.7665	71.6504910365777	3.95108683332355	0.603606124358622	6.5458030889297	5.91765103141699e-11	1.32519877197552e-07	UP	--
PB.7703	33.8633155654729	2.67282229361341	0.778309774530267	3.43413687079355	0.000594443954169561	0.0308803856906264	UP	--
PB.7731	98.1752504124404	1.86169804780232	0.424406017586591	4.38659672732486	1.15137975107854e-05	0.00195333319285249	UP	--
PB.7732	107.195065517095	1.50789795567645	0.388766357158961	3.8786739847962	0.000105027397219666	0.0101378600574879	UP	uncharacterized protein LOC113820306 [Penaeus vannamei]
PB.7733	258.054563485202	2.20008615644545	0.40560598909325	5.42419543992395	5.82161580306837e-08	5.01420247284281e-05	UP	--
PB.7891	419.69978624083	2.68243570583897	0.644935959942091	4.15922800471511	3.1932502404498e-05	0.0043603442612581	UP	Sodium/myo-inositol cotransporter [Penaeus vannamei]
PB.7934	38.2748483656929	1.64164257957657	0.443805849555601	3.69901068501103	0.000216441489952756	0.0162650695503423	UP	uncharacterized protein LOC113819427 [Penaeus vannamei]
PB.7992	88.0712638703915	4.55527530477525	1.01398851193338	4.49243285418459	7.04141228326554e-06	0.00138320514624078	UP	--
PB.80	4.64428843539371	-5.85493	1.77436386972809	-3.29973	0.000967763335969788	0.0428302216318329	DOWN	--
PB.8018	70.5923082248661	6.1570443942236	1.87381936903369	3.28582599581022	0.00101683803112831	0.0439595962723697	UP	--
PB.8076	647.599857033714	2.47395936850687	0.659771342553915	3.74972237946922	0.000177030447944182	0.0144399748020099	UP	--
PB.810	1658.29331211485	2.09126705457897	0.54020516692822	3.87124593137563	0.000108280478534643	0.0102964541037468	UP	--
PB.8107	1335.50791371311	-1.03701	0.285310092862219	-3.63467	0.000278337284948519	0.0185128660655195	DOWN	--
PB.8143	2643.40759286828	-1.1659	0.348492738545554	-3.34555	0.000821189354499214	0.0387968658326063	DOWN	Cj-cadherin [Penaeus vannamei]
PB.8228	175.773237646277	2.2365237130742	0.496811015984314	4.50175950435208	6.73932144278715e-06	0.00134750325348014	UP	--
PB.823	27.5558012262165	2.31067957331285	0.606761291374646	3.80821849738947	0.000139971569386344	0.0123406430111724	UP	--
PB.8261	202.572418901443	8.23976720673754	2.18161261034451	3.7769158317417	0.000158782359815389	0.0135015148156903	UP	hypothetical protein C7M84_017866 [Penaeus vannamei]
PB.8262	438.447637886024	2.93361298856832	0.720577513146114	4.07119697055196	4.67721784598888e-05	0.00557136257675931	UP	--
PB.8275	7938.4184798732	1.63966237346286	0.423990613942175	3.86721384753693	0.000110085886788143	0.0103582493644272	UP	--
PB.8287	553.013445934155	1.3730890086127	0.355780853822909	3.85936734329205	0.000113680946674373	0.0106073796659413	UP	polyglutamine-binding protein 1-like isoform X1 [Penaeus vannamei]
PB.8404	55.1245884050941	-6.02288	1.75411971917037	-3.43356	0.000595709860603314	0.0308803856906264	DOWN	LOW QUALITY PROTEIN: propionyl-CoA carboxylase alpha chain, mitochondrial-like [Penaeus vannamei]
PB.8473	27.1117620261628	6.45508612348225	1.21022346253432	5.3337968757974	9.61801097213932e-08	6.49093563280598e-05	UP	--
PB.8620	714.847718329333	-1.07769	0.230097159583771	-4.68363	2.81838712073942e-06	0.000651887711869368	DOWN	--
PB.8625	246.438731030304	2.49610339536608	0.524913914200493	4.75526239224949	1.9818883511899e-06	0.000528361996863651	UP	putative SCAN domain-containing protein 3-like [Apostichopus japonicus]
PB.8668	1407.55955223262	8.56500238808075	1.67869106436685	5.10219096883748	3.35743703890934e-07	0.000162438194819475	UP	--
PB.8678	72.4882958761235	2.11896551205467	0.452659677186493	4.68114483981676	2.85277287502001e-06	0.000651887711869368	UP	--
PB.8679	634.639805307881	1.39266115607727	0.347065242140633	4.01267827192258	6.00337096106002e-05	0.0067219744650989	UP	--
PB.8750	721.880407488216	1.14334662042867	0.300920922552003	3.79949194204364	0.000144993026299896	0.012683491527187	UP	--
PB.8920	1282.35801069658	2.94484862815914	0.877449879469827	3.3561445468982	0.00079037247707895	0.0379199667522462	UP	--
PB.8964	66.6556345093121	5.21906953729475	1.58416530625982	3.29452331563609	0.000985887654346667	0.0432901335910574	UP	PREDICTED: RNA-directed DNA polymerase from mobile element jockey-like, partial [Papilio xuthus]
PB.8968	561.193657969002	-1.12238	0.330492836161579	-3.39608	0.000683576690826134	0.0344775144467578	DOWN	--
PB.8990	2061.8149091901	-1.91845	0.376513264699979	-5.09531	3.48175107231169e-07	0.000162438194819475	DOWN	putative protein MSS51 homolog, mitochondrial [Penaeus vannamei]
PB.9009	68.5795868179866	5.12037174957071	1.08212561591317	4.73177205517846	2.22568264314461e-06	0.000566385648983867	UP	--
PB.9085	423.616108488715	-1.88768	0.411507665994955	-4.58723	4.49158128231563e-06	0.000967158377270925	DOWN	--
PB.912	1377.79150893184	1.1002727054936	0.275982381695224	3.98674980169084	6.69845974943496e-05	0.00742600532816072	UP	--
PB.916	86.9429343477049	3.23108499202737	0.70122607475659	4.60776503946883	4.07020219626754e-06	0.000893608901796229	UP	--
PB.9263	52.7147198012259	5.32234093852252	1.18587979255644	4.48809480685137	7.18629490663099e-06	0.00138732662188875	UP	--
PB.9327	708.059051947869	-1.76363	0.512677526084158	-3.44005	0.000581614568442846	0.0305743583232608	DOWN	thymosin beta [Scylla paramamosain]
PB.9413	74.9665613998287	2.0587819794022	0.621161705419416	3.31440583255545	0.000918381076420853	0.0416320360837421	UP	--
PB.9477	684.496910768344	1.58065809303278	0.469954804300764	3.36342575619501	0.000769815395559899	0.0373143852124857	UP	--
PB.9570	1159.25214980238	1.43884580330366	0.315746338981223	4.55696749468639	5.18974518600578e-06	0.00107610327495753	UP	--
PB.9581	28.5209598149657	-2.23798	0.653208552500633	-3.42613	0.000612251727928158	0.0314780375162822	DOWN	--
PB.9617	89.4964473836457	1.57436148462187	0.486371930775831	3.2369497189333	0.00120814696791807	0.0499174228774118	UP	--
PB.9623	652.489574322455	-1.11673	0.302508163175578	-3.69158	0.000222862386289209	0.0165257625117899	DOWN	uncharacterized protein LOC113809580 [Penaeus vannamei]
PB.9671	886.059433341679	-5.50934	1.54929823207045	-3.55602	0.000376512467087292	0.0226656456665398	DOWN	--
PB.9824	463.209255813235	-1.2678	0.382732636206319	-3.31249	0.000924707737445674	0.0417498086136259	DOWN	--
PB.9939	107.48331153008	1.54527137710468	0.432350421149346	3.57411789491677	0.000351410577701225	0.0216194738380254	UP	--
PB.9970	1456.66875749874	2.32680104482636	0.327075296331088	7.11396143617954	1.12758670038662e-12	3.15639707105725e-09	UP	--
PC.102	53.2411325972418	-3.93208	1.05666745455779	-3.7212	0.000198274683514043	0.0154172335507413	DOWN	--
PC.139	231.798612243099	-4.93846	1.02709987474258	-4.80816	1.52326971989674e-06	0.000448843448781153	DOWN	--
PC.187	61.4785357699064	-22.6408	4.24830247790589	-5.32938	9.85495273356271e-08	6.49093563280598e-05	DOWN	--
PC.208	269.706383099314	-1.07142	0.27876954346058	-3.84338	0.000121350006576213	0.0108700481890709	DOWN	--
PC.234	543.883702303839	2.21487877612418	0.644818876934921	3.43488513650899	0.000592805039671032	0.0308803856906264	UP	--
PC.259	586.044609812717	6.31491750309452	1.88676730022405	3.34695089444502	0.000817056825639294	0.0387651918503525	UP	--
PC.443	60.3811012974666	5.67442413698811	1.17653168016508	4.8230100664964	1.41407831244303e-06	0.000427930672011477	UP	--
PC.459	78.5249148009325	3.5442483110285	0.979988575346946	3.61662207110295	0.000298472592315568	0.0194302186985896	UP	--
PC.567	86.3953613449533	4.94444798851217	1.33376663164416	3.7071312710958	0.000209620300579653	0.0158596252362985	UP	--
PC.578	17.3407714971732	21.0229866083012	4.25101454580312	4.94540453385567	7.59859020604246e-07	0.000257822468294113	UP	--
PC.592	268.896400572553	-1.11091	0.318710733239483	-3.48564	0.000490960300830241	0.026789074184702	DOWN	--
PC.669	1370.27989334978	-1.24255	0.307378731284433	-4.04241	5.2904194378498e-05	0.00617050275475043	DOWN	--
PC.673	16.8712245130864	-4.74689	1.27781381302378	-3.71485	0.000203320712233287	0.0155930274991515	DOWN	--
PC.755	279.140604441334	6.23018884591647	1.64980778535991	3.77631194445923	0.000159167630228733	0.0135015148156903	UP	--
PC.867	64.3245522600678	-3.78499	0.977848631020325	-3.87073	0.00010850956365474	0.0102964541037468	DOWN	--
PC.891	58.5126938494761	9.22282424366669	2.33737969860963	3.94579633302745	7.95351988353378e-05	0.00840146812603091	UP	--
PC.95	132.857026436017	-6.69396	1.53283543707763	-4.36704	1.2594028925919e-05	0.00207375502769874	DOWN	--

## Sheet: BM vs M3
Differential expressed genes (DEGs) between before pubertal molting (BM) and females at 3 days post-mating (M3)
Transcripts	baseMean	log2FoldChange	lfcSE	stat	pvalue	padj	changes	NR_annotation
PB.10012	249.625507976672	-1.20419	0.313849936968473	-3.83683	0.000124631822159543	0.00504290339061339	DOWN	trichohyalin-like [Exaiptasia diaphana]
PB.10037	23196.0605870828	-1.32917	0.42596046005006	-3.1204	0.00180602612923498	0.0299885726920721	DOWN	probable dolichyl pyrophosphate Glc1Man9GlcNAc2 alpha-1,3-glucosyltransferase [Penaeus vannamei]
PB.10241	1627.07181599895	-2.58498	0.569308692470656	-4.54055	5.61064419895438e-06	0.000569363747264088	DOWN	--
PB.10244	1821.89732810046	-2.03292	0.421705542029976	-4.82072	1.43042125483903e-06	0.000216839774166654	DOWN	--
PB.1030	7724.61489340833	-1.01191	0.191449392223669	-5.28552	1.25351575706206e-07	2.99813113183533e-05	DOWN	mannose-binding protein [Scylla paramamosain]
PB.10304	62.7909824776772	1.15637703111639	0.337829266182588	3.42296285985891	0.000619425400871598	0.015649942698547	UP	--
PB.10346	2809.48265429431	-1.57916	0.279435398920445	-5.65126	1.59271334128985e-08	5.95380307680398e-06	DOWN	--
PB.10471	58.6128565753607	-2.4131	0.562882020657114	-4.28705	1.81061495475244e-05	0.00131673302418922	DOWN	GTPase-activating protein skywalker-like [Penaeus vannamei]
PB.10477	394.829736085621	-1.09294	0.318715176838243	-3.42921	0.000605338144923044	0.0154024927985975	DOWN	hypothetical protein C7M84_024614 [Penaeus vannamei]
PB.10544	17.5258960684952	2.51367631030871	0.714675259924252	3.51722866491158	0.000436077937592579	0.0122252529445579	UP	protein Simiate-like [Penaeus vannamei]
PB.10559	57.9024549884543	1.51173542991792	0.438120251410165	3.45050342925747	0.000559542058631233	0.0145116895832481	UP	--
PB.10560	885.020141542463	-1.41445	0.491433843178585	-2.8782	0.00399946303083117	0.0498630590027205	DOWN	Ionotropic glutamate receptor [Trinorchestia longiramus]
PB.10575	57.7348716549904	21.9234398983882	3.25729361264128	6.73056914897238	1.69000708738244e-11	1.81895462814972e-08	UP	glutamate receptor ionotropic, delta-2-like [Penaeus vannamei]
PB.10587	156.990546599808	-3.76725	0.78361640125967	-4.80752	1.52817704229884e-06	0.000228441243142533	DOWN	reverse transcriptase, partial [Euselasia chrysippe]
PB.10594	556.803666964641	-1.3237	0.441920772945418	-2.99534	0.0027413858445623	0.0394459035361284	DOWN	--
PB.10615	349.891819760546	-1.25257	0.329633686597352	-3.79989	0.000144761315294425	0.00568637239603611	DOWN	--
PB.10656	1103.12090793195	-1.39243	0.318880749069135	-4.36662	1.261835147163e-05	0.00103672760984087	DOWN	ADAM metalloprotease [Penaeus vannamei]
PB.10688	52.2525561881875	-3.25511	0.602627824730334	-5.40153	6.60752369236704e-08	1.82350711540888e-05	DOWN	UPF0538 protein C2orf76 homolog [Penaeus vannamei]
PB.10692	818.777133680801	-2.12567	0.505572763661042	-4.20448	2.61683992475007e-05	0.00178093626928072	DOWN	--
PB.10716	9078.75402452125	1.40299494651867	0.464825124201956	3.01832855727717	0.00254173171875387	0.0372199435223782	UP	--
PB.10720	13392.8023496919	1.86855382451323	0.552804622079894	3.3801342280441	0.000724504375814171	0.0171381112019515	UP	--
PB.1073	622.00359503795	-2.18183	0.591288149490783	-3.68995	0.000224295580219907	0.00783796535684047	DOWN	uncharacterized protein LOC113227390 [Hyposmocoma kahamanoa]
PB.1076	1447.42117214774	-1.13185	0.301051553466207	-3.75964	0.000170156280681965	0.00640346870272724	DOWN	Ionotropic glutamate receptor L-glutamate and glycine-binding domain [Trinorchestia longiramus]
PB.1088	90.7094009425385	1.11377155079766	0.306357064473757	3.63553408735925	0.000277405307738639	0.00915862983800911	UP	hypothetical protein C7M84_009499 [Penaeus vannamei]
PB.1092	1908.07177058553	1.95050041304622	0.590188686690572	3.30487597785628	0.000950184361913022	0.0200920123522001	UP	putative sterol O-acyltransferase 1-like isoform X2 [Penaeus vannamei]
PB.1135	885.443559228836	-1.49654	0.330223682749801	-4.5319	5.84545307645869e-06	0.000582542698721526	DOWN	--
PB.1199	357.756	1.17428605365728	0.317104648207654	3.70314992320235	0.000212938954778924	0.00753901963909723	UP	--
PB.1297	644.98525535619	1.4189547904682	0.402265924555339	3.52740489276267	0.000419654494095638	0.0119490511109824	UP	uncharacterized protein LOC113804764, partial [Penaeus vannamei]
PB.1450	1366.32272372639	1.54629388006938	0.449932132487249	3.43672693817485	0.000588788871932112	0.015052576314977	UP	hypothetical protein C7M84_025254 [Penaeus vannamei]
PB.1531	290.025739604076	5.21304848819123	1.60525151649123	3.24749637962401	0.00116425145305723	0.0224815760507529	UP	LOW QUALITY PROTEIN: galactosylceramide sulfotransferase-like, partial [Ixodes scapularis]
PB.1538	205.313155874801	-2.21932	0.571374583500816	-3.88418	0.00010267431552877	0.00443599661240272	DOWN	uncharacterized protein K02A2.6-like [Actinia tenebrosa]
PB.1545	1574.20704979484	-1.17658	0.237281039963712	-4.9586	7.10028373575874e-07	0.000119406802887455	DOWN	--
PB.1615	487.523	3.73524625564105	1.0040865783746	3.72004400426068	0.000199188070009652	0.00721838787041711	UP	--
PB.1638	630.878617656769	-1.55057	0.509657899586515	-3.04237	0.00234723475562027	0.0355998570721678	DOWN	--
PB.1651	39.943505298651	1.19324019233892	0.404590238456475	2.94925600996003	0.00318539984477518	0.0435634797068809	UP	--
PB.1664	566.827242157545	1.08331386486962	0.346305129795723	3.12820623104441	0.00175876728190913	0.0295202070914773	UP	--
PB.1678	133.125925578323	1.14040710127087	0.270248548982456	4.21984541846661	2.44469887785687e-05	0.00168668551425471	UP	hypothetical protein FJT64_014874 [Amphibalanus amphitrite]
PB.1692	5301.19504702564	-1.02017	0.2379140075212	-4.28796	1.80320232103323e-05	0.00131673302418922	DOWN	--
PB.1713	1070.86067118242	4.86813443000543	1.45360833078502	3.34900008957462	0.000811037694852287	0.0183386527514604	UP	--
PB.1722	1722.65371096782	-2.156	0.267784132536682	-8.05125	8.19513598996634e-16	2.20510621650019e-12	DOWN	sialin isoform X1 [Ixodes scapularis]
PB.1724	127.008719359168	-1.77883	0.37181206906651	-4.78422	1.71653570756611e-06	0.0002399360236433	DOWN	chymotrypsin [Scylla paramamosain]
PB.1735	205.943428564276	-1.09105	0.291250780882237	-3.7461	0.000179606550383501	0.00666588035095732	DOWN	uncharacterized protein LOC113227390 [Hyposmocoma kahamanoa]
PB.1785	29768.3036588432	-1.63673	0.398815654556572	-4.10398	4.06107853776376e-05	0.00233740044395462	DOWN	--
PB.1865	1832.88086655968	-1.21736	0.370191688061675	-3.28846	0.00100736557779366	0.0206091029309133	DOWN	--
PB.1874	2023.72837683892	1.42043158059371	0.437427198259326	3.24724110948313	0.00116529625689436	0.0224815760507529	UP	--
PB.1882	34.9390362804615	1.20734941280224	0.419517989318555	2.87794431595986	0.00400275787218717	0.0498630590027205	UP	electron transfer flavoprotein beta subunit lysine methyltransferase-like, partial [Penaeus vannamei]
PB.1926	93.8807406372041	3.37727458972189	0.777693265571358	4.34268205632547	1.40753761006778e-05	0.00112217239238219	UP	--
PB.1959	371.180978459274	1.65681233871523	0.403621785918839	4.10486350468799	4.04553675705596e-05	0.00233740044395462	UP	uncharacterized protein LOC113227390 [Hyposmocoma kahamanoa]
PB.1963	1047.42104826185	1.02569586903402	0.254551110378965	4.02942995419272	5.59122726638511e-05	0.00300891895340515	UP	--
PB.1994	1267.18321490298	1.70642619310253	0.382056387307127	4.46642498278865	7.9537534258129e-06	0.000731677334376275	UP	PREDICTED: H/ACA ribonucleoprotein complex subunit 3 [Polistes dominula]
PB.1996	70.4757505729637	-1.26057	0.422058156077304	-2.98673	0.00281982483146211	0.0402692092833527	DOWN	--
PB.2013	906.161814080347	1.26704983553522	0.298965800883729	4.23810961584864	2.25409714725138e-05	0.00159610839446491	UP	--
PB.2044	1534.18708414455	7.53066888810945	1.60714593526439	4.68574055589457	2.78949444846547e-06	0.000345095732745216	UP	hypothetical protein C7M84_008986 [Penaeus vannamei]
PB.2051	727.086323972202	-1.11852	0.286561670139341	-3.90323	9.49180494002233e-05	0.00432882612582459	DOWN	putative potassium voltage-gated channel subfamily H member 2 isoform X8 [Penaeus vannamei]
PB.2096	253.763065274999	1.73151217171333	0.505222436785388	3.42722738667455	0.000609778227233755	0.0154424542581574	UP	--
PB.2098	228.578333989683	2.21260914032732	0.692875025915829	3.19337406829281	0.00140620657137955	0.0252531153425448	UP	methyltransferase-like protein 7A [Penaeus vannamei]
PB.2100	875.260797451475	3.22764448702081	1.00745623064947	3.20375653931889	0.00135647130381534	0.0246823124518238	UP	hypothetical protein C7M84_018293 [Penaeus vannamei]
PB.2137	951.427265773677	-1.15721	0.307183651781262	-3.76717	0.000165108990075478	0.00624426855658762	DOWN	PREDICTED: RNA-directed DNA polymerase from mobile element jockey-like, partial [Papilio xuthus]
PB.2153	371.278	1.16137606030513	0.34727185642526	3.34428499982718	0.000824949435914205	0.0185363899347486	UP	SCAN domain-containing protein 3 [Trichinella patagoniensis]
PB.2189	214.89564560666	-1.5212	0.472890768431173	-3.2168	0.00129628472785621	0.0239784045755518	DOWN	hypothetical protein B5V51_11950 [Heliothis virescens]
PB.2209	336.077644201739	-2.05176	0.419704306923906	-4.88858	1.01565112978966e-06	0.000160756663381266	DOWN	--
PB.2241	136.241984663456	1.89809039591302	0.526251612613254	3.60681155253379	0.000309982615031226	0.00984171942649288	UP	putative G patch domain-containing protein 1 [Penaeus vannamei]
PB.2258	308.080172823612	1.26473928794617	0.303335224434913	4.1694441860561	3.05343379076543e-05	0.00197976553554267	UP	--
PB.2265	2747.55503994837	-1.04638	0.226603642805135	-4.61768	3.88060389898957e-06	0.000444329146434306	DOWN	--
PB.2282	172.971902292435	1.07972484913173	0.36630171507287	2.94763798448755	0.00320211810384369	0.0437270592689104	UP	--
PB.2354	131.346350653235	1.42086168559622	0.39508365213409	3.59635656378407	0.000322705391900581	0.0101557840146958	UP	--
PB.2367	110.237265321178	1.74204163540782	0.561012339087863	3.10517525913987	0.00190166309876868	0.0308711914510517	UP	PREDICTED: uncharacterized protein LOC106116618, partial [Papilio xuthus]
PB.2391	82.1525455582648	1.17055445411304	0.36356361454454	3.21966887577425	0.00128338743814635	0.0239784045755518	UP	--
PB.2464	1004.15261333944	-1.05218	0.358077642611224	-2.93843	0.00329883098667709	0.0443816473870069	DOWN	--
PB.2491	92.6397449483113	-2.51949	0.82003856964178	-3.07241	0.00212341288156523	0.0330742298759575	DOWN	--
PB.2498	320.380951423262	3.60415658623048	1.13642686397052	3.17148133372881	0.00151663614702443	0.0264135191754432	UP	--
PB.2542	71.6821	-1.21589	0.358401857297523	-3.39252	0.000692525539998716	0.0166950271806878	DOWN	V-ATPase subunit a [Portunus trituberculatus]
PB.2544	261.763	1.71701396743433	0.428693286475293	4.00522709733007	6.19579276298993e-05	0.00319068504823256	UP	ubiquitin conjugating enzyme-3 [Eriocheir sinensis]
PB.2558	46422.2416532127	-2.04849	0.529891640834492	-3.86587	0.000110695902173313	0.00472106882082266	DOWN	T-complex protein 1 subunit delta-like [Penaeus vannamei]
PB.2559	239.521358337969	-2.02114	0.596230819999373	-3.38987	0.00069925886765285	0.0167619670212642	DOWN	chitin synthase [Eriocheir sinensis]
PB.2562	61.4056320498849	1.68113208069514	0.36884977069802	4.5577690817422	5.16998329906589e-06	0.000540238157746079	UP	--
PB.2602	41.0503200934887	1.81514740642634	0.549672719214809	3.30223302517036	0.000959183487118489	0.0201599294680645	UP	--
PB.2631	1555.95772833453	-1.03232	0.221529110430427	-4.66	3.16214028057322e-06	0.00037400127296494	DOWN	--
PB.2670	119515.290394034	-1.25587	0.225382379505989	-5.57217	2.51589556832807e-08	8.20563151573181e-06	DOWN	uncharacterized protein LOC113230944 [Hyposmocoma kahamanoa]
PB.2676	922.09272757025	-1.93193	0.421556126261853	-4.58285	4.58679076948399e-06	0.000493676290519561	DOWN	--
PB.2737	53.3552079288231	1.05585774907653	0.34838535461923	3.03071795377431	0.00243973031658195	0.0363248239229177	UP	protein SPT2 homolog [Penaeus vannamei]
PB.2739	1954.90838946805	-1.00023	0.309814888553605	-3.22848	0.00124448511773043	0.0236232686457366	DOWN	RNA polymerase II-associated protein 3-like [Penaeus vannamei]
PB.2746	251.773354355892	1.02683506718835	0.323400781043448	3.1751162253699	0.0014977649716025	0.0262431091178409	UP	--
PB.2761	94.2135845574925	1.12777217346425	0.344507796547991	3.27357518397163	0.00106196135013352	0.021138268729896	UP	endonuclease and reverse transcriptase-like protein [Bombyx mori]
PB.2776	101.241764699357	1.23330331130014	0.349424565817854	3.52952663306173	0.00041630380038646	0.0119013866721736	UP	--
PB.279	3489.97172218058	-1.32669	0.393316857379055	-3.37309	0.00074329331353791	0.0174457473161714	DOWN	trypsin [Scylla paramamosain]
PB.2802	95.3184391027565	1.21791038064992	0.413413056506394	2.94598915414536	0.00321923687934296	0.0437482910762226	UP	--
PB.2834	730.058496099889	-1.71618	0.373444094761684	-4.59554	4.31624327907334e-06	0.000474038024619045	DOWN	--
PB.2849	42.8437157163944	1.94057432508849	0.427457639325315	4.53980499249336	5.63062795342418e-06	0.000569363747264088	UP	cation-independent mannose-6-phosphate receptor [Scylla paramamosain]
PB.285	259.132211243141	1.23797280792821	0.348316980021824	3.55415578032012	0.000379194533818994	0.0112431701583852	UP	--
PB.2862	7945.39937727487	-1.20003	0.354645068769125	-3.38376	0.000715003646321658	0.0170633797014634	DOWN	--
PB.2900	922.126585049327	-1.82767	0.505510432411332	-3.61549	0.000299777753105849	0.00964413158247084	DOWN	--
PB.2927	876.981975118258	1.65026639408396	0.469907365547195	3.51189726971457	0.00044491994481529	0.0124058895493445	UP	--
PB.3001	240.920844186858	1.06931944445263	0.332420832277128	3.21676423564567	0.00129645088245332	0.0239784045755518	UP	--
PB.3008	991.074397527849	1.3685638529524	0.403209826149638	3.39417287029236	0.000688362252719199	0.0166950271806878	UP	--
PB.3009	916.56534245526	1.5148648702051	0.256211180529004	5.91256348406549	3.36823960021361e-09	1.64783467350451e-06	UP	--
PB.3029	585.923916204047	1.22035004305904	0.314193853287912	3.88406720974509	0.000102723491912892	0.00443599661240272	UP	--
PB.3069	122.933409247756	1.18502454295164	0.331302063086053	3.57687040012136	0.000347732464412825	0.0105426606041556	UP	--
PB.307	458.652051211023	13.1901752443278	4.08499726357605	3.22893123134702	0.00124253769662641	0.0236232686457366	UP	--
PB.308	5079.47763203271	13.0079042776846	1.99414076738559	6.52306220826051	6.88862746680553e-11	5.70325364809446e-08	UP	--
PB.309	5090.70124616339	13.8005775968484	1.81957730420981	7.58449644591583	3.33780819721291e-14	5.98747160443376e-11	UP	--
PB.3112	101.011506602959	1.37559791249323	0.395195382131345	3.48080462143669	0.000499910004382881	0.013384406410878	UP	vascular endothelial growth factor receptor precursor [Penaeus vannamei]
PB.312	1703.00529209429	12.9329899417027	2.22653732136003	5.80856643076744	6.30100282321981e-09	2.94859536462239e-06	UP	--
PB.3124	17136.4426304475	-1.02081	0.280492436347711	-3.63935	0.000273321853517128	0.00910762572571161	DOWN	uncharacterized protein LOC113811069 isoform X2 [Penaeus vannamei]
PB.3132	1281.6171733522	1.37594018433272	0.344334829464607	3.99593670635097	6.44389500667782e-05	0.00326558106297458	UP	--
PB.3135	284.749367289095	1.96675220308085	0.389018200573266	5.05568171407559	4.28856062227143e-07	7.73304356938951e-05	UP	--
PB.3136	578.651229043824	1.64087887297824	0.396803477718526	4.13524317481462	3.54578964196194e-05	0.00219329505266875	UP	--
PB.3206	594.325874205027	1.35608534589981	0.353020975787088	3.8413732863219	0.00012234789016224	0.00501547334104786	UP	uncharacterized protein LOC113807280 [Penaeus vannamei]
PB.3207	908.355259169507	2.69630226180562	0.870868737077141	3.09610639010318	0.00196079994860317	0.0314435936686084	UP	--
PB.3213	60.6560526314796	-2.55605	0.619152634268612	-4.1283	3.65460384541784e-05	0.0022142989676623	DOWN	uncharacterized protein LOC110383517 [Helicoverpa armigera]
PB.3231	83.7225223965504	1.92162846850566	0.601247471008579	3.19606910825283	0.00139313739210715	0.0251161436369334	UP	--
PB.3288	157.66103726122	1.85369651837316	0.364458674371718	5.08616380600272	3.65378510364911e-07	6.94962894098414e-05	UP	PREDICTED: uncharacterized protein LOC108666815 [Hyalella azteca]
PB.3292	11.2036962628633	3.06405287705037	0.983727659237248	3.11473693789004	0.00184109024674822	0.0303921078615815	UP	histone-lysine N-methyltransferase SMYD3-like isoform X2 [Penaeus vannamei]
PB.3307	788.953250888204	-1.53541	0.285279221916837	-5.38213	7.36095262802719e-08	1.98064832838642e-05	DOWN	--
PB.334	90.8574733627914	-2.13261	0.445691964422725	-4.78493	1.71044314347564e-06	0.0002399360236433	DOWN	ATP-binding cassette sub-family A member 3-like [Penaeus vannamei]
PB.3393	335.397790866308	1.35138337441511	0.454008540256494	2.97655936967979	0.00291502635510239	0.0411198278636528	UP	--
PB.3400	1471.09408168136	38.9411523073394	4.24715498719936	9.16876177693194	4.78483335073004e-20	2.57495806769537e-16	UP	--
PB.3415	3774.10199184871	1.07329559685182	0.278398035417171	3.85525564231631	0.000115608756459575	0.00484161625664235	UP	--
PB.3434	86.027951109134	2.73957509851608	0.506050988646525	5.41363451505805	6.17581600428443e-08	1.74921862247667e-05	UP	putative vesicle transport protein SFT2A [Penaeus vannamei]
PB.346	84.1802843116425	1.08814451662215	0.307881127809903	3.53430080097021	0.000408855489574628	0.0117863639167389	UP	enzymatic polyprotein [Penaeus vannamei]
PB.3470	6573.46776360428	-1.79326	0.431494562346961	-4.15593	3.2397299536728e-05	0.00202727985415002	DOWN	--
PB.3515	179.957163855178	2.98069415713042	0.544548664957613	5.47369656550794	4.40743492605713e-08	1.35534920311865e-05	UP	hypothetical protein C7M84_015087 [Penaeus vannamei]
PB.3541	250.823251628216	1.12825064533918	0.313312968719569	3.60103397554866	0.00031695414942833	0.0100040396196396	UP	--
PB.3570	8203.3059315418	1.36569093253181	0.411634222078701	3.31772933172378	0.000907523809516317	0.0195830856522	UP	--
PB.3571	7464.91181355947	1.4221412771396	0.314410489064069	4.52319921441873	6.09118590457614e-06	0.000601462696247275	UP	microtubule-associated protein futsch-like [Penaeus vannamei]
PB.3581	687.01067031395	-2.07295	0.350499681733393	-5.91426	3.33373526199548e-09	1.64783467350451e-06	DOWN	cytosolic Fe-S cluster assembly factor nubp1-like [Penaeus vannamei]
PB.3627	636794.418366832	-1.08312	0.316626839260572	-3.42081	0.000624352429048018	0.0157337797509799	DOWN	meckelin-like [Penaeus vannamei]
PB.3631	62.2000274473662	1.73578844509526	0.515975565381698	3.36409039798462	0.000767963846034332	0.0177754728491774	UP	uncharacterized protein LOC113809134 [Penaeus vannamei]
PB.3678	230.170999913808	1.23664812955619	0.347455365315888	3.55915680977295	0.000372047354001601	0.0111061610808819	UP	protein flightless-1-like [Penaeus vannamei]
PB.3690	104.944205606017	1.10313085746169	0.321257744823557	3.43378759029627	0.000595210420673496	0.0151806866296418	UP	--
PB.3695	531.493079484784	1.07435040244318	0.350740072913699	3.06309568085061	0.00219060005904277	0.0339264585674865	UP	--
PB.3696	329.760697291142	1.22481421885285	0.274468253024243	4.46249868739707	8.10094249712839e-06	0.000735064026615158	UP	--
PB.3697	107.30574384392	1.33267	0.324072163389074	4.1122543972653	3.91814201910754e-05	0.00233740044395462	UP	hypothetical protein C7M84_006871 [Penaeus vannamei]
PB.3718	79.7081076161996	1.23693443951989	0.422633636867744	2.92672975271716	0.00342546390564806	0.04523713867054	UP	--
PB.3721	1037.55059281978	4.37060691482302	1.3475202436015	3.2434443456981	0.00118093879508579	0.0226567633716727	UP	HUWE1 protein [Scylla paramamosain]
PB.3728	9920.60968223399	-1.44981	0.343479491819091	-4.22096	2.43261833470233e-05	0.00168668551425471	DOWN	--
PB.3750	267.810936226622	2.1423213950666	0.570255105819604	3.75677722690011	0.000172115584437887	0.00643222234480895	UP	--
PB.3755	2674.82888469216	2.72902711448277	0.639625382859569	4.26660227629199	1.98472527750236e-05	0.00141467537495085	UP	--
PB.3765	67.1962438708758	-1.18471	0.358917691740544	-3.30078	0.000964180499593988	0.0201599294680645	DOWN	--
PB.3778	500.02615064997	-1.40299	0.473666258771484	-2.96199	0.00305657460681994	0.0422048388167875	DOWN	sterol regulatory element binding protein-1 [Scylla paramamosain]
PB.3784	2354.73768744047	-1.28814	0.246945355181385	-5.21631	1.8252152908578e-07	3.88332436377651e-05	DOWN	putative la-related protein 1-like [Penaeus vannamei]
PB.3792	1725.82018220936	-1.14584	0.359150446767173	-3.19041	0.00142071095188283	0.0253582538824574	DOWN	protein Asterix-like [Penaeus vannamei]
PB.3805	851.887776722917	1.79635863855134	0.538951231560935	3.33306342644147	0.000858953584471816	0.0189192865833357	UP	--
PB.3814	66.2309761187269	5.27302292928953	1.61372846698942	3.2676023489422	0.00108462641155447	0.0214592538006631	UP	--
PB.3843	288.321805212186	-1.92023	0.562683827257176	-3.41262	0.000643419066838106	0.0159564963511026	DOWN	--
PB.3855	1062.13607736895	-1.63604	0.308079347797368	-5.31045	1.09356992162395e-07	2.67502115146332e-05	DOWN	hypothetical protein FJT64_023169 [Amphibalanus amphitrite]
PB.3857	127.378961456934	9.05893827345899	1.53023988608769	5.9199465102296	3.22046343716801e-09	1.64783467350451e-06	UP	Reverse transcriptase domain [Trinorchestia longiramus]
PB.3896	266.581141883278	1.02690400899067	0.230375444939603	4.45752371421308	8.29118673561109e-06	0.000743650356961518	UP	--
PB.3900	27.8719827754668	1.25707631404116	0.433793828893461	2.89786583005978	0.00375711279984026	0.0481976222463417	UP	--
PB.3931	1556.44479713698	-1.03599	0.194993595073947	-5.31296	1.07860107763794e-07	2.67502115146332e-05	DOWN	--
PB.3940	20.1499768483532	3.70401305851912	1.2822936207245	2.88858417343319	0.0038698044100873	0.0489342124415993	UP	--
PB.3970	247.802236590587	1.18059993373876	0.276038699742835	4.27693629494212	1.89482997582855e-05	0.0013687285254928	UP	RNA-directed DNA polymerase from mobile element jockey-like protein, partial [Dinothrombium tinctorium]
PB.4057	48.1996816994421	1.38584511177467	0.468957278309005	2.9551628173292	0.00312504082409839	0.0429563402168212	UP	integrator complex subunit 11-like [Penaeus vannamei]
PB.4078	13.2711	2.35589172187655	0.816426256849628	2.88561483919847	0.00390649912018876	0.049176198866189	UP	--
PB.4105	119.961393917022	1.10892354766937	0.344371013487732	3.22014195224614	0.00128127134751034	0.0239784045755518	UP	E3 ubiquitin-protein ligase MARCH6-like isoform X1 [Penaeus vannamei]
PB.420	4394.23474769747	-1.09667	0.234330710276401	-4.68002	2.86844785142229e-06	0.000350830729827933	DOWN	--
PB.4216	142.796569433497	5.01797726473643	1.6516387573773	3.03818086268735	0.00238011058172585	0.0358783336010018	UP	PMS1 protein homolog 1-like [Penaeus vannamei]
PB.4239	442.02360099784	1.69812689856209	0.386104475386449	4.39810208587313	1.09201615149632e-05	0.000940269587084392	UP	progesterone-like protein 2, partial [Portunus trituberculatus]
PB.4285	419.658145346237	1.52756057345843	0.393364179870422	3.88332403311766	0.000103038107693086	0.00443599661240272	UP	Hypothetical predicted protein [Cloeon dipterum]
PB.4296	559.022363471936	-1.12365	0.283628980945572	-3.96167	7.44258778043668e-05	0.00362464127967602	DOWN	protein lin-10-like [Penaeus vannamei]
PB.4319	75.1003168708965	3.45248023776054	0.924576058569202	3.73412247241542	0.000188370818730817	0.00691957379522111	UP	--
PB.434	1108.37060947834	5.39558253138431	1.45668589026838	3.70401235258084	0.00021221591736896	0.00753821755327431	UP	LOW QUALITY PROTEIN: hemocytin-like [Penaeus vannamei]
PB.4349	8948.14215128287	-1.12497	0.387155598361644	-2.90573	0.00366399635682028	0.0473985490245873	DOWN	unnamed protein product [Callosobruchus maculatus]
PB.4350	123.758442032337	3.63487985496129	0.885692900430631	4.10399570008294	4.06075012832708e-05	0.00233740044395462	UP	--
PB.436	322.619740509663	1.14386815243932	0.372184053384689	3.07339377395897	0.00211639020127329	0.0330126199076875	UP	--
PB.4362	48.8999324774838	1.46034531747771	0.439042353193879	3.32620601829007	0.000880368326113665	0.0192981757514488	UP	--
PB.4368	43.9479157266567	2.54681556785873	0.748065285400284	3.40453649910509	0.000662764425467326	0.0162490512785987	UP	--
PB.4371	96.3112260115324	1.02211560727834	0.322690217578076	3.16748246956396	0.00153764980388167	0.02669310457932	UP	--
PB.4405	87.033918559253	-1.59933	0.496814037170492	-3.21918	0.0012855898612652	0.0239784045755518	DOWN	--
PB.4417	19.2612279530859	2.07504288538599	0.684622084669227	3.03093185547548	0.0024380026435569	0.0363248239229177	UP	--
PB.4419	53.9397272965714	1.29158407100767	0.412650694554748	3.12996945855453	0.00174824478385066	0.0294465705924642	UP	--
PB.4427	56.447856177019	1.94837392301149	0.494821674502544	3.9375274435386	8.23255189826221e-05	0.00388627000355246	UP	--
PB.4428	11.5581365473159	2.60057792255646	0.792751155542777	3.28044671316299	0.00103642841023905	0.0209681935703062	UP	--
PB.4433	135.094728198269	1.47195702529602	0.424336155626028	3.46884658726387	0.000522697838116922	0.0138225966379667	UP	--
PB.4435	84.6345441717967	1.95647860534156	0.522687456285137	3.7431137514696	0.00018175389837071	0.00672239590434348	UP	--
PB.4438	109.064881942664	2.00678665507911	0.442150465304491	4.53869624155461	5.66031041134047e-06	0.000569363747264088	UP	--
PB.4532	672.961147330132	1.36647673125138	0.410365917811872	3.32989820045881	0.000868777407827813	0.0190829617152056	UP	valine--tRNA ligase-like isoform X2 [Penaeus vannamei]
PB.4533	1187.74972787636	2.09955373469905	0.441048995534972	4.76036394131767	1.93244172466844e-06	0.00025998587853258	UP	--
PB.4542	129.949588076302	1.13917480376135	0.368230076753541	3.09364952967654	0.00197710892370523	0.0315721414626697	UP	putative vacuolar protein sorting-associated protein 13C [Penaeus vannamei]
PB.456	49.7667191345803	2.14937476306591	0.734033073671838	2.92817154997409	0.00340961863055594	0.0451386535309639	UP	ribonuclease kappa-B-like [Penaeus vannamei]
PB.4568	1333.40392713938	-1.62731	0.438929570306981	-3.70745	0.000209357759437127	0.00747644628765537	DOWN	hypothetical protein FHG87_025996 [Trinorchestia longiramus]
PB.4583	6064.01448689071	-1.41478	0.449875867288251	-3.14483	0.00166182514491509	0.0285207541037215	DOWN	--
PB.4628	632.926166197811	-1.57002	0.359916706918203	-4.36219	1.28767297398258e-05	0.00104204693375748	DOWN	sorting nexin-29-like, partial [Penaeus vannamei]
PB.4632	8520.99842775346	-1.15906	0.388138943034347	-2.98619	0.00282479355281346	0.0402692092833527	DOWN	--
PB.4677	13708.6483711576	-1.05758	0.202065691905216	-5.23384	1.66025162365789e-07	3.72276838029788e-05	DOWN	ubiquitin-protein ligase E3B-like [Penaeus vannamei]
PB.468	16.4309359556824	4.87200852107389	1.2979777985717	3.75353763865227	0.000174356337999212	0.0064934161449326	UP	--
PB.4703	274.787433522727	-4.99455	0.593462446235425	-8.41595	3.89719830683421e-17	1.39818484588189e-13	DOWN	uncharacterized protein LOC113803351 [Penaeus vannamei]
PB.4705	149.220553734133	-1.05303	0.326859230603099	-3.22167	0.00127446347602957	0.0239102674718818	DOWN	LOW QUALITY PROTEIN: titin homolog [Penaeus vannamei]
PB.4742	4256.88029426904	-1.96351	0.521264942213724	-3.76681	0.000165345771497489	0.00624426855658762	DOWN	uncharacterized protein LOC113804773 [Penaeus vannamei]
PB.4768	2670.63579076478	-1.00141	0.286761413048617	-3.49214	0.000479160347598064	0.0130562096739189	DOWN	--
PB.4781	670.794025667579	-1.66373	0.387471989088905	-4.2938	1.75642487174341e-05	0.00130375178583271	DOWN	--
PB.4799	62.0689616900362	2.29405763500516	0.615922949789927	3.72458541411323	0.000195636466903596	0.0071377467568929	UP	--
PB.4804	697.824354295881	-1.93051	0.493279943533275	-3.91362	9.0923932719108e-05	0.00418211234126393	DOWN	--
PB.4813	8743.7088876106	-1.46629	0.455833983119606	-3.21673	0.00129661167545955	0.0239784045755518	DOWN	protein SMG7-like, partial [Penaeus vannamei]
PB.4856	45.7968365888972	1.38293566818976	0.472464754388058	2.92706631626088	0.00342175910445063	0.04523713867054	UP	--
PB.4862	52.033515349247	2.39880899581443	0.828521702306809	2.89528806443519	0.00378810730554703	0.0483073447033208	UP	--
PB.4877	133.488670385115	1.06303811127981	0.352720030136184	3.01382972458177	0.00257972548212051	0.0376227443957494	UP	--
PB.490	973.067946607986	1.71379066855313	0.484043157856949	3.54057410116231	0.00039925750143168	0.0115827722046069	UP	--
PB.4945	1592.53026359213	-1.05761	0.16022237700967	-6.60086	4.08786643713659e-11	3.66647553857509e-08	DOWN	--
PB.4973	1172.29557272233	-1.07335	0.254157612096653	-4.22317	2.40892416853931e-05	0.00168358771597329	DOWN	--
PB.5	461.10549246414	1.4546445142539	0.504073125411195	2.88578073482352	0.00390444069416916	0.049176198866189	UP	--
PB.5074	884.199822670267	4.1785960048924	1.14446987157567	3.65111927248852	0.000261099941258374	0.00875457528898404	UP	--
PB.5094	288.680151728592	-5.66946	1.95910008708882	-2.89391	0.00380479329667309	0.0483612393341606	DOWN	--
PB.5167	97.1628438756779	1.41944812588318	0.478868123730582	2.96417334030315	0.00303497275377225	0.0420404269611978	UP	--
PB.5200	103.749636148869	2.89554563563239	0.797765250168498	3.62957102358221	0.000283892613880681	0.00931565915609075	UP	--
PB.5206	163.523992874038	3.12302476692074	0.790193405794991	3.95222833298483	7.74268071839913e-05	0.00373697186422107	UP	--
PB.5264	175.159006756111	1.07175586454394	0.341802963659438	3.13559558720447	0.00171505527058889	0.0290695116178712	UP	histone-lysine N-methyltransferase 2D-like [Penaeus vannamei]
PB.534	322.291781685413	-2.07643	0.670381901294152	-3.09739	0.00195234009582269	0.0314435936686084	DOWN	--
PB.5349	1046.92293884187	-1.11919	0.329850585209527	-3.39302	0.000691274790772633	0.0166950271806878	DOWN	putative protein UBASH3A-like [Penaeus vannamei]
PB.5355	791.568342015131	1.0865371027147	0.327834313646853	3.31428730149686	0.000918770509630349	0.0197774539903029	UP	--
PB.5369	371.799642279265	1.27068461518558	0.389175859479401	3.26506535345068	0.00109438822912087	0.0215730778571939	UP	--
PB.5397	3757.80936448742	-1.02501	0.217211466306356	-4.71894	2.37078332417655e-06	0.00030019695197779	DOWN	--
PB.5431	1458.11658336679	1.16908921826443	0.224055234031783	5.21786167288815	1.81000554313327e-07	3.88332436377651e-05	UP	--
PB.5459	656.967237330256	1.32099	0.398725283437343	3.31302069493815	0.000922941504173013	0.0197967758760789	UP	hypothetical protein C7M84_017070 [Penaeus vannamei]
PB.5460	103.126414746853	1.4949275201305	0.346257262625391	4.31738964490062	1.578853013175e-05	0.00122253201300738	UP	microtubule-associated serine/threonine-protein kinase 2-like [Penaeus vannamei]
PB.5462	691.386290658058	1.75835118119674	0.352449749968142	4.98894149124996	6.07110294835397e-07	0.000103719493703387	UP	--
PB.5467	172.02351301369	-1.83832	0.549167089523567	-3.34748	0.000815507449778101	0.0184010622263348	DOWN	--
PB.5523	480.101583419818	1.30258286242032	0.359742203225076	3.6208786479393	0.000293604212217789	0.00957594586696989	UP	coagulation factor IX-like [Aedes albopictus]
PB.5561	84.9923323384957	1.38298859210276	0.366760574345035	3.77082131734718	0.000162711149845446	0.00618819825366265	UP	putative protein transport protein Sec24A [Penaeus vannamei]
PB.5674	201.471793522867	1.06037765616823	0.236374149016864	4.48601363803357	7.25680984141615e-06	0.000685131967747036	UP	--
PB.5681	166.148243513387	1.25251723245654	0.380633036117049	3.29061619357543	0.000999682064496687	0.0206091029309133	UP	--
PB.5726	912.823899759191	-1.10972	0.337962277568623	-3.28357	0.00102499676601317	0.0208151701747165	DOWN	GD23147 [Drosophila simulans]
PB.5765	185.302807223462	4.69342607790336	1.47776800715935	3.17602360801229	0.00149308799886721	0.026215507555967	UP	--
PB.5823	6991.07583918494	-1.25439	0.302338452618055	-4.14895	3.34004393315123e-05	0.002077970685116	DOWN	uncharacterized protein LOC113811522 [Penaeus vannamei]
PB.5843	318.599037822772	1.03369158828087	0.308536661915992	3.35030392129645	0.000807229376253795	0.0182909679507781	UP	--
PB.5873	289.774938917353	-1.56197	0.541644467133295	-2.88375	0.00392969373856085	0.0493527347819492	DOWN	--
PB.5884	11697.1237786232	-1.11086	0.256241544122482	-4.33522	1.45615431535125e-05	0.00113569484754532	DOWN	hypothetical protein B566_EDAN019185, partial [Ephemera danica]
PB.5914	160.086939896246	1.05959503113895	0.322206871220329	3.28855504268371	0.00100703091132974	0.0206091029309133	UP	transmembrane protein 115-like [Penaeus vannamei]
PB.592	118.288987299765	1.0854961549214	0.322914939748836	3.3615544569282	0.000775050718632754	0.0178626785538422	UP	unnamed protein product [Sparganum proliferum]
PB.5925	183.75190913263	1.14632995554421	0.324201582300466	3.53585552362234	0.000406456917842888	0.0117599349643629	UP	LOW QUALITY PROTEIN: uncharacterized protein CG43867-like, partial [Penaeus vannamei]
PB.5934	622.173204438152	3.40781402717745	0.361323411807764	9.43147860286042	4.04348195083886e-21	4.35199962368787e-17	UP	glycerol-3-phosphate phosphatase-like [Penaeus vannamei]
PB.5936	3386.50720653071	1.21552055126251	0.372945107585211	3.25924788002425	0.00111708018906995	0.0219400256842334	UP	hypothetical protein CAPTEDRAFT_201518 [Capitella teleta]
PB.596	5153.74592271363	-1.33818	0.303131729962495	-4.41453	1.01230114738493e-05	0.000878661068492256	DOWN	hypothetical protein HAZT_HAZT005313 [Hyalella azteca]
PB.6103	955.614757949863	1.20752202462513	0.318695133702572	3.7889565824123	0.000151281347821181	0.00587812688303023	UP	--
PB.611	62.9053279393591	3.39126707221678	0.837565687120241	4.04895654677163	5.14464947611967e-05	0.00281075443205462	UP	--
PB.612	207.053786474241	-1.70989	0.508845904750048	-3.36032	0.000778515169393522	0.0179041854020993	DOWN	--
PB.6135	323.011498756178	2.04172087454266	0.485746652545073	4.20326288167927	2.63094738284526e-05	0.00178093626928072	UP	--
PB.6175	1205.08135545139	1.08869380760019	0.242499878734059	4.48946124543889	7.14035361120767e-06	0.000680102884225028	UP	transient receptor potential cation channel subfamily M member 1, partial [Cancer borealis]
PB.6177	3951.42	-1.79507	0.619904346476762	-2.89572	0.00378295486858917	0.0483073447033208	DOWN	--
PB.6232	707.511419912937	-1.25633	0.378686196717185	-3.31761	0.000907921559086483	0.0195830856522	DOWN	hypothetical protein C7M84_012007 [Penaeus vannamei]
PB.6257	515.593393737206	-1.66998	0.456267604443525	-3.6601	0.000252118969063024	0.0085331964277526	DOWN	innexin 3 [Penaeus vannamei]
PB.6263	3262.19876954971	-1.30678	0.377947131318455	-3.45757	0.000545063822392725	0.0142737759620752	DOWN	disco-interacting protein 2-like isoform X2 [Penaeus vannamei]
PB.6292	324.724559740393	-2.08395	0.4542020131124	-4.58815	4.47186520005735e-06	0.000486168536850679	DOWN	Catenin delta-2 [Penaeus vannamei]
PB.6353	115.712299411473	-1.35147	0.443457714899566	-3.04757	0.0023069681088326	0.0351790045669075	DOWN	--
PB.6359	8471.10705263038	1.56898120520785	0.365159532382232	4.29670066387728	1.73359039310401e-05	0.00130375178583271	UP	hypothetical protein C7M84_000204 [Penaeus vannamei]
PB.638	159.244768973513	-1.15157	0.358815225119414	-3.20937	0.00133027809065011	0.0243885096722104	DOWN	uncharacterized protein LOC105338248 [Crassostrea gigas]
PB.6398	106.667668619813	5.86888010342878	1.41049755782453	4.16085803968395	3.17054130652281e-05	0.00202563619909506	UP	--
PB.6405	315.158770279784	2.45175009099521	0.687671904131271	3.56529047684808	0.000363453421795999	0.0109575607249029	UP	--
PB.6406	72.0712054834664	2.50312263387416	0.806322360705646	3.10436961178104	0.00190684954676815	0.0309087675781108	UP	glutamate--cysteine ligase catalytic subunit-like [Penaeus vannamei]
PB.642	98.3094152771082	2.11461766316923	0.651263989658522	3.2469439378615	0.00116651365219435	0.0224815760507529	UP	--
PB.6433	279.506569317032	-1.76405	0.372327997793149	-4.73789	2.15949910621431e-06	0.000283447425368105	DOWN	hypothetical protein C7M84_020213 [Penaeus vannamei]
PB.6473	4666.62612318908	2.56982570241166	0.370263204250765	6.94053763082334	3.90610507677484e-12	5.25517611766594e-09	UP	--
PB.6474	624.987830470926	1.26910595761723	0.251811230558302	5.03991007392099	4.65750640790095e-07	8.08528088197386e-05	UP	synaptic functional regulator FMR1-like [Penaeus vannamei]
PB.6513	445.752309413685	1.72222534851898	0.359919788387412	4.78502545313015	1.70965665570404e-06	0.0002399360236433	UP	--
PB.6530	429.66843925586	1.17528606887373	0.298929263929345	3.93165277104325	8.43638582803155e-05	0.00395517235243052	UP	--
PB.6590	646.083621510292	1.78375968045367	0.555876815365107	3.20891181489927	0.00133238350713182	0.0243885096722104	UP	--
PB.6598	14429.2968203482	-1.24559	0.421850188559868	-2.95269	0.00315019934328035	0.0432469330761816	DOWN	uncharacterized protein LOC113801855 isoform X1 [Penaeus vannamei]
PB.6602	37.2293052114196	1.30253379677749	0.400936007332138	3.24873239858066	0.00115920474234009	0.0224802173726241	UP	--
PB.6637	59.6483264981294	1.2824446781333	0.423236022293944	3.03009340079901	0.00244478121256633	0.0363248239229177	UP	--
PB.6647	1178.35052552624	-1.26099	0.31819138671185	-3.96299	7.4016181031942e-05	0.00362107343839451	DOWN	putative ubiquitin-like protein 5 isoform X2, partial [Penaeus vannamei]
PB.6714	71.6496570079889	1.02300531868533	0.288023915046337	3.55180686479019	0.000382595577006194	0.0112818525899114	UP	--
PB.6773	156150.706500231	-1.66403	0.4232878807121	-3.93121	8.45200818599852e-05	0.00395517235243052	DOWN	uncharacterized protein LOC113825882 isoform X2 [Penaeus vannamei]
PB.6791	52398.5819831735	-1.77609	0.319599498831217	-5.55723	2.74091938769356e-08	8.67662216757229e-06	DOWN	uncharacterized protein LOC113829263 [Penaeus vannamei]
PB.6860	2792.27461576778	-1.14817	0.23990435943871	-4.78595	1.7017934705122e-06	0.0002399360236433	DOWN	--
PB.6863	235.422978672981	-1.23157	0.36661034743517	-3.35936	0.000781244640286968	0.0179286483228329	DOWN	--
PB.691	101841.322575091	-1.29425	0.370847283812093	-3.48997	0.000483076062946246	0.013096593615845	DOWN	--
PB.6944	2661.11306977569	1.20860158738932	0.275929219740147	4.38011453998059	1.18616942796024e-05	0.000989669887840001	UP	LOW QUALITY PROTEIN: chaoptin-like [Penaeus vannamei]
PB.6987	668.80615927951	-1.37746	0.434534308988382	-3.16998	0.0015245144562601	0.0265078337523868	DOWN	uncharacterized protein LOC113818920 [Penaeus vannamei]
PB.699	155.869788178655	1.34582435154467	0.321483250313654	4.18629695398321	2.83542345191716e-05	0.0018955069945953	UP	--
PB.7015	1760.63820651388	-1.83806	0.472578328233417	-3.88944	0.000100476838590975	0.00443599661240272	DOWN	putative cap-n-collar isoform X5, partial [Penaeus vannamei]
PB.7107	115.963123985712	1.56511074648325	0.433685680922891	3.60885963113348	0.000307545952512302	0.0097932458192009	UP	silent information regulator 7 [Gecarcinus lateralis]
PB.7204	192.948311967074	2.0853580834282	0.436912997079318	4.77293671135543	1.81558858097103e-06	0.000250527947397324	UP	--
PB.7238	612.333565835392	1.32966951463291	0.302835287045647	4.39073506791329	1.12968114884099e-05	0.0009649808099187	UP	--
PB.7242	61.3065317741169	21.4669562616258	4.24959132550366	5.05153428114207	4.3827525572123e-07	7.73304356938951e-05	UP	nucleolar transcription factor 1-like isoform X1 [Onthophagus taurus]
PB.7246	1909.51915869086	-1.10068	0.19190003916889	-5.7357	9.71130512248317e-09	4.18091108133145e-06	DOWN	--
PB.7305	267.118963260862	2.05605730360074	0.627087892357216	3.27873864040341	0.00104272159172339	0.0210165027934811	UP	--
PB.732	174.670946802125	2.64185278155465	0.593600174898739	4.4505593045105	8.5646937435881e-06	0.000761833047621807	UP	--
PB.7331	471.883958648751	1.0747631226034	0.267551506168217	4.01703260054782	5.89355735851835e-05	0.00311280568434398	UP	--
PB.7332	2981.30780765342	1.12402220702112	0.216730241159854	5.18627304157371	2.14544197094483e-07	4.35686640250551e-05	UP	--
PB.7366	3071.24145331262	1.90883935717341	0.349806088840597	5.45685000366945	4.8465543018156e-08	1.44898510973448e-05	UP	dnaJ homolog subfamily C member 8-like [Penaeus vannamei]
PB.7383	855.187279963071	-1.19292	0.253013619171839	-4.71483	2.41918224786682e-06	0.000302763471323146	DOWN	dual oxidase 1 [Scylla paramamosain]
PB.7385	33.8554963068628	1.64192820975575	0.500647750417871	3.27960768501466	0.0010395152998204	0.0209911879399005	UP	--
PB.7389	537.91466189543	2.17155258479171	0.656958266234058	3.30546504459089	0.000948189305722752	0.0200892942864055	UP	--
PB.7391	2706.07710405826	-1.7096	0.420486819553371	-4.06577	4.78733475016052e-05	0.0026337204972866	DOWN	--
PB.7479	2088.77539243098	1.22573895604693	0.29857365330061	4.10531519608942	4.03763963112373e-05	0.00233740044395462	UP	Protein CBG27393 [Caenorhabditis briggsae]
PB.7513	86.7996890756776	1.50211180023541	0.481425999774978	3.12013019848847	0.00180771119188133	0.0299885726920721	UP	--
PB.7559	16316.3998177732	-1.25217	0.379737129965796	-3.29748	0.000975578288320168	0.0202449750351411	DOWN	uncharacterized protein LOC116172270 [Photinus pyralis]
PB.757	630.946601219723	7.34028439789832	1.40111564502187	5.23888547242918	1.61549249240307e-07	3.72276838029788e-05	UP	proteasome assembly chaperone 4-like [Penaeus vannamei]
PB.7613	2052.63039381251	1.10608210565599	0.270444001971707	4.08987478957547	4.31606121950242e-05	0.00244493510028971	UP	--
PB.7618	567.609	3.05300366944074	1.04460340004289	2.92264381804176	0.00347073294285613	0.0455554861755616	UP	--
PB.7664	87.5878418732657	1.03303717838868	0.296433786088269	3.48488339342354	0.000492351552354832	0.0132577362828276	UP	PREDICTED: uncharacterized protein LOC105267361 [Fopius arisanus]
PB.7665	71.6504910365777	3.68216965048837	0.596261011066638	6.17543254069459	6.59825754561599e-10	4.43856537271655e-07	UP	--
PB.7668	41.4283830063128	1.77032963997186	0.555744425649377	3.18551038618742	0.00144498917001748	0.0255796355870036	UP	putative eukaryotic translation initiation factor 2 subunit 3 [Penaeus vannamei]
PB.7669	355.618	1.26096681447648	0.210203317306307	5.99879597827186	1.98785925203884e-09	1.18862939609412e-06	UP	putative eukaryotic translation initiation factor 2 subunit 3 [Penaeus vannamei]
PB.7680	56.7682480040052	1.28741874392253	0.41839159714884	3.0770664437234	0.00209048697773116	0.0327987045791844	UP	LOW QUALITY PROTEIN: A disintegrin and metalloproteinase with thrombospondin motifs 3-like [Penaeus vannamei]
PB.7690	262.855172252691	-1.07092	0.237183145916348	-4.51515	6.32722231187971e-06	0.000619089943116012	DOWN	--
PB.7703	33.8633155654729	2.53342730184026	0.774445640642179	3.27127840727403	0.00107062455038312	0.021221237634942	UP	--
PB.7731	98.1752504124404	1.47613458417436	0.419995105873298	3.51464710786338	0.00044033870886953	0.0123100403209422	UP	--
PB.7732	107.195065517095	1.49406643496732	0.389185763743791	3.83895448948358	0.000123559328274953	0.00501837377442762	UP	uncharacterized protein LOC113820306 [Penaeus vannamei]
PB.7733	258.054563485202	1.65508173111038	0.403033493521444	4.10656126032939	4.01592989677718e-05	0.00233740044395462	UP	--
PB.7737	834.559586793334	1.00343199621814	0.331194831265764	3.02973326118408	0.00244769808824509	0.0363248239229177	UP	--
PB.7784	107.722222240862	1.5484935325881	0.469847990212628	3.29573301332488	0.00098165258288659	0.0203183206723238	UP	BTB/POZ domain-containing protein 9-like [Penaeus vannamei]
PB.7826	308.701484613926	-1.30103	0.384018440940764	-3.38794	0.00070420254921216	0.0168429600826011	DOWN	--
PB.7839	3649.04557887264	-1.1097	0.291532842958784	-3.80644	0.000140981423695232	0.00559919949532022	DOWN	Ubiquitin carboxyl-terminal hydrolase 22 [Armadillidium vulgare]
PB.7855	1078.05580205414	1.03403405525767	0.239601650157687	4.31563828787136	1.59142386626563e-05	0.00122346393375836	UP	claspin-like [Penaeus vannamei]
PB.7874	139.988956112838	-1.29273	0.387319017820241	-3.33763	0.000844975724211605	0.0188490073435697	DOWN	hypothetical protein Avbf_02462 [Armadillidium vulgare]
PB.7877	391.692550530684	1.1374448429125	0.330403069143641	3.44259769093733	0.000576155726798784	0.0147987257966301	UP	--
PB.788	133.398121134019	1.02158736074508	0.326285398066083	3.13096254628649	0.00174234379863096	0.0293931760261207	UP	--
PB.789	149.594539402112	1.11569	0.386333353402975	2.8879039351962	0.00387818296131972	0.0489342124415993	UP	--
PB.7891	419.69978624083	2.30575397452347	0.644048103043602	3.58009590219595	0.000343468126922154	0.0105021234376794	UP	Sodium/myo-inositol cotransporter [Penaeus vannamei]
PB.7934	38.2748483656929	1.84698867947677	0.449374286551966	4.11013432399227	3.95429025709922e-05	0.00233740044395462	UP	uncharacterized protein LOC113819427 [Penaeus vannamei]
PB.7943	233.952468262376	-1.68497	0.576109286042898	-2.92474	0.00344747587016401	0.0454163804046208	DOWN	--
PB.7981	116.704509458548	1.03623076705809	0.347468067219775	2.98223308791903	0.00286154044673257	0.0406316092720087	UP	--
PB.7998	574.814395548103	1.06419429431153	0.280243762837422	3.79738797230218	0.000146228827200377	0.00572313042602783	UP	--
PB.7999	90.3555004246076	1.0227852834194	0.351540025258565	2.90944191253078	0.00362074663860788	0.0470653334194887	UP	--
PB.8076	647.599857033714	2.57713524700413	0.659862001050841	3.90556698658204	9.40047124961193e-05	0.00430541583232226	UP	--
PB.8080	125.850996383362	2.11979667986346	0.597239705363114	3.54932309561476	0.000386222876047737	0.0113433271599031	UP	--
PB.8089	348.01203239055	1.16102123797552	0.281036812085576	4.13120697377535	3.60863481840679e-05	0.0022142989676623	UP	--
PB.810	1658.29331211485	3.21609010798786	0.540982064501285	5.94491078175147	2.76607470946665e-09	1.56690853147314e-06	UP	--
PB.811	840.706882072734	1.89317556255923	0.492963795996749	3.84039472661744	0.000122836640254837	0.00501547334104786	UP	--
PB.8134	801.957787135936	1.0797471262422	0.277351675478801	3.89306148729119	9.89870502785223e-05	0.0044207370213599	UP	--
PB.8155	1017.91051188369	-1.0325	0.314171709187045	-3.28643	0.00101467495380715	0.0206836108481561	DOWN	--
PB.8184	346.939665804194	2.21398432307966	0.486854072741486	4.54753168770401	5.42787498697248e-06	0.000561732870046008	UP	--
PB.8228	175.773237646277	1.63965283167531	0.493542250363998	3.32221371213109	0.000893062638321274	0.0194970246982797	UP	--
PB.823	27.5558012262165	2.09652130743052	0.600329119015774	3.49228654919775	0.000478904186376097	0.0130562096739189	UP	--
PB.8231	32.727650716161	1.60520594603426	0.455561594710892	3.52357609743849	0.000425764816319113	0.0120910467494528	UP	--
PB.8272	301.262346744908	1.1048303914119	0.334731846465849	3.30064319567102	0.000964634737160013	0.0201599294680645	UP	uncharacterized protein LOC113828104 isoform X2 [Penaeus vannamei]
PB.8275	7938.4184798732	3.08167890124099	0.424226454076024	7.26423086451071	3.75166785668346e-13	5.7684573059263e-10	UP	--
PB.8282	4952.52042353067	-1.59369	0.458724770235451	-3.47416	0.000512446697795642	0.0136251276827693	DOWN	--
PB.8287	553.013445934155	1.28637446921277	0.355558812838979	3.61789505072772	0.000297008778389471	0.00962863096929481	UP	polyglutamine-binding protein 1-like isoform X1 [Penaeus vannamei]
PB.8314	5485.25115584783	-1.03321	0.258467562638478	-3.99743	6.40339112102199e-05	0.00326558106297458	DOWN	lachesin-like [Penaeus vannamei]
PB.8315	3647.87404931173	-1.08209	0.262146246400747	-4.12783	3.6620386160354e-05	0.0022142989676623	DOWN	serine/arginine repetitive matrix protein 2-like [Penaeus vannamei]
PB.8392	499.992429665312	-1.14126	0.283622769692836	-4.02387	5.72492146104327e-05	0.0030503628557034	DOWN	PREDICTED: RNA-directed DNA polymerase from mobile element jockey-like, partial [Papilio xuthus]
PB.8443	173.605448827769	6.78029832244335	1.7379963907564	3.90121542168016	9.57109305225044e-05	0.00434656854520555	UP	--
PB.8473	27.1117620261628	3.85208798923376	0.941314440433659	4.0922435944562	4.27219516857398e-05	0.00244493510028971	UP	--
PB.8569	64.7882244513254	1.91161759283025	0.508589923827758	3.75866194603896	0.000170824456205568	0.00640621471129105	UP	LOW QUALITY PROTEIN: protein Fe65 homolog [Penaeus vannamei]
PB.8570	72.8379502987602	1.3258008769541	0.420627855975029	3.15195690946538	0.00162180204885323	0.0279287287228917	UP	--
PB.8576	72.2577030598426	1.05796784714967	0.320345532107063	3.30258343292919	0.000957985843297668	0.0201599294680645	UP	--
PB.8622	101.265218111168	1.68456566400624	0.529148681357489	3.18353937816611	0.001454863230263	0.0256880288597347	UP	--
PB.8624	52.4217155645448	-1.05199	0.334844578194135	-3.14174	0.00167948791648313	0.0286925848335046	DOWN	chymotrypsin-1-like [Penaeus vannamei]
PB.8626	3438.99381419218	-3.47117	1.16718431415552	-2.97397	0.00293975415960697	0.0411986640883461	DOWN	--
PB.8632	2880.35254762244	1.16334206573832	0.37557206111963	3.09752025289168	0.0019514706130826	0.0314435936686084	UP	Mediator of RNA polymerase II transcription subunit 4 [Armadillidium vulgare]
PB.8678	72.4882958761235	1.64971469139906	0.44391114789588	3.71631732885879	0.000202147670045402	0.00730105829764651	UP	--
PB.8686	656.054522569966	-2.093	0.401356835114965	-5.21481	1.84009609358545e-07	3.88332436377651e-05	DOWN	--
PB.8690	10561.1471657142	-1.20489	0.230198661191149	-5.23412	1.65769748883987e-07	3.72276838029788e-05	DOWN	--
PB.8762	70891.2041323231	-1.67819	0.248630239699029	-6.74975	1.48099708580497e-11	1.77110795939099e-08	DOWN	--
PB.8763	333.601903440713	6.11923296150568	1.63786298477687	3.7361079762965	0.000186890443025709	0.00688870492563599	UP	--
PB.8842	295.660711974799	1.64166508183204	0.563656683492886	2.91252659625877	0.00358517668229975	0.0467724322807178	UP	--
PB.8846	35.0156492505516	1.75375533076025	0.40870640727539	4.29099054857381	1.7787788634375e-05	0.00131130115802588	UP	cilia- and flagella-associated protein 251-like [Penaeus vannamei]
PB.8848	3685.68849753513	1.15318122446689	0.348566875815026	3.30835000247942	0.00093847442319928	0.0199226828735579	UP	--
PB.8968	561.193657969002	-1.62367	0.329783189818557	-4.92344	8.50350110359196e-07	0.000136601764743224	DOWN	--
PB.8974	1335.84785240278	-1.22341	0.294302147370952	-4.15698	3.22476718295175e-05	0.00202727985415002	DOWN	--
PB.8990	2061.8149091901	-1.19562	0.37667281030891	-3.17416	0.00150273263144808	0.0262563495329151	DOWN	putative protein MSS51 homolog, mitochondrial [Penaeus vannamei]
PB.9009	68.5795868179866	4.97196946915911	1.08129885862735	4.59814548909332	4.26268291402509e-06	0.000472982022718062	UP	--
PB.9023	604.153773981455	1.30649686612935	0.264367060014285	4.9419805404605	7.73329360637258e-07	0.000128051444746751	UP	PREDICTED: tubulin alpha-1 chain-like, partial [Rhagoletis zephyria]
PB.9044	670.736085105352	-1.24322	0.396238643463826	-3.13754	0.00170371111231628	0.0289684718828755	DOWN	general transcription and DNA repair factor IIH helicase subunit XPD-like [Penaeus vannamei]
PB.9078	75.4140548442643	1.64701684566261	0.333815736750705	4.93391013166226	8.05995358910603e-07	0.000131438303756891	UP	--
PB.9085	423.616108488715	-1.39735	0.411708001619744	-3.39404	0.000688697608202444	0.0166950271806878	DOWN	--
PB.9188	410.773634405595	1.14440158725215	0.333832753165021	3.42806862538874	0.000607891772994792	0.01543098856779	UP	--
PB.920	240.694341267079	-1.03375	0.328756272400323	-3.14443	0.00166413022179105	0.0285207541037215	DOWN	--
PB.9244	704.701110173987	-1.18678	0.366676809595508	-3.23659	0.00120968210405122	0.0231257699571995	DOWN	Ionotropic glutamate receptor [Trinorchestia longiramus]
PB.9250	985.259348137841	1.59212521209765	0.40850474735184	3.89744604541002	9.72124713407741e-05	0.00436279274259126	UP	--
PB.9251	89.3137669251995	1.31677077292427	0.454051895861444	2.90004465332326	0.0037310950344778	0.0479782268292528	UP	--
PB.9263	52.7147198012259	6.30384633905285	1.24521892694766	5.06244018833309	4.13923946348221e-07	7.68114385266535e-05	UP	--
PB.9270	88.3877707174492	-1.45839	0.474067696582337	-3.07634	0.00209561212501827	0.0328312566252862	DOWN	--
PB.9327	708.059051947869	-1.70399	0.512694363910043	-3.3236	0.000888629175200589	0.019439666285943	DOWN	thymosin beta [Scylla paramamosain]
PB.9371	30.4804484654825	1.75802892685438	0.532524760636514	3.30130926635797	0.000962347413119797	0.0201599294680645	UP	hypothetical protein evm_006297 [Chilo suppressalis]
PB.9373	47.7847813577263	1.89932596644836	0.511720128784417	3.71164990316129	0.000205912663287558	0.00741216720723742	UP	RNA-binding protein 45-like isoform X3 [Penaeus vannamei]
PB.9380	324.997840487156	2.15474352209594	0.715641011764515	3.01092794665738	0.0026045064828782	0.0378814909124568	UP	--
PB.9382	3650.9049624663	1.27885064952146	0.360492817491759	3.54750660060153	0.000388896006875802	0.0113433271599031	UP	Valine--tRNA ligase [Amphibalanus amphitrite]
PB.9399	66.8168442169511	1.55950185225018	0.496474761038996	3.14115031544915	0.00168285636662703	0.0287045690554782	UP	--
PB.9400	1564.21162094303	-1.08229	0.367292233292189	-2.94667	0.00321214145271652	0.0437270592689104	DOWN	uncharacterized protein FJT64_015262 [Amphibalanus amphitrite]
PB.9413	74.9665613998287	1.97271512909584	0.619209455977487	3.18586079403729	0.00144324022962238	0.0255796355870036	UP	--
PB.942	276.617245293618	5.86893976667962	1.3537280295316	4.33539059445367	1.45501528237123e-05	0.00113569484754532	UP	--
PB.9475	5384.6178863168	1.16162320485653	0.274197641354043	4.23644492024147	2.27086593078687e-05	0.00159747254987314	UP	--
PB.9477	684.496910768344	1.40470137641537	0.469730083737034	2.99044371448381	0.00278572463397457	0.0399237739486928	UP	--
PB.9500	39.2251538437811	1.32069467018163	0.438555215513596	3.01146725306859	0.00259988443836414	0.0378654346550923	UP	--
PB.9513	253.598496317596	1.38246044549581	0.33961690512179	4.07064673356012	4.68827995589172e-05	0.00261450555260428	UP	ARF GTPase-activating protein GIT2 [Penaeus vannamei]
PB.9530	59.2819270765964	1.20590161828616	0.355493561823173	3.3921897547219	0.000693364038815149	0.0166950271806878	UP	--
PB.9541	22.4045212234511	1.87752298265331	0.589797304020444	3.18333598654129	0.0014558856828429	0.0256880288597347	UP	uncharacterized protein LOC106686302 [Halyomorpha halys]
PB.9561	392.599204521563	1.49203160486112	0.27962423277043	5.33584514503099	9.51005410756276e-08	2.43706457999281e-05	UP	hypothetical protein C7M84_006216 [Penaeus vannamei]
PB.9562	550.406255749995	1.10026424757682	0.301155019276439	3.65348135395631	0.000258708583715765	0.00870150152041495	UP	--
PB.9570	1159.25214980238	1.02586094313415	0.315326792552861	3.25333	0.00114062441758104	0.0222804729699179	UP	--
PB.9583	900.875062799362	-1.00878	0.274028910880636	-3.68131	0.000232041610602755	0.00800469184268414	DOWN	--
PB.9633	404.125194602842	-1.67224	0.297766712919736	-5.61594	1.95493518163259e-08	6.78740882577791e-06	DOWN	--
PB.9682	122.432780859387	1.08714432745621	0.330642432458349	3.28797583351061	0.00100910501204045	0.0206091029309133	UP	rab-like protein 6 [Penaeus vannamei]
PB.9716	68.6020460149174	-1.76352	0.52413598231068	-3.36463	0.000766457564104409	0.0177754728491774	DOWN	--
PB.9751	1857.01905269346	-1.12885	0.146470563541089	-7.70701	1.28804510823256e-14	2.77264589998141e-11	DOWN	--
PB.9752	75.9169729651192	1.42214157413701	0.432148160996489	3.29086573192329	0.000998795735232026	0.0206091029309133	UP	--
PB.9771	99.836517529801	1.23768977946928	0.376408708178548	3.28815394696498	0.0010084667816642	0.0206091029309133	UP	--
PB.9802	244.825941110913	2.13741489983759	0.530934645978176	4.02575894420995	5.67918452154399e-05	0.00304104791071532	UP	--
PB.9943	758.371928210532	1.47654888292776	0.42702372949466	3.45776775608023	0.000544670698162158	0.0142737759620752	UP	--
PB.9970	1456.66875749874	2.19092106253647	0.326901141600663	6.70209058251888	2.0545860114054e-11	2.01031902188694e-08	UP	--
PC.102	53.2411325972418	-4.57529	1.05408494104054	-4.34053	1.42140339496251e-05	0.00112489446617511	DOWN	--
PC.106	54.8861808693773	3.75174306461563	1.18241001078046	3.17296287278492	0.00150891819019781	0.026321696079577	UP	--
PC.111	195.322431376173	7.36493025279711	1.64697046420014	4.47180469406532	7.75622488751234e-06	0.00072591520403735	UP	--
PC.14	191.303810333558	1.12636125960119	0.337171054734247	3.34062264178924	0.000835907526521139	0.018743484808223	UP	--
PC.160	13.1119704450251	-2.02916	0.635904569665587	-3.19098	0.00141792657576812	0.0253582538824574	DOWN	--
PC.187	61.4785357699064	-21.6208	4.2494708824038	-5.08787	3.62107996310956e-07	6.94962894098414e-05	DOWN	--
PC.28	1694.65595303839	1.48720517425351	0.505194365937125	2.94382771172591	0.00324180409833632	0.0438887264281684	UP	--
PC.283	589.610559074026	2.42288829525995	0.682783130354145	3.54854739015484	0.000387362286686448	0.0113433271599031	UP	--
PC.299	115.145882732927	1.10021126461658	0.312323816647814	3.5226620768957	0.000427235721587874	0.0121008896617113	UP	--
PC.350	687.605606094726	1.71185056141678	0.44387129496003	3.85663722987747	0.000114957572557568	0.00483315763061368	UP	--
PC.424	5184.30983347636	-1.45037	0.478141315228796	-3.03335	0.0024185650334957	0.0362847425574703	DOWN	--
PC.443	60.3811012974666	4.62459591861431	1.15171099747788	4.01541352712761	5.93416539290939e-05	0.00311558156701872	UP	--
PC.467	144.905764366435	1.27906036332407	0.353805721848452	3.61514889200106	0.000300175051577416	0.00964413158247084	UP	--
PC.532	22.6334343284346	4.75304515830465	1.40565785551209	3.38136705149568	0.000721261261194171	0.0171367217532734	UP	--
PC.591	231.339919226717	-2.42236	0.68012988579962	-3.56161	0.000368591342971477	0.0110505532713148	DOWN	--
PC.592	268.896400572553	-1.08256	0.31873121274721	-3.39648	0.000682597373878129	0.0166950271806878	DOWN	--
PC.614	444.002928766288	2.32371985306644	0.702246245802768	3.30898152457917	0.000936360158309796	0.0199170837626252	UP	--
PC.664	231.945246637761	1.35027646740237	0.4336239891999	3.1139339636025	0.00184610803336817	0.0304018853226829	UP	--
PC.67	28.3964565184949	4.4954408577819	1.04457061273458	4.30362562662306	1.6802549973296e-05	0.00128259464796159	UP	--
PC.680	30.908542906793	2.05377893965518	0.691097511831053	2.97176433787719	0.00296093862581264	0.0412805471886288	UP	--
PC.753	289.119189930432	-4.95718	1.0482062894822	-4.7292	2.25404128736474e-06	0.000288812456856032	DOWN	--
PC.755	279.140604441334	6.53951467441974	1.65316140267869	3.95576297863201	7.62907725875985e-05	0.00369872786198343	UP	--
PC.796	66.8045179593382	-1.16111	0.38906702061894	-2.98435	0.00284183376995947	0.0404050949353683	DOWN	--
PC.801	560.762462915318	1.50463862685255	0.372364960857844	4.04076318938872	5.32775363272925e-05	0.00288153830899824	UP	--
PC.867	64.3245522600678	-4.35627	0.976345943805958	-4.46181	8.12715963645859e-06	0.000735064026615158	DOWN	--
PC.891	58.5126938494761	7.0053190785589	2.11654113356349	3.30979585866327	0.000933640373207305	0.0198985571026341	UP	--
PC.946	238.980822043366	-1.43778	0.420820904293603	-3.4166	0.000634074758187085	0.0158342149010849	DOWN	--

## Sheet: M1 vs M3
Differential expressed genes (DEGs) between females at 1-day post-mating (M1) and females at 3 days post-mating (M3)
Transcripts	baseMean	log2FoldChange	lfcSE	stat	pvalue	padj	changes	NR_annotation
PB.10017	416.664242608651	-1.17087	0.305286992494059	-3.83531	0.000125406945883866	0.0125899065105695	DOWN	--
PB.10115	526.705472836548	6.1190042694847	1.80101964241765	3.3975222287252	0.000679990633052834	0.0358278054398392	UP	--
PB.10124	444.035270495927	1.08500944560935	0.28626655518666	3.79020680533873	0.00015052191091575	0.0136140111528253	UP	--
PB.10244	1821.89732810046	-1.52738	0.42145101223399	-3.62411	0.00028996270966055	0.0217950594783892	DOWN	--
PB.10346	2809.48265429431	-1.11793	0.279215419355424	-4.00383	6.23254175589078e-05	0.00871970322169897	DOWN	--
PB.10563	93.8507044534932	-1.42104	0.338096533935877	-4.20306	2.6333275686011e-05	0.00449881025727836	DOWN	profilin, partial [Scylla paramamosain]
PB.10575	57.7348716549904	23.1964984474424	3.25596621916665	7.12430562420868	1.04606697953474e-12	1.12588189007325e-08	UP	glutamate receptor ionotropic, delta-2-like [Penaeus vannamei]
PB.10632	53.6088210726415	-1.57752	0.356823788819864	-4.42101	9.82394944755739e-06	0.00238963979341552	DOWN	ras-related protein Rab-5B-like [Penaeus vannamei]
PB.10649	288.644013502534	-1.11022	0.282075989656163	-3.9359	8.28844954484317e-05	0.00991206471679411	DOWN	zinc finger protein 474-like isoform X1 [Penaeus vannamei]
PB.1122	103.841700656004	-2.65705	0.779389586396335	-3.40914	0.000651669273195619	0.0352458109919821	DOWN	reverse transcriptase, partial [Phengaris alcon]
PB.1137	157.399538136982	1.48586408766957	0.350301860943134	4.24166769673762	2.21865022315096e-05	0.00401290622656533	UP	leucine-rich repeats and immunoglobulin-like domains protein 1, partial [Procambarus clarkii]
PB.1229	32961.4549857793	-9.34273	2.57013728085732	-3.63511	0.000277863419009753	0.0216713331797244	DOWN	--
PB.1712	12629.5075680833	-8.24421	2.36920944632343	-3.47973	0.000501917009556166	0.0298460374246023	DOWN	--
PB.1826	501.840404476898	-1.21663	0.360680037800066	-3.37317	0.000743090923541102	0.0373733065891256	DOWN	--
PB.1876	333.750965397344	5.09614538723245	1.56017851261012	3.26638608726048	0.0010892962331616	0.04652418792666	UP	--
PB.1915	5068.23908246686	-1.25335	0.34950454072602	-3.58607	0.000335703489270015	0.0232083957985257	DOWN	--
PB.2077	2813.86881365956	-1.00794	0.254458946505572	-3.96112	7.46000209914987e-05	0.00955857173727977	DOWN	PREDICTED: uncharacterized protein LOC108680853 [Hyalella azteca]
PB.2117	234.497590077193	-1.26836	0.342724888793501	-3.70083	0.000214899251884641	0.0177920049848799	DOWN	--
PB.2136	253.055225816226	1.35568354345036	0.413120499987544	3.2815692842433	0.00103231159708751	0.0453500804875628	UP	--
PB.220	335.326630540857	-1.47373	0.309546999957839	-4.76091	1.92721775940784e-06	0.000789252910327236	DOWN	--
PB.2209	336.077644201739	-1.66452	0.4185625395604	-3.97675	6.9863985277238e-05	0.00917007406754772	DOWN	--
PB.228	217.035448482938	-22.4586	4.24840760220117	-5.28637	1.2476937557245e-07	0.000103299445329714	DOWN	--
PB.2511	3595.47017959813	-1.01792	0.281623546933685	-3.61447	0.000300957751134675	0.0218865424017737	DOWN	--
PB.2631	1555.95772833453	-1.14999	0.221695080382433	-5.18727	2.13395243703263e-07	0.000164055214855587	DOWN	--
PB.2739	1954.90838946805	-1.12145	0.309923338130015	-3.61848	0.000296341026254045	0.0218460168874814	DOWN	RNA polymerase II-associated protein 3-like [Penaeus vannamei]
PB.293	1477.10990917799	-1.00225	0.224978284119525	-4.45488	8.39385363147449e-06	0.00220348894233073	DOWN	hypothetical protein C7M84_019416 [Penaeus vannamei]
PB.294	401.615545207779	-1.08228	0.242252325452779	-4.46757	7.91127609340124e-06	0.00212872661483194	DOWN	uncharacterized protein LOC117123657 [Anneissia japonica]
PB.3010	1145.37966289471	-1.1503	0.346247076937655	-3.32218	0.000893169162381112	0.0409071476370549	DOWN	--
PB.3053	265.233543764629	1.39455122667223	0.291214118980847	4.78874867589765	1.67824504452482e-06	0.000785345713661768	UP	--
PB.3211	735.016723012101	2.11873766601551	0.537553784121118	3.94144312364869	8.09928414701542e-05	0.00979467362632888	UP	--
PB.3288	157.66103726122	1.24520997615592	0.36689699017167	3.39389531533984	0.000689060273719846	0.0358278054398392	UP	PREDICTED: uncharacterized protein LOC108666815 [Hyalella azteca]
PB.3291	209.001616254857	-1.25939	0.359020778107527	-3.50785	0.000451745639934836	0.028045535858182	DOWN	--
PB.3400	1471.09408168136	24.8111644154734	4.40746334313911	5.62935241516999	1.80887472634532e-08	2.78127409709353e-05	UP	--
PB.3410	1467.42200410513	-1.04916	0.237270817706696	-4.4218	9.7883067948859e-06	0.00238963979341552	DOWN	probable Bax inhibitor 1 [Penaeus vannamei]
PB.3470	6573.46776360428	-1.46446	0.43145451451502	-3.39424	0.000688202376411664	0.0358278054398392	DOWN	--
PB.3524	378.790311667544	1.06958318827201	0.288980229570513	3.70123309079533	0.000214554268076167	0.0177920049848799	UP	putative DNA excision repair protein ERCC-6-like [Penaeus vannamei]
PB.3571	7464.91181355947	1.07923447174253	0.314458604277215	3.43203988398776	0.000599059450729245	0.0332354477742209	UP	microtubule-associated protein futsch-like [Penaeus vannamei]
PB.3606	259.370102636212	-1.07783	0.229134023743453	-4.70394	2.55185140185265e-06	0.000947088849591036	DOWN	--
PB.3784	2354.73768744047	-1.32741	0.247000003051296	-5.37415	7.69459748694909e-08	7.3495480197815e-05	DOWN	putative la-related protein 1-like [Penaeus vannamei]
PB.3938	4731.69994781849	-1.01204	0.310430823175493	-3.26011	0.0011136806106336	0.0473704559568607	DOWN	--
PB.4136	8619.67859144706	-1.02534	0.204943358811572	-5.00306	5.64260085075136e-07	0.000332384120071297	DOWN	flocculation protein FLO11-like isoform X1 [Penaeus vannamei]
PB.4167	340.368285302346	1.29221007788036	0.311956	4.14227839392792	3.43872574799899e-05	0.00569400080395587	UP	fizzy-related protein homolog [Penaeus vannamei]
PB.420	4394.23474769747	-1.02004	0.234318367238771	-4.3532	1.34163899156199e-05	0.00283138440513366	DOWN	--
PB.4221	3511.16459566136	1.17963879268757	0.327599924116075	3.60085184961644	0.000317176280450147	0.0223122111534963	UP	--
PB.4239	442.02360099784	1.50015355128428	0.386427220693393	3.88211148425945	0.000103553380307631	0.0116589142293242	UP	progesterone-like protein 2, partial [Portunus trituberculatus]
PB.4306	16.1997756416518	7.21302992024637	1.87211620938714	3.85287509614996	0.000116738948092971	0.01231189442775	UP	--
PB.4385	66.6757846767669	1.22517821436007	0.352793560027467	3.47279075690805	0.000515076755705459	0.0299663303873397	UP	calcium homeostasis endoplasmic reticulum protein-like isoform X1 [Penaeus vannamei]
PB.4428	11.5581365473159	2.72302965289352	0.802153072224211	3.39465090539777	0.000687161586137358	0.0358278054398392	UP	--
PB.4442	1193.17728968706	1.33219709311323	0.280081021673281	4.75647041400492	1.97007096318687e-06	0.000789252910327236	UP	cadherin-related tumor suppressor-like [Penaeus vannamei]
PB.4451	1911.23421805961	1.21230769490835	0.369737422308837	3.27883417193221	0.00104236868629282	0.0454211100023063	UP	hypothetical protein HAZT_HAZT010739 [Hyalella azteca]
PB.4568	1333.40392713938	-2.78316	0.440524798627828	-6.31783	2.65264609123147e-10	9.51680995997479e-07	DOWN	hypothetical protein FHG87_025996 [Trinorchestia longiramus]
PB.4705	149.220553734133	-1.11581	0.327663589962152	-3.40536	0.000660759890643228	0.0355587935149653	DOWN	LOW QUALITY PROTEIN: titin homolog [Penaeus vannamei]
PB.4817	97.9006293992894	1.65794859584794	0.331886775736313	4.99552473029294	5.86760037290221e-07	0.000332384120071297	UP	--
PB.5040	68.9492165982532	-1.17151	0.342987320384804	-3.41562	0.00063636755110176	0.034592040164183	DOWN	--
PB.5124	753.502844797177	-1.0711	0.319912770165202	-3.3481	0.000813675827960868	0.0387504112227558	DOWN	--
PB.524	1196.66398126255	-1.48096	0.389549027104143	-3.80174	0.000143683079281706	0.0132176152334102	DOWN	--
PB.5331	1232.13552445505	-1.06239	0.157270542218177	-6.7552	1.42642636382057e-11	7.67631347690039e-08	DOWN	--
PB.5336	269.486589201006	1.70329201108935	0.479790963336057	3.55007105437358	0.000385127188463701	0.0249706260809326	UP	--
PB.5376	275.684320602998	-1.13393	0.284165953340819	-3.99038	6.5967696592479e-05	0.0088485226565471	DOWN	--
PB.5705	1031.40365412889	-1.03898	0.29488297757939	-3.52337	0.000426088250902409	0.0271360227482996	DOWN	--
PB.571	52.7568206694005	3.41236709583245	0.779963921859293	4.37503197288662	1.21414680782997e-05	0.00278039618993064	UP	--
PB.5821	3352.09030038573	1.04253215843946	0.24359870346977	4.27971144176813	1.87135779888472e-05	0.00359668285524933	UP	--
PB.5914	160.086939896246	1.18261200773075	0.322104221909655	3.67151973581536	0.000241112455085599	0.0191347848167113	UP	transmembrane protein 115-like [Penaeus vannamei]
PB.5957	668.031010970757	-1.01375	0.210570774968099	-4.81431	1.47712343651479e-06	0.00074857448549002	DOWN	--
PB.596	5153.74592271363	-1.52132	0.303033623354905	-5.02031	5.15887355255133e-07	0.000326617388506529	DOWN	hypothetical protein HAZT_HAZT005313 [Hyalella azteca]
PB.5996	132.653722560757	1.05213066995702	0.315478949754857	3.33502653909106	0.000852912588603411	0.039912600831037	UP	--
PB.6006	4460.4145625222	-1.46109	0.320625898096201	-4.55698	5.1894378953206e-06	0.00146984000177199	DOWN	hypothetical protein LSTR_LSTR002784 [Laodelphax striatellus]
PB.6135	323.011498756178	1.67885613241945	0.486694697246584	3.44950570022104	0.000561613873733528	0.0319630000937816	UP	--
PB.6306	388.092400572732	1.22130481163783	0.32003051885696	3.81621357862966	0.000135515215502052	0.0127943005653384	UP	--
PB.6558	4782.30603509437	-5.17006	1.47236167925538	-3.5114	0.000445746167080444	0.028045535858182	DOWN	--
PB.6701	86.5276717695205	-2.55617	0.595044874124006	-4.29576	1.74098020753926e-05	0.00340693999522637	DOWN	--
PB.6772	1037.22612377404	1.03055956673911	0.307346506384591	3.35308697294753	0.000799155900535239	0.0383987274886642	UP	--
PB.6791	52398.5819831735	-1.14285	0.319587061293439	-3.57602	0.000348863415781956	0.0237093284769685	DOWN	uncharacterized protein LOC113829263 [Penaeus vannamei]
PB.6863	235.422978672981	-1.46788	0.368060545351447	-3.98814	6.65920593868173e-05	0.0088485226565471	DOWN	--
PB.7020	486.291775579138	2.2096749408215	0.663666573863701	3.32949560493506	0.00087003437319636	0.0403493968312288	UP	uncharacterized protein LOC100890721 [Strongylocentrotus purpuratus]
PB.704	379.534546204275	1.10924973061237	0.329772867549086	3.36367797283159	0.000769112286673349	0.0375395364830783	UP	--
PB.7069	48.4257848327066	-1.75672	0.536585674231194	-3.27388	0.00106079906932796	0.0458529332657703	DOWN	--
PB.7107	115.963123985712	1.88643927487721	0.43286846911785	4.35799650346818	1.31258480396947e-05	0.00282547004902469	UP	silent information regulator 7 [Gecarcinus lateralis]
PB.7155	954.690416167765	2.10579524690342	0.565782250557764	3.72191818465049	0.000197715090698268	0.016888948580837	UP	Calponin domain [Trinorchestia longiramus]
PB.7238	612.333565835392	1.43981706256274	0.302771124578098	4.75546360165316	1.97991531904073e-06	0.000789252910327236	UP	--
PB.7242	61.3065317741169	23.4068451609161	4.24780594349255	5.51033768309833	3.58145944189047e-08	3.85472479730672e-05	UP	nucleolar transcription factor 1-like isoform X1 [Onthophagus taurus]
PB.7265	399.706297569861	1.41964695939364	0.392730747929681	3.61480980767981	0.000300568195179949	0.0218865424017737	UP	kynurenine/alpha-aminoadipate aminotransferase, mitochondrial-like [Penaeus vannamei]
PB.7331	471.883958648751	1.43257113339964	0.267131259602045	5.36279855653655	8.19423731648964e-08	7.3495480197815e-05	UP	--
PB.7366	3071.24145331262	1.43204444271787	0.349946805753937	4.09217749432696	4.27341346799414e-05	0.00686488793373447	UP	dnaJ homolog subfamily C member 8-like [Penaeus vannamei]
PB.7414	3164.66828124488	-1.17008	0.2118606899141	-5.52287	3.33504165474439e-08	3.85472479730672e-05	DOWN	--
PB.7433	438.325492318652	1.17332072840968	0.302317632159885	3.88108599563638	0.000103991058814004	0.0116589142293242	UP	--
PB.7566	171.605732617134	1.71455404973023	0.445637022813303	3.84742281713099	0.000119366864376393	0.01231189442775	UP	--
PB.7680	56.7682480040052	1.60606450973742	0.420605441839382	3.81845870256413	0.000134288058767029	0.0127906405000843	UP	LOW QUALITY PROTEIN: A disintegrin and metalloproteinase with thrombospondin motifs 3-like [Penaeus vannamei]
PB.7839	3649.04557887264	-1.23107	0.291607309506228	-4.22166	2.42505558704191e-05	0.00427883168579214	DOWN	Ubiquitin carboxyl-terminal hydrolase 22 [Armadillidium vulgare]
PB.788	133.398121134019	1.27582572138674	0.325552194788978	3.91895905421165	8.89322194542902e-05	0.0105184338240278	UP	--
PB.8129	597.683464346871	-1.16381	0.314022318306558	-3.70614	0.000210439464377647	0.0177920049848799	DOWN	--
PB.82	508.303402837482	-1.13159	0.280900028455789	-4.02846	5.61445970705511e-05	0.00827786709959371	DOWN	--
PB.8200	1982.78394410612	-1.2022	0.355535570463908	-3.38137	0.000721242804218737	0.0371422789560108	DOWN	--
PB.8261	202.572418901443	-10.5411	2.1793782558135	-4.83673	1.3199085398093e-06	0.000710308780698377	DOWN	hypothetical protein C7M84_017866 [Penaeus vannamei]
PB.8275	7938.4184798732	1.44201652777813	0.424319148928701	3.39842434973499	0.000677752042531957	0.0358278054398392	UP	--
PB.8345	2519.48759166471	-1.24441	0.291191624953821	-4.2735	1.92430601914793e-05	0.00363356240071739	DOWN	--
PB.8443	173.605448827769	8.28251722766868	1.73716815001122	4.76782701065246	1.8622357460468e-06	0.000789252910327236	UP	--
PB.8686	656.054522569966	-1.31168	0.400353196892038	-3.2763	0.00105177214946728	0.0456460630835334	DOWN	--
PB.8762	70891.2041323231	-1.48467	0.248630836285724	-5.97139	2.35234765109843e-09	6.32957944219309e-06	DOWN	--
PB.8835	7762.20210529601	-1.00974	0.217863837355575	-4.63471	3.574381472333e-06	0.001200854533731	DOWN	--
PB.8846	35.0156492505516	1.88203789732483	0.408413928299634	4.60816286349585	4.06242412860414e-06	0.00123001648196042	UP	cilia- and flagella-associated protein 251-like [Penaeus vannamei]
PB.8848	3685.68849753513	1.18185657166279	0.348579024380898	3.39049824860189	0.000697657002958161	0.0361003957828783	UP	--
PB.8962	392.113016228129	-1.41731	0.359194443829843	-3.9458	7.95339044393099e-05	0.00972753878954878	DOWN	ELL-associated factor 1-like isoform X1 [Penaeus vannamei]
PB.899	301.197579040254	-1.11673	0.242475401831763	-4.60553	4.11414971202963e-06	0.00123001648196042	DOWN	uncharacterized protein LOC113240108 [Hyposmocoma kahamanoa]
PB.9023	604.153773981455	1.02027157132055	0.264901401376083	3.85151443525984	0.000117389608948219	0.01231189442775	UP	PREDICTED: tubulin alpha-1 chain-like, partial [Rhagoletis zephyria]
PB.9270	88.3877707174492	-1.84757	0.479871931827067	-3.85014	0.000118052575204324	0.01231189442775	DOWN	--
PB.946	84.4185993826932	-1.2802	0.368122322872147	-3.47766	0.000505809472513433	0.029871361317839	DOWN	--
PB.9519	200.37854735678	-6.09213	1.85770194505752	-3.27939	0.00104031179490313	0.0454211100023063	DOWN	E3 ubiquitin-protein ligase TRIM37-like isoform X1 [Penaeus vannamei]
PB.9541	22.4045212234511	1.99984353794426	0.589127974245722	3.39458	0.000687333166415855	0.0358278054398392	UP	uncharacterized protein LOC106686302 [Halyomorpha halys]
PB.9633	404.125194602842	-1.369	0.297053579913397	-4.60858	4.05420480029427e-06	0.00123001648196042	DOWN	--
PB.9671	886.059433341679	6.06700837098337	1.55209173795093	3.90892382366071	9.27081889569511e-05	0.0107292283628351	UP	--
PB.9706	1315.03094766297	-1.00489	0.276343	-3.63638	0.000276501141524777	0.0216713331797244	DOWN	uncharacterized protein LOC111365117 [Spodoptera litura]
PB.9716	68.6020460149174	-3.2351	0.55317402863536	-5.84824	4.96790736904755e-09	1.06939174026117e-05	DOWN	--
PC.111	195.322431376173	7.91634258801886	1.64674673516505	4.80726174764539	1.53011601605319e-06	0.00074857448549002	UP	--
PC.139	231.798612243099	4.30697834234241	1.02270655396177	4.21135302756984	2.53845684829215e-05	0.00440667920293039	UP	--
PC.182	51.0957038706314	1.73001420644183	0.425324518286978	4.06751581923745	4.75169837410971e-05	0.00752096023537394	UP	--
PC.252	187.372445771723	-1.41975	0.397504215185078	-3.57166	0.000354724783037652	0.0237136822349954	DOWN	--
PC.259	586.044609812717	-6.25534	1.88678586172383	-3.31534	0.000915307858013868	0.041567335340942	DOWN	--
PC.420	50.6177558107329	-1.55465	0.451085213141215	-3.44647	0.000567966205312929	0.0319630000937816	DOWN	--
PC.459	78.5249148009325	-3.86683	0.979416397988771	-3.94809	7.87765032595261e-05	0.00972753878954878	DOWN	--
PC.532	22.6334343284346	5.15313719661053	1.40381549461428	3.67080803451769	0.000241784886655462	0.0191347848167113	UP	--
PC.578	17.3407714971732	-21.7783	4.24951038794014	-5.12489	2.97704275430805e-07	0.00021361274109745	DOWN	--
PC.67	28.3964565184949	3.80421086951215	1.04884000115501	3.62706501022352	0.000286661138308511	0.0217277030395388	UP	--
PC.820	82.1157460757962	-1.0407	0.259911613190282	-4.00407	6.22612460434575e-05	0.00871970322169897	DOWN	--
PC.95	132.857026436017	5.63437924561617	1.50773591446053	3.73698019101188	0.000186243589991249	0.0161656432183533	UP	--

## Sheet: UM vs BM
Differential expressed genes (DEGs) between unmated females exhibiting courtship behavior without successful copulation (UM) and before pubertal molting (BM)
Transcripts	baseMean	log2FoldChange	lfcSE	stat	pvalue	padj	changes	NR_annotation
PB.10015	87.4521164344204	-2.57199	0.606197602417971	-4.24283	2.20720517889053e-05	0.00219964345744433	DOWN	--
PB.10033	1740.81442217577	1.0851653696331	0.278894236580649	3.89095659680043	9.98497943305847e-05	0.00684511679222983	UP	--
PB.10115	526.705472836548	6.89357481462589	1.81925109834998	3.78923768185613	0.000151110282764718	0.00945581379881776	UP	--
PB.10131	110.561002497238	1.2641605013345	0.33521106349944	3.77123740528513	0.000162440038548348	0.0100479433039992	UP	unnamed protein product [Mytilus coruscus]
PB.10293	70.5586438224705	-2.22166	0.515809178709492	-4.30713	1.65386245671517e-05	0.00178005216216254	DOWN	--
PB.10346	2809.48265429431	1.19287672737781	0.279518583895793	4.26761151531352	1.97577010932703e-05	0.00202525844635113	UP	--
PB.10407	89.2280883022864	1.71134248888858	0.533489933349162	3.2078252688763	0.00133742727760399	0.0418061046509476	UP	uncharacterized protein LOC113813510 [Penaeus vannamei]
PB.10449	185.36405470683	-1.01562	0.298901600131418	-3.39785	0.000679188051261553	0.0271750966383944	DOWN	LOW QUALITY PROTEIN: chromosome-associated kinesin KIF4-like [Penaeus vannamei]
PB.10470	1234.69429428431	1.87028723729275	0.508239842459268	3.67993038137824	0.000233297637042198	0.0130102718522548	UP	--
PB.10472	113.316855213309	2.1862949356269	0.490662907264756	4.45579827465376	8.35815975016786e-06	0.00104603341152391	UP	--
PB.10476	1148.51818743678	1.14104187206879	0.32320777952288	3.53036635984815	0.000414984601781421	0.0193690305971713	UP	--
PB.1050	787.716301693102	1.27309	0.304645953714451	4.17891194820293	2.92907053630551e-05	0.00274135532019619	UP	--
PB.10566	216.205937111599	-1.55939	0.359468797399584	-4.33805	1.4375551467621e-05	0.00158626624785297	DOWN	--
PB.10593	416.688941342661	1.06885854110689	0.290227693592493	3.68282753405218	0.000230661218932516	0.0129302432258889	UP	--
PB.10609	482.739614629198	1.57391327425381	0.466742494022354	3.37212337511833	0.000745910265981639	0.0288785330674834	UP	serine/threonine-protein phosphatase 4 regulatory subunit 3A-like [Penaeus vannamei]
PB.10626	847.505791321941	1.70153417729972	0.491263170988286	3.46358994075762	0.000533018370623586	0.0226754020672793	UP	hypothetical protein B566_EDAN007570 [Ephemera danica]
PB.1064	1227.99043874617	1.51554964425853	0.468308857354118	3.23621819331196	0.00121124759151547	0.0392670416490392	UP	phosphatidylinositide phosphatase SAC2-like isoform X2 [Penaeus vannamei]
PB.10656	1103.12090793195	1.04358209973993	0.318883322702562	3.27261423048244	0.00106557804485831	0.0358400515525312	UP	ADAM metalloprotease [Penaeus vannamei]
PB.10680	1020.97995523188	-4.45615	1.30107978863435	-3.42496	0.000614889659399971	0.0252616711434994	DOWN	--
PB.10687	12838.4886889217	-4.94149	0.820773544859299	-6.02053	1.73851105336016e-09	7.1967671028136e-07	DOWN	uncharacterized protein LOC118184547 [Stegodyphus dumicola]
PB.10692	818.777133680801	1.62887736622419	0.505649680104833	3.2213554765554	0.00127585792164562	0.0407479489930914	UP	--
PB.10708	31821.9716120899	-4.61682	0.571856320735058	-8.07339	6.83722713466067e-16	1.47178151300705e-12	DOWN	--
PB.10710	22.2855499182302	-4.81396	1.29931741515017	-3.70499	0.000211396908774476	0.0122326071459123	DOWN	uncharacterized protein FJT64_008443 [Amphibalanus amphitrite]
PB.10716	9078.75402452125	-4.00084	0.465273069845011	-8.5989	8.04823747199401e-18	2.16557949777679e-14	DOWN	--
PB.10718	25607.5101901056	-2.96001	0.477047026470477	-6.20486	5.47472329444405e-10	2.67838394627733e-07	DOWN	Acidic repeat-containing protein [Armadillidium vulgare]
PB.10719	8082.3618534085	-2.84387	0.59766365445879	-4.75832	1.95214663667029e-06	0.000313596332096751	DOWN	--
PB.10720	13392.8023496919	-5.32721	0.553377511759969	-9.62672	6.16693879055099e-22	6.63747622027003e-18	DOWN	--
PB.1265	811.768425913021	1.75046609693144	0.542962044217791	3.22391982197065	0.00126448798158563	0.0405050123387087	UP	synembryn-A-like [Penaeus vannamei]
PB.1287	99.0575181528481	1.36527025455745	0.431665401245692	3.16279750616469	0.00156260980792907	0.0468478255229543	UP	--
PB.1297	644.98525535619	-2.90394	0.40428839487804	-7.18285	6.82721458428143e-13	9.18516382132763e-10	DOWN	uncharacterized protein LOC113804764, partial [Penaeus vannamei]
PB.1443	2731.31751192833	1.09743746876615	0.177277905112817	6.19049208680436	5.99766788299343e-10	2.71570781224884e-07	UP	--
PB.1615	487.523	-3.99785	1.00396348953361	-3.98207	6.83172615969507e-05	0.00538060585272164	DOWN	--
PB.1722	1722.65371096782	1.27591116833556	0.267920700502866	4.76227169435127	1.91425712729437e-06	0.000313596332096751	UP	sialin isoform X1 [Ixodes scapularis]
PB.1724	127.008719359168	1.94815789569939	0.369602546980726	5.27095365444272	1.35716739064591e-07	3.65179815638049e-05	UP	chymotrypsin [Scylla paramamosain]
PB.1751	426.337819474742	1.14161717298847	0.339272883352869	3.36489365641729	0.000765731658369146	0.0291740810798525	UP	--
PB.1867	10472.2937982815	-1.17216	0.340668271730231	-3.44077	0.000580063734813099	0.0241051196053799	DOWN	--
PB.1874	2023.72837683892	-1.58634	0.43737359576837	-3.62696	0.000286776172611557	0.0149833589602825	DOWN	--
PB.1876	333.750965397344	5.57350902813639	1.55722347945705	3.5791324120541	0.000344736775984092	0.0172576833484501	UP	--
PB.1880	745.994069394884	-1.5806	0.403830999497474	-3.91402	9.07732126560546e-05	0.0064275795251126	DOWN	phenoloxidase-activating factor 2-like [Penaeus vannamei]
PB.1915	5068.23908246686	-1.25811	0.349497026507793	-3.59977	0.000318504619635692	0.0161701189676366	DOWN	--
PB.1926	93.8807406372041	-3.8956	0.780470161954893	-4.99135	5.99576574901242e-07	0.000121759295767209	DOWN	--
PB.1993	1159.41066416701	-1.96392	0.520346910331591	-3.77425	0.000160488659389842	0.00998462104631714	DOWN	--
PB.2026	166.410342481534	1.19678170583465	0.372543539228378	3.21246130939073	0.00131602873203948	0.0414164246869616	UP	protein masquerade-like isoform X1 [Penaeus vannamei]
PB.2044	1534.18708414455	-8.58476	1.61186767845978	-5.32597	1.00416570966267e-07	2.9210366305674e-05	DOWN	hypothetical protein C7M84_008986 [Penaeus vannamei]
PB.2096	253.763065274999	-2.89837	0.50838619101701	-5.70111	1.19029801065075e-08	4.27039249621134e-06	DOWN	--
PB.2100	875.260797451475	-4.30657	1.00826793737271	-4.27126	1.9437599060762e-05	0.00202525844635113	DOWN	hypothetical protein C7M84_018293 [Penaeus vannamei]
PB.2124	6322.73071100548	-1.04354	0.284012407502936	-3.67427	0.000238527834653565	0.0131655132532119	DOWN	frizzled-related protein precursor [Penaeus vannamei]
PB.2246	254.103259765165	-1.18886	0.337451079347009	-3.52306	0.000426589154016039	0.0195377832539346	DOWN	--
PB.229	260.478899476025	1.56642980274239	0.488401433385227	3.20725881553027	0.00134006374659267	0.0418061046509476	UP	uridine-cytidine kinase-like 1 isoform X2 [Penaeus vannamei]
PB.2301	3960.66359143847	-1.1494	0.249935188764023	-4.59879	4.24946015992957e-06	0.00060180183817529	DOWN	--
PB.2346	706.112080525137	1.21465538911602	0.169604472468759	7.16169433173268	7.96859482289038e-13	9.52955400875212e-10	UP	--
PB.2391	82.1525455582648	-1.21117	0.360466976022737	-3.36	0.00077941480964901	0.0294345319166747	DOWN	--
PB.2435	1797.30643522502	1.58311815888582	0.429626289079523	3.68487264193646	0.000228817027515852	0.0128940191997546	UP	PREDICTED: uncharacterized protein LOC102808349 [Saccoglossus kowalevskii]
PB.2438	146.826893920426	-2.90399	0.779181040967039	-3.72697	0.000193791672379519	0.0115236451371313	DOWN	--
PB.2453	52.764810440838	-1.06838	0.309170947654726	-3.45562	0.00054903332594991	0.0231277909379894	DOWN	hypothetical protein Anas_02354 [Armadillidium nasatum]
PB.2474	156.300968592415	8.50851452807882	1.55904500545836	5.45751694036396	4.82839098405147e-08	1.48479920460989e-05	UP	--
PB.2475	88.9143211258326	6.69715194942975	1.75512860652371	3.81576137756335	0.000135763657831338	0.00884975848524173	UP	--
PB.2476	864.161383525968	5.76849468626755	1.22647826060562	4.70329957859926	2.55990377064672e-06	0.000393603489763866	UP	Hypothetical predicted protein [Cloeon dipterum]
PB.2482	348.226309784194	1.06896452854758	0.285403600419327	3.7454486452764	0.000180071681568434	0.0108882669029273	UP	hypothetical protein evm_013114 [Chilo suppressalis]
PB.2746	251.773354355892	-1.0827	0.32209374210039	-3.36144	0.000775382464917973	0.029385357288423	DOWN	--
PB.2834	730.058496099889	1.84020804461008	0.373152698499067	4.93151477133077	8.15943964402815e-07	0.000159672816161227	UP	--
PB.285	259.132211243141	-1.36781	0.347540154446465	-3.93569	8.29575784690699e-05	0.00603292173690946	DOWN	--
PB.307	458.652051211023	-13.5067	4.0849034400002	-3.3065	0.000944707343575488	0.0335573766960494	DOWN	--
PB.308	5079.47763203271	-13.8549	2.02727092793028	-6.83425	8.24355246025703e-12	8.87253551297465e-09	DOWN	--
PB.309	5090.70124616339	-12.7023	1.72878279428134	-7.34756	2.01860634077372e-13	3.62104334095792e-10	DOWN	--
PB.312	1703.00529209429	-12.854	2.19898042090503	-5.84543	5.05267483209534e-09	1.94221211492293e-06	DOWN	--
PB.3135	284.749367289095	-1.49458	0.386475186360107	-3.86721	0.000110089510979328	0.00749932535867408	DOWN	--
PB.3136	578.651229043824	-1.30807	0.395831764423275	-3.30462	0.000951067807981762	0.0336721803200911	DOWN	--
PB.3203	87.8895008806367	1.19214483341637	0.336672263464543	3.54096539212511	0.000398665866228452	0.0189860208770656	UP	--
PB.3231	83.7225223965504	-2.49942	0.603308363884787	-4.14285	3.43011591795741e-05	0.00312867268008268	DOWN	--
PB.3242	93.1168932862462	2.01843271219841	0.613027761783266	3.29256330304993	0.000992785455118471	0.0345571865273934	UP	--
PB.3273	162.871452679372	-3.71101	0.848626811278431	-4.37296	1.2257177166372e-05	0.00140344678554959	DOWN	--
PB.3400	1471.09408168136	-27.8178	4.24705027408719	-6.54991	5.75726093436982e-11	4.42609995975874e-08	DOWN	--
PB.3401	806.338318752112	-7.7621	2.23311392025241	-3.47591	0.000509123641960473	0.0220462898429351	DOWN	--
PB.3434	86.027951109134	-1.80002	0.492781637722917	-3.65277	0.000259429681636296	0.0138821391186286	DOWN	putative vesicle transport protein SFT2A [Penaeus vannamei]
PB.346	84.1802843116425	-1.43316	0.308368974408878	-4.64753	3.3592593319125e-06	0.00048859065120776	DOWN	enzymatic polyprotein [Penaeus vannamei]
PB.3512	1866.1692709358	1.61694635306992	0.379719636232848	4.25826372613081	2.06020814164752e-05	0.00209188870080682	UP	--
PB.3515	179.957163855178	-3.40131	0.543810872285474	-6.25458	3.98597590501371e-10	2.2579504560875e-07	DOWN	hypothetical protein C7M84_015087 [Penaeus vannamei]
PB.3546	318.47623127815	-5.17139	1.27216342407803	-4.06503	4.80258443476813e-05	0.00410239811677852	DOWN	nucleosome-remodeling factor subunit NURF301-like [Penaeus vannamei]
PB.3564	2367.34312027526	-1.68793	0.382081595924009	-4.41771	9.97518477429049e-06	0.00119292126361876	DOWN	--
PB.3581	687.01067031395	1.78869754221341	0.350417535723572	5.10447497588827	3.31714163533013e-07	7.596254344906e-05	UP	cytosolic Fe-S cluster assembly factor nubp1-like [Penaeus vannamei]
PB.3615	169.573081004539	1.06133096305166	0.317406442795894	3.34375998704646	0.000826512093812647	0.0308880196725886	UP	uncharacterized protein FJT64_008443 [Amphibalanus amphitrite]
PB.3678	230.170999913808	-1.38327	0.346657839436618	-3.99029	6.59920036677225e-05	0.00526127359611628	DOWN	protein flightless-1-like [Penaeus vannamei]
PB.3707	294.199187288136	-1.39812	0.364420757408498	-3.83655	0.000124774091662484	0.00826914562844631	DOWN	hrp65 protein-like [Penaeus vannamei]
PB.3721	1037.55059281978	-5.39231	1.3484532905032	-3.99889	6.36409039823711e-05	0.00511169439971836	DOWN	HUWE1 protein [Scylla paramamosain]
PB.3750	267.810936226622	-3.14555	0.572882439468426	-5.49073	4.00266432383185e-08	1.30547503386067e-05	DOWN	--
PB.3751	3402.61546859097	-5.98332	1.80471612221036	-3.31538	0.000915182398046283	0.0329435055189704	DOWN	--
PB.3754	2840.12249128344	-5.46002	1.31769385062633	-4.14362	3.41869803594906e-05	0.00312867268008268	DOWN	--
PB.3755	2674.82888469216	-6.11592	0.64361834689283	-9.50241	2.05097045583928e-21	1.10372975080991e-17	DOWN	--
PB.3756	589.652193105164	-1.9483	0.308359339949686	-6.31827	2.64508402620972e-10	1.77931496088095e-07	DOWN	--
PB.3758	6118.9909821557	-5.71407	1.16158270614629	-4.91921	8.6895084384911e-07	0.000164079261971017	DOWN	--
PB.3759	2140.69838970176	-6.48072	1.97224176742226	-3.28596	0.00101634048773163	0.03497492944125	DOWN	--
PB.3760	722.162112444098	-2.93999	0.538396096735256	-5.46065	4.74393218711225e-08	1.48479920460989e-05	DOWN	--
PB.3761	2792.82199200288	-5.07671	0.820282689706928	-6.18898	6.0556524662243e-10	2.71570781224884e-07	DOWN	--
PB.3788	515.90935142363	-4.85963	1.22224028788309	-3.976	7.00828329946934e-05	0.00546595312697019	DOWN	--
PB.3796	100.704902185587	-1.5056	0.424832844744638	-3.54399	0.000394116007214545	0.0189860208770656	DOWN	dynein heavy chain 5, axonemal-like [Penaeus vannamei]
PB.3805	851.887776722917	-1.70081	0.538562740335596	-3.15805	0.00158825904860641	0.0474275041657721	DOWN	--
PB.3857	127.378961456934	-6.17614	1.29309853287113	-4.77624	1.78606228618278e-06	0.000305133148987068	DOWN	Reverse transcriptase domain [Trinorchestia longiramus]
PB.3860	364.118430697105	-1.38808	0.416341544638833	-3.33399	0.0008561030390723	0.0315556061970382	DOWN	--
PB.3913	2039.6165161026	1.16487013620057	0.329624170191865	3.53393422430925	0.000409422954172031	0.0193272774375157	UP	ankyrin-1-like [Penaeus vannamei]
PB.3916	79.7546003615192	-4.2779	0.835344981326277	-5.12111	3.0373465282691e-07	7.26465792972452e-05	DOWN	putative RNA-directed DNA polymerase from mobile element jockey-like [Apostichopus japonicus]
PB.3917	614.479602895922	-2.06049	0.527875024334427	-3.90336	9.486558617389e-05	0.00654511733326652	DOWN	--
PB.3922	499.876054420908	-4.00727	0.706842501859025	-5.66926	1.4341960322593e-08	4.979436095228e-06	DOWN	uncharacterized protein LOC113817946 [Penaeus vannamei]
PB.3924	112.77418586408	-1.84184	0.547128935011122	-3.36638	0.000761612164228207	0.0291740810798525	DOWN	--
PB.3930	208.596999093043	1.01708910592821	0.247020447134393	4.1174288109634	3.83122818544473e-05	0.00337995975081489	UP	A-kinase anchor protein 10, mitochondrial-like isoform X2 [Penaeus vannamei]
PB.3940	20.1499768483532	-4.22027	1.28886237591501	-3.27442	0.0010588058980445	0.0357239118515765	DOWN	--
PB.3973	370.235557387014	1.23157131228765	0.261210523038715	4.71486101693199	2.41875791531886e-06	0.000377291180327201	UP	--
PB.4008	44.3190194330311	-8.06038	2.4253015647498	-3.32345	0.000889099835823093	0.0323289916654187	DOWN	--
PB.4045	558.713465341772	-2.75688	0.65194928327392	-4.22867	2.35075910600559e-05	0.00225903752303019	DOWN	--
PB.4144	162.729186226583	1.36558188940454	0.277544124507856	4.92023346495265	8.64410409597842e-07	0.000164079261971017	UP	hypothetical protein C7M84_006213 [Penaeus vannamei]
PB.4285	419.658145346237	-1.24446	0.392236813915457	-3.17272	0.00151017661702049	0.0455966180933096	DOWN	Hypothetical predicted protein [Cloeon dipterum]
PB.4306	16.1997756416518	5.93664305954046	1.80633449559877	3.28656905684158	0.00101415904084137	0.03497492944125	UP	--
PB.4319	75.1003168708965	-3.65393	0.923798876685056	-3.95533	7.64287678201575e-05	0.00571251963922469	DOWN	--
PB.434	1108.37060947834	-4.74039	1.45551312474295	-3.25685	0.0011265598514082	0.0371937536217989	DOWN	LOW QUALITY PROTEIN: hemocytin-like [Penaeus vannamei]
PB.4350	123.758442032337	-4.11482	0.886935607148448	-4.63936	3.49483830399541e-06	0.000501532595545369	DOWN	--
PB.4368	43.9479157266567	-2.4735	0.742848460463339	-3.32976	0.000869220316680795	0.0318211505729095	DOWN	--
PB.4395	2966.11129012831	1.29325142848658	0.341291457364253	3.78928742745038	0.000151080028702135	0.00945581379881776	UP	--
PB.441	212.603806329143	-6.53541	1.70177646310106	-3.84034	0.000122862034029809	0.00821344144262627	DOWN	taiman-a [Macrobrachium nipponense]
PB.4446	52.8894730332365	1.52001885808336	0.425083463649335	3.57581272400958	0.000349141533332557	0.0173972700150848	UP	Elongation factor Tu GTP-binding domain-containing protein 1 [Penaeus vannamei]
PB.4533	1187.74972787636	-1.76925	0.440576119635736	-4.01576	5.92545896609054e-05	0.00486837517954446	DOWN	--
PB.4568	1333.40392713938	1.53538745137675	0.438891836145929	3.4983276628236	0.000468185555070095	0.0209961713717476	UP	hypothetical protein FHG87_025996 [Trinorchestia longiramus]
PB.4624	150.872907552883	-1.33118	0.406246831429595	-3.27677	0.00105003441344469	0.0355619375672387	DOWN	--
PB.4650	149.450494994009	1.40440910962409	0.43369155936843	3.23826710316724	0.00120258162485177	0.039116293609395	UP	--
PB.4751	32.5556524318027	-4.16112	0.935738545868983	-4.44689	8.71230325416499e-06	0.00106557409005202	DOWN	--
PB.4774	6183.03825722103	1.29511568461331	0.382634631152119	3.38473201109292	0.000712477780663854	0.0280893712574544	UP	--
PB.4862	52.033515349247	-3.01549	0.832470576637763	-3.62233	0.000291958555860108	0.0150351671613509	DOWN	--
PB.4892	1245.50056946775	1.09347287292096	0.269808546766507	4.05277329434363	5.06140441490937e-05	0.00428944060769052	UP	--
PB.497	577.028851154185	-1.34528	0.389636533424556	-3.45266	0.000555091134979513	0.0232468711509124	DOWN	myocardin-related transcription factor B-like isoform X1 [Penaeus vannamei]
PB.5	461.10549246414	-2.65764	0.50563847555099	-5.25602	1.4720991028011e-07	3.86443966913371e-05	DOWN	--
PB.506	885.398891316718	1.31010563121408	0.261735871584273	5.0054492847468	5.5731885366447e-07	0.000116833567905158	UP	--
PB.5095	253.420191276211	-1.46001	0.399641893553788	-3.65331	0.000258886375688201	0.0138821391186286	DOWN	--
PB.5165	446.220900073771	-2.11028	0.572351020128844	-3.68704	0.000226875803410128	0.0128519172215958	DOWN	--
PB.5200	103.749636148869	-8.35336	1.14252788530926	-7.31129	2.64580238921106e-13	4.06811015929694e-10	DOWN	--
PB.5264	175.159006756111	-1.10785	0.340393951354421	-3.25462	0.00113545178350548	0.037372683626512	DOWN	histone-lysine N-methyltransferase 2D-like [Penaeus vannamei]
PB.5316	964.654858129158	-1.52802	0.327326584015825	-4.66817	3.03897540589162e-06	0.000460682990050867	DOWN	uncharacterized protein LOC113803126 [Penaeus vannamei]
PB.5369	371.799642279265	-1.53952	0.389015094622305	-3.95749	7.57405838204883e-05	0.00570067065496444	DOWN	--
PB.5410	8560.69147392516	-1.18944	0.321268544344729	-3.70231	0.000213644434996236	0.0122373076846014	DOWN	--
PB.5431	1458.11658336679	-1.4905	0.224031595523764	-6.65309	2.8700266601791e-11	2.37616130334674e-08	DOWN	--
PB.5447	890.435090817781	-1.04692	0.285097114228856	-3.67214	0.000240526296846119	0.0132080843518101	DOWN	--
PB.5523	480.101583419818	-1.14062	0.359151656540142	-3.17589	0.00149380052408856	0.0452895071570851	DOWN	coagulation factor IX-like [Aedes albopictus]
PB.5561	84.9923323384957	-1.15019	0.360616907693001	-3.18951	0.00142515509666508	0.0437006960267985	DOWN	putative protein transport protein Sec24A [Penaeus vannamei]
PB.5603	415.785338381589	1.13364476041683	0.352744717111401	3.21378239113021	0.00130998912172333	0.0413472519563291	UP	PREDICTED: uncharacterized protein LOC105850183 [Hydra vulgaris]
PB.5627	978.693059260116	1.38179489631064	0.358876801200431	3.85033217998093	0.000117957732387519	0.0079348692105429	UP	--
PB.5713	1332.01923782873	1.39386593866782	0.432269521146585	3.22452976784164	0.0012617973761263	0.0405050123387087	UP	--
PB.5765	185.302807223462	-5.32605	1.4807228493237	-3.59693	0.000321997837002146	0.0162707169936812	DOWN	--
PB.593	186.285787380104	-3.49884	0.557952250498974	-6.27086	3.59066335719209e-10	2.14701720630325e-07	DOWN	--
PB.5934	622.173204438152	-2.24804	0.357698991261563	-6.28473	3.2841952078125e-10	2.07928194245211e-07	DOWN	glycerol-3-phosphate phosphatase-like [Penaeus vannamei]
PB.611	62.9053279393591	-3.11651	0.828678084035332	-3.76082	0.000169354000956756	0.0102980627813422	DOWN	--
PB.6248	22.5730740286296	2.54748499448354	0.683473499185612	3.72726228232547	0.000193570990208309	0.0115236451371313	UP	--
PB.6261	922.810067909865	-1.35031	0.299599098397759	-4.50705	6.57352478164751e-06	0.000862815210059416	DOWN	uncharacterized protein LOC111630573 [Centruroides sculpturatus]
PB.6266	155.218587228507	1.25361446226304	0.368391356515917	3.40294211601265	0.000666644022521181	0.0267727224417741	UP	--
PB.6398	106.667668619813	-6.39792	1.41685059878271	-4.51559	6.31392735342326e-06	0.000838972840801167	DOWN	--
PB.6403	993.190246503241	1.16908221953179	0.234719226371255	4.98076888547108	6.33321388755246e-07	0.000126230335318013	UP	Serine/threonine-protein kinase PINK1, mitochondrial [Armadillidium nasatum]
PB.6424	1988.65541276666	-3.86958	1.09912996708427	-3.52059	0.000430594399343828	0.019637658983634	DOWN	--
PB.6473	4666.62612318908	-1.69129	0.369949896265147	-4.57167	4.83850633746718e-06	0.000676322645586484	DOWN	--
PB.6490	16875.7666606784	-1.18732	0.175885200110289	-6.75052	1.47314255526928e-11	1.44140302930575e-08	DOWN	--
PB.6530	429.66843925586	-1.08553	0.298087978751076	-3.64163	0.000270919871570228	0.0142936793025018	DOWN	--
PB.6558	4782.30603509437	-5.31433	1.46898148346682	-3.6177	0.000297235031475405	0.0152340030655704	DOWN	--
PB.6590	646.083621510292	-1.87463	0.555702380915297	-3.37344	0.000742358440861254	0.0288447794187353	DOWN	--
PB.6628	534.60836917922	-1.17198	0.335660389018375	-3.49156	0.000480202204532214	0.0212692029933342	DOWN	--
PB.664	193.576864175285	-1.82295	0.420323319488843	-4.33701	1.44433793821046e-05	0.00158626624785297	DOWN	PREDICTED: RNA-directed DNA polymerase from mobile element jockey-like, partial [Papilio xuthus]
PB.6647	1178.35052552624	1.45051236933704	0.317939195389674	4.56223199394858	5.0612677648059e-06	0.000680930311907574	UP	putative ubiquitin-like protein 5 isoform X2, partial [Penaeus vannamei]
PB.6742	475.572857042176	1.0489075435717	0.328526720780642	3.19276173663834	0.00140919169610764	0.0433346577863044	UP	hypothetical protein C7M84_017541 [Penaeus vannamei]
PB.7069	48.4257848327066	-2.01087	0.497883365071507	-4.03883	5.37183655949688e-05	0.00448194394495077	DOWN	--
PB.7175	165.615902226247	1.5768033970657	0.489902370873748	3.21860740182467	0.00128814720005729	0.0410187228231261	UP	N-terminal kinase-like protein isoform X1 [Penaeus vannamei]
PB.7215	91.9361592820519	3.5223124467233	0.879144483146481	4.0065228346959	6.16191706205286e-05	0.00500009697655507	UP	uncharacterized protein LOC113806689 [Penaeus vannamei]
PB.7234	547.200031829119	-1.16206	0.259012213917539	-4.48652	7.23963678384901e-06	0.000938797719332131	DOWN	--
PB.732	174.670946802125	-2.51073	0.592225643409943	-4.23947	2.24044053216834e-05	0.00221228086676402	DOWN	--
PB.7351	3996.0542326087	-2.71691	0.506323177146942	-5.36595	8.05236154781944e-08	2.40743242608835e-05	DOWN	beta-actin [Scylla paramamosain]
PB.7389	537.91466189543	-2.94545	0.65757400100146	-4.47927	7.48972790940107e-06	0.000948462279613723	DOWN	--
PB.7420	319.059253421975	-4.63582	1.13547700842447	-4.0827	4.45148023460868e-05	0.00383290254120746	DOWN	--
PB.7455	1323.53136167802	-1.10525	0.28818669993099	-3.83518	0.00012547374090361	0.00826914562844631	DOWN	--
PB.7501	1160.01613587584	-2.36352	0.51754222630141	-4.56682	4.95179977853633e-06	0.000680930311907574	DOWN	uncharacterized protein LOC114334045 [Diabrotica virgifera virgifera]
PB.7538	723.175953558027	-1.26211	0.297920960905465	-4.23639	2.27143512323841e-05	0.00222249602103773	DOWN	--
PB.757	630.946601219723	-6.60602	1.39172057947626	-4.74666	2.06808046576635e-06	0.000327334559603578	DOWN	proteasome assembly chaperone 4-like [Penaeus vannamei]
PB.7644	397.607422172736	-4.16949	1.24608314314787	-3.34608	0.000819634213114901	0.030737710925978	DOWN	--
PB.7665	71.6504910365777	-3.96911	0.596081798937212	-6.65867	2.76322113636288e-11	2.37616130334674e-08	DOWN	--
PB.7703	33.8633155654729	-3.07217	0.779932645754003	-3.93902	8.18148974884541e-05	0.00599029756236892	DOWN	--
PB.7733	258.054563485202	-1.29668	0.401007665713739	-3.23357	0.00122255418236465	0.039514566560933	DOWN	--
PB.7975	350.101424096236	-1.10083	0.34553944533605	-3.18584	0.00144335106475527	0.0439316680085974	DOWN	sulfotransferase family cytosolic 1B member 1-like [Daphnia magna]
PB.8051	776.464166347772	1.20243979534199	0.258172178941941	4.65751112404873	3.20055134961944e-06	0.000478437974666028	UP	--
PB.8060	2193.83691646525	-1.15492	0.368018221949059	-3.13821	0.00169980865111414	0.0495800555879172	DOWN	GABA receptor beta type 3, partial [Cancer borealis]
PB.8076	647.599857033714	-2.41192	0.65934917021228	-3.65804	0.000254155663321534	0.0137461176096968	DOWN	--
PB.810	1658.29331211485	-2.46487	0.540243884667071	-4.56252	5.05427807984226e-06	0.000680930311907574	DOWN	--
PB.811	840.706882072734	-2.47419	0.49327790196803	-5.01581	5.28092523216223e-07	0.000113677196547524	DOWN	--
PB.8147	774.140001742146	-1.50785	0.446920116724021	-3.37387	0.000741186698213915	0.0288447794187353	DOWN	--
PB.8160	210.125118675283	-5.30072	1.03635454712525	-5.11477	3.14120364604671e-07	7.34973366139147e-05	DOWN	--
PB.8161	28323.9339213713	-3.73125	0.579493100634083	-6.43882	1.20402576361389e-10	8.63928619585085e-08	DOWN	uncharacterized protein LOC113817438 [Penaeus vannamei]
PB.8163	14760.7744982132	-5.29007	0.850930960599711	-6.21681	5.07378126601892e-10	2.60043370315055e-07	DOWN	--
PB.8166	26.8947689903501	-5.57926	1.5933897214491	-3.50151	0.000462636102471124	0.020921648617213	DOWN	uncharacterized protein LOC113810129 [Penaeus vannamei]
PB.8167	18.5677216719479	-4.42365	1.24065390537918	-3.56558	0.000363053723638918	0.0177615783069349	DOWN	putative cyclin-dependent serine/threonine-protein kinase DDB_G0272797/DDB_G0274007 [Penaeus vannamei]
PB.8168	17104.0277143653	-4.8611	0.545804713509582	-8.90629	5.27666669388815e-19	1.89309212087727e-15	DOWN	cyclin-dependent kinase 10-like [Penaeus vannamei]
PB.8184	346.939665804194	-1.67491	0.484765568677503	-3.4551	0.000550098901804822	0.0231277909379894	DOWN	--
PB.8185	252.870783624037	-1.01274	0.173647702757278	-5.83215	5.47176104627763e-09	2.03077807383055e-06	DOWN	--
PB.8228	175.773237646277	-2.12425	0.494516222133118	-4.29561	1.74213747700596e-05	0.00183829663382501	DOWN	--
PB.823	27.5558012262165	-2.38409	0.599963290844143	-3.97373	7.07564968431913e-05	0.0054787926296638	DOWN	--
PB.8262	438.447637886024	-3.49094	0.721098398280097	-4.84114	1.29098360155382e-06	0.000224110588766512	DOWN	--
PB.8275	7938.4184798732	-2.07694	0.424011862628922	-4.89831	9.66668681272603e-07	0.000179383707181673	DOWN	--
PB.8317	1834.63405034559	-1.00798	0.227985629759562	-4.42124	9.81348058761984e-06	0.00118676956814104	DOWN	--
PB.843	17.4899403307462	2.38315358158396	0.734293773894252	3.24550427405253	0.00117242804534582	0.0383551460548845	UP	hypothetical protein C7M84_017027 [Penaeus vannamei]
PB.8473	27.1117620261628	-3.93872	0.930547032708898	-4.23269	2.30913305659273e-05	0.00223902694487456	DOWN	--
PB.8549	388.208908769868	-6.26124	1.57700858283579	-3.97033	7.17745374243999e-05	0.0055179239021344	DOWN	E3 ubiquitin-protein ligase UBR4-like [Anneissia japonica]
PB.8550	6129.16015710717	-4.48835	1.22077368337544	-3.67665	0.000236319513115337	0.0131108604106205	DOWN	LOW QUALITY PROTEIN: U3 small nucleolar RNA-associated protein 14 homolog A-like [Penaeus vannamei]
PB.8555	767.189083140529	-4.17686	0.877107866021422	-4.76208	1.91609915380861e-06	0.000313596332096751	DOWN	--
PB.8559	1149.52630748351	-3.92502	0.913647046126688	-4.29599	1.73914881490055e-05	0.00183829663382501	DOWN	--
PB.8625	246.438731030304	-1.81588	0.521068186161974	-3.48491	0.000492295441641791	0.0216268401566963	DOWN	putative SCAN domain-containing protein 3-like [Apostichopus japonicus]
PB.8668	1407.55955223262	-5.25067	1.66286943747273	-3.1576	0.00159075806037756	0.0474275041657721	DOWN	--
PB.8670	775.210857778474	-1.4093	0.27130510153407	-5.19452	2.05252193364723e-07	5.13751013298724e-05	DOWN	--
PB.8779	477.336365071513	2.43007901471882	0.680981977997834	3.56849240249137	0.000359041263164971	0.0177264271350669	UP	--
PB.880	23.5457195122538	-2.98088	0.675548835375764	-4.41253	1.02167914698772e-05	0.00120838820428889	DOWN	hypothetical protein C7M84_009515 [Penaeus vannamei]
PB.8820	251.817672784864	-1.35705	0.370868028120575	-3.65911	0.000253088531916937	0.0137461176096968	DOWN	--
PB.8887	201.639513915698	1.04753703557682	0.311090381804353	3.36730769206368	0.000759059459645705	0.0291740810798525	UP	--
PB.8917	1580.3577596283	1.26156401766911	0.361025186822949	3.49439336565678	0.000475140375442775	0.0211319663673165	UP	--
PB.8923	985.611051351659	1.26162130668545	0.400298004736139	3.15170520901563	0.00162320058886948	0.0481281210413283	UP	40S ribosomal protein S10-like isoform X2 [Penaeus vannamei]
PB.8968	561.193657969002	1.16665130553368	0.330069669508191	3.53456077097908	0.000408453498557809	0.0193272774375157	UP	--
PB.8990	2061.8149091901	1.2828602624687	0.37662062236794	3.40624008957059	0.000658642301516724	0.0267394687743157	UP	putative protein MSS51 homolog, mitochondrial [Penaeus vannamei]
PB.9009	68.5795868179866	-5.24858	1.07941286997313	-4.86244	1.1594762204861e-06	0.000205399374294443	DOWN	--
PB.9151	476.429917968667	1.21745	0.203134734299851	5.99332219102368	2.05596942540362e-09	8.19570330578488e-07	UP	Bardet-Biedl syndrome 10 protein homolog isoform X1 [Nematostella vectensis]
PB.916	86.9429343477049	-3.11475	0.6953733673979	-4.47925	7.49041101618196e-06	0.000948462279613723	DOWN	--
PB.9169	7913.19213892604	1.10606556895186	0.303448295871419	3.64498856642298	0.000267403689575752	0.0141776645857331	UP	--
PB.9216	643.928783497843	-1.33087	0.263719192534912	-5.04653	4.49898315715977e-07	9.9680768921648e-05	DOWN	--
PB.9263	52.7147198012259	-6.0137	1.20202085665735	-5.00299	5.64465811675949e-07	0.000116833567905158	DOWN	--
PB.9294	341.02406992659	1.06791471276063	0.272071522111389	3.92512492477407	8.66847399622589e-05	0.00621991904142528	UP	eukaryotic translation initiation factor 4E-2 [Callinectes sapidus]
PB.9323	119.049876464123	1.07992335262099	0.318674867933442	3.38879359901875	0.000702008304557212	0.0277783653748135	UP	PREDICTED: uncharacterized protein LOC108671752 [Hyalella azteca]
PB.9413	74.9665613998287	-3.90408	0.644879316110621	-6.05397	1.41322555547734e-09	6.08421866144106e-07	DOWN	--
PB.9424	66.3240252005484	-2.53596	0.569895546048895	-4.44987	8.59238347630476e-06	0.00106298647535021	DOWN	--
PB.9492	322.762989746708	1.25193051939607	0.236363860919784	5.29662408848932	1.17963186180049e-07	3.34115203383123e-05	UP	--
PB.9561	392.599204521563	-1.45369	0.278910894943031	-5.21201	1.86806192199479e-07	4.7871310634357e-05	DOWN	hypothetical protein C7M84_006216 [Penaeus vannamei]
PB.9562	550.406255749995	-1.19739	0.300740646180956	-3.98148	6.84886185843041e-05	0.00538060585272164	DOWN	--
PB.9574	221.250717186985	1.25722388564536	0.305132235405769	4.12025915247364	3.7844648742029e-05	0.00336629714388808	UP	putative non-structural maintenance of chromosomes element 3, partial [Procambarus clarkii]
PB.9581	28.5209598149657	2.40666728120943	0.648702967484342	3.70996804676637	0.000207285407741991	0.0121250698017774	UP	--
PB.9585	2103.26223526431	1.13315733301276	0.325414665946285	3.48219503173776	0.000497321337088616	0.0217588193133527	UP	LOW QUALITY PROTEIN: sodium bicarbonate cotransporter 3-like [Penaeus vannamei]
PB.9671	886.059433341679	5.2124407414269	1.54929185596226	3.36440207916117	0.000767096993923465	0.0291740810798525	UP	--
PB.9723	551.572087178368	-2.5888	0.414766654649734	-6.24157	4.33196791885705e-10	2.33124853553292e-07	DOWN	phosphoenolpyruvate carboxykinase, cytosolic [GTP]-like [Penaeus vannamei]
PB.9970	1456.66875749874	-1.34676	0.326017329467204	-4.13095	3.61265553942209e-05	0.00324025096423333	DOWN	--
PC.124	702.029157922748	-1.59806	0.303034952389091	-5.2735	1.33845323821897e-07	3.65179815638049e-05	DOWN	--
PC.182	51.0957038706314	1.3034621681757	0.414249592484782	3.14656	0.00165202038638179	0.0487142340236362	UP	--
PC.187	61.4785357699064	23.4590176785608	4.24757999165117	5.52291368842275	3.3342355125605e-08	1.12144927567777e-05	UP	--
PC.223	53.0926473353897	-2.35113	0.596837962957624	-3.93931	8.17156527044651e-05	0.00599029756236892	DOWN	--
PC.248	712.475209099532	1.60134114618154	0.509268335679154	3.14439566333142	0.00166430247903868	0.0489423157975227	UP	--
PC.271	3247.56260260216	-3.6177	0.847439828711871	-4.26897	1.96376382334573e-05	0.00202525844635113	DOWN	--
PC.408	510.855480832283	-1.05991	0.253952229235929	-4.17364	2.99768044905938e-05	0.00278138229941604	DOWN	--
PC.41	402.955649361155	9.51293618163131	2.32261488813208	4.09578713640379	4.20736388686643e-05	0.00365192399309221	UP	--
PC.412	24.4388132359513	3.77309050108949	1.00148421436008	3.7674987253797	0.000164891382425571	0.0101307062679191	UP	--
PC.443	60.3811012974666	-4.45884	1.12923377841663	-3.94856	7.86234244041435e-05	0.00583602701283997	DOWN	--
PC.454	172.015184703058	-2.8151	0.698484605614679	-4.03029	5.57074233513236e-05	0.00461214613484843	DOWN	--
PC.673	16.8712245130864	4.86264471618844	1.27479885768574	3.8144407542191	0.000136491675977899	0.00884975848524173	UP	--
PC.718	146.565243474033	-11.5258	3.61475162616138	-3.18854	0.0014299479117402	0.0437230948126699	DOWN	--
PC.755	279.140604441334	-8.1946	1.6827658756457	-4.86972	1.11756886445508e-06	0.000203871079459831	DOWN	--
PC.765	348.563655982081	-1.42833	0.347492971071397	-4.11039	3.94992856122466e-05	0.00345634805727326	DOWN	--
PC.917	103.502863922035	-4.87102	1.10521944139722	-4.40729	1.04672170097107e-05	0.00122455061603823	DOWN	--
PC.990	627.610591689263	-2.84342	0.677528190991114	-4.19675	2.7077350186509e-05	0.00257905769962297	DOWN	--

## Sheet: UM vs M1
Differential expressed genes (DEGs) between unmated females exhibiting courtship behavior without successful copulation (UM) and females at 1-day post-mating (M1)
Transcripts	baseMean	log2FoldChange	lfcSE	stat	pvalue	padj	changes	NR_annotation
PB.10025	381.265399811629	1.24974563720189	0.358689516765496	3.48419894863823	0.000493612423990017	0.0188395408489523	UP	--
PB.10033	1740.81442217577	1.08194104820706	0.278927752777812	3.87892935511838	0.000104917215885322	0.00672157139627212	UP	--
PB.10071	515.758548568764	1.08142962519372	0.277061708176585	3.90320853903229	9.4925845271364e-05	0.00622979800399811	UP	rhodanese 2-like protein [Macrobrachium nipponense]
PB.10248	55.0982927550597	1.38150080964079	0.43895633890053	3.14723968470552	0.00164819793399749	0.0394212319191445	UP	--
PB.10254	26.1986438298845	2.13618088453645	0.587353982941769	3.63695649740445	0.000275878502166525	0.0130231592930627	UP	AMP-binding enzyme C-terminal domain [Trinorchestia longiramus]
PB.10280	70.6237592687967	1.31738242659466	0.426497429190135	3.08884025185381	0.00200939453358371	0.044776632225593	UP	Reverse transcriptase domain [Trinorchestia longiramus]
PB.10471	58.6128565753607	-1.72003	0.537332284471791	-3.20106	0.00136922772536396	0.0354254759809912	DOWN	GTPase-activating protein skywalker-like [Penaeus vannamei]
PB.10479	285.663982130694	1.18497387976217	0.334893968422172	3.53835539453005	0.000402627746182957	0.0167964435355316	UP	--
PB.10563	93.8507044534932	1.30858879667297	0.336623057036395	3.88740096472801	0.000101323305964469	0.00656953459093721	UP	profilin, partial [Scylla paramamosain]
PB.10605	909.770769366674	-1.31817	0.41609312225611	-3.16798	0.00153504299505514	0.03840675948002	DOWN	--
PB.10649	288.644013502534	1.07278515529325	0.281615113758818	3.80940192085005	0.000139303351789182	0.00834804557236165	UP	zinc finger protein 474-like isoform X1 [Penaeus vannamei]
PB.10680	1020.97995523188	-4.5797	1.30106661772211	-3.51996	0.000431616835269017	0.0175965605984865	DOWN	--
PB.10687	12838.4886889217	-2.7485	0.820824763647226	-3.34846	0.000812626009135452	0.025724393342132	DOWN	uncharacterized protein LOC118184547 [Stegodyphus dumicola]
PB.10703	348.47549203391	2.01674512458447	0.36843945308214	5.47374909965155	4.40612787094016e-08	1.89692617099716e-05	UP	uncharacterized protein LOC113808295 [Penaeus vannamei]
PB.10708	31821.9716120899	-2.67022	0.571882759445323	-4.66917	3.02424877733978e-06	0.000518937636410415	DOWN	--
PB.10716	9078.75402452125	-3.15148	0.465310513334027	-6.77285	1.26268774946429e-11	1.94147260678345e-08	DOWN	--
PB.10718	25607.5101901056	-2.13928	0.47706158763899	-4.48428	7.31588851839525e-06	0.00102260919640894	DOWN	Acidic repeat-containing protein [Armadillidium vulgare]
PB.10720	13392.8023496919	-3.34846	0.553437165988741	-6.0503	1.44576542619436e-09	1.11148380586642e-06	DOWN	--
PB.1080	2151.58235463594	1.03947660945374	0.193954984402285	5.3593704366872	8.35124605252363e-08	3.21015933083256e-05	UP	--
PB.1081	709.251414692339	1.39358376575283	0.4485527688176	3.1068446404341	0.00189095747593793	0.0428471059231998	UP	--
PB.1135	885.443559228836	-1.41494	0.330339687171976	-4.28329	1.84153742399968e-05	0.00192431721305908	DOWN	--
PB.1194	631.021126042898	1.0382649473213	0.269993408828428	3.84551960666967	0.00012029724434592	0.00752767000520425	UP	--
PB.1199	357.756	1.01026102151004	0.311936111519229	3.23867928143922	0.00120084523117891	0.0328800464579764	UP	--
PB.1243	254.207425404648	-1.05292	0.23258927769915	-4.52696	5.9839544925297e-06	0.000870341921663475	DOWN	--
PB.1302	859.864647805917	-1.00147	0.187621135619646	-5.33775	9.41067789050099e-08	3.49265952191249e-05	DOWN	--
PB.1355	69.5370498942246	-1.26668	0.375876318815668	-3.36993	0.000751870052911268	0.0242286747888742	DOWN	--
PB.1392	13.6346973540849	-2.69615	0.778514182412031	-3.4632	0.000533795013946908	0.0195416181466346	DOWN	--
PB.1427	115353.647163607	-1.27035	0.357846047548473	-3.55	0.000385228257649053	0.0163236682562077	DOWN	uncharacterized protein LOC113810019 [Penaeus vannamei]
PB.1509	792.640836284532	-1.59062	0.204580361731133	-7.77503	7.54288275036567e-15	4.05920235210928e-11	DOWN	--
PB.1582	2706.67373375612	1.46769524861792	0.460729678929143	3.18558867757169	0.00144459823608281	0.0366703085258473	UP	uncharacterized protein LOC113230944 [Hyposmocoma kahamanoa]
PB.1586	752.557871582451	1.65308997210141	0.362953262319681	4.55455328197439	5.24970178076014e-06	0.000844731094485683	UP	--
PB.1608	42.8524580604333	2.87602785222892	0.844589666728794	3.40523684521047	0.000661066924945527	0.0223004255647643	UP	--
PB.1669	670.946034108868	-1.43486	0.413790294987665	-3.4676	0.000525130786773101	0.0193561049932839	DOWN	endonuclease and reverse transcriptase-like protein [Bombyx mori]
PB.1685	3142.94236619106	-1.15539	0.27475824057143	-4.20511	2.60960812203635e-05	0.00246379054539274	DOWN	--
PB.1712	12629.5075680833	7.31431966115154	2.3692033398747	3.08724858607467	0.00202018579618491	0.0449240903395417	UP	--
PB.1826	501.840404476898	1.19629193823869	0.360290421502365	3.32035454412111	0.0008990319422295	0.0273341265373337	UP	--
PB.1960	1577.76228269331	-1.16236	0.269502886182804	-4.31299	1.61059427801088e-05	0.00178580760919335	DOWN	--
PB.1990	640.32164790174	-1.34693	0.419779931828148	-3.20866	0.00133355511709858	0.0350930408932324	DOWN	--
PB.1996	70.4757505729637	-1.40343	0.419464163688018	-3.34577	0.000820558157057036	0.0258442651912247	DOWN	--
PB.2128	14162.0965622481	-1.00323	0.167676695859352	-5.98312	2.18901319617106e-09	1.30890827946606e-06	DOWN	--
PB.2159	4533.23631325004	-1.05166	0.16000001014481	-6.57285	4.93611716579578e-11	5.90304767282889e-08	DOWN	LOW QUALITY PROTEIN: signal recognition particle receptor subunit alpha homolog [Penaeus vannamei]
PB.2189	214.89564560666	-1.90827	0.473658082182687	-4.02878	5.60663119090249e-05	0.00426782216879476	DOWN	hypothetical protein B5V51_11950 [Heliothis virescens]
PB.228	217.035448482938	21.9774314021504	4.24846810324489	5.17302492758849	2.30334270587099e-07	7.29143457155572e-05	UP	--
PB.229	260.478899476025	1.68251692611008	0.489650970770523	3.43615560173903	0.000590031989925318	0.0208898496959414	UP	uridine-cytidine kinase-like 1 isoform X2 [Penaeus vannamei]
PB.2296	140.879724042527	1.48932681602807	0.429392110040821	3.46845408008657	0.000523461978295144	0.0193561049932839	UP	methylmalonic aciduria and homocystinuria type C protein homolog isoform X4 [Penaeus vannamei]
PB.2304	73.3319462288539	-1.54553	0.451925833467362	-3.41988	0.000626476394407952	0.0217508562355251	DOWN	unnamed protein product, partial [Callosobruchus maculatus]
PB.2305	259.019090496273	-1.23591	0.342217032873696	-3.61149	0.000304439890700459	0.0137675905193657	DOWN	PREDICTED: RNA-directed DNA polymerase from mobile element jockey-like, partial [Papilio xuthus]
PB.2368	124.479866014432	1.05061973135686	0.336222853219166	3.12477192224651	0.00177942970926863	0.0415444728001264	UP	Lysosomal-associated transmembrane protein 4A [Penaeus vannamei]
PB.2426	139.560027138035	1.19415312547646	0.346270398930292	3.44861451965131	0.000563470476324482	0.0201482815172106	UP	--
PB.2463	784.796884256205	-1.3208	0.312868867063709	-4.22159	2.4258559380023e-05	0.00233120423756417	DOWN	--
PB.2473	2036.61824331326	-1.04101	0.153029024103651	-6.80268	1.02690856388497e-11	1.84210281218232e-08	DOWN	--
PB.2474	156.300968592415	7.0986579439627	1.47505388678599	4.81247363744118	1.49073542182318e-06	0.000302731798963828	UP	--
PB.2475	88.9143211258326	6.5255835527526	1.75085085886974	3.7270927558988	0.00019370118694121	0.0105293226012537	UP	--
PB.2476	864.161383525968	6.05842032350767	1.22778201527068	4.93444296149916	8.03798305236032e-07	0.000176556758352151	UP	Hypothetical predicted protein [Cloeon dipterum]
PB.2496	283.814468329036	-1.02109	0.324691843549651	-3.1448	0.00166202378793359	0.0395760221892239	DOWN	--
PB.2558	46422.2416532127	-1.79914	0.529868596692329	-3.39544	0.000685189403611814	0.0227613998489937	DOWN	T-complex protein 1 subunit delta-like [Penaeus vannamei]
PB.2610	1201.29587476986	1.06237879536075	0.337129370801763	3.15124960140433	0.00162573493519582	0.0393208654101406	UP	--
PB.2662	281.86164464182	-1.56617	0.418799755281572	-3.73966	0.00018427136342755	0.0102232612606738	DOWN	integrator complex subunit 7-like [Penaeus vannamei]
PB.2700	2508.65764520272	1.00203643641972	0.220356027767161	4.54735205827235	5.43250817956144e-06	0.000844731094485683	UP	--
PB.2747	688.403289264376	-1.20979	0.357987970867071	-3.3794	0.000726436610535956	0.0236212605413852	DOWN	isoleucine--tRNA ligase, mitochondrial-like [Strongylocentrotus purpuratus]
PB.2755	4080.6481789706	-1.05561	0.328558547604907	-3.21286	0.00131420038677458	0.0349228160591835	DOWN	--
PB.2768	283.954094012706	1.90846851414587	0.584621364378277	3.26445222571613	0.0010967595736636	0.031177220270346	UP	--
PB.2793	223.137501405889	1.17597310903998	0.279099279745898	4.21345805732865	2.51490306207577e-05	0.00239538952717889	UP	--
PB.2843	624.018982586906	1.64462663932325	0.333967114232351	4.92451672405994	8.45690963707339e-07	0.000182043436847642	UP	xaa-Pro aminopeptidase 1-like [Penaeus vannamei]
PB.2849	42.8437157163944	1.28692536769625	0.395445502930513	3.25436844814085	0.00113644780798684	0.0319362604630872	UP	cation-independent mannose-6-phosphate receptor [Scylla paramamosain]
PB.2978	34.228534492841	1.87220723322859	0.544228339822283	3.44011345282011	0.000581470384718035	0.0206546724446211	UP	zinc finger protein 8-like [Penaeus vannamei]
PB.3010	1145.37966289471	1.07615925080428	0.346148302679858	3.10895429061106	0.00187750762357805	0.0426320982121742	UP	--
PB.3014	102.699493781576	1.43572897605259	0.337894344477362	4.24904707497636	2.14681805102587e-05	0.00215945819469079	UP	BRCA1-associated RING domain protein 1-like [Penaeus vannamei]
PB.3064	62.2614691136256	-1.72716	0.518628900300248	-3.33024	0.00086770940440893	0.026759760228233	DOWN	uncharacterized protein LOC113806815 [Penaeus vannamei]
PB.3206	594.325874205027	1.53140776720525	0.353280214119035	4.33482461230974	1.45876380813965e-05	0.0016702845603199	UP	uncharacterized protein LOC113807280 [Penaeus vannamei]
PB.3213	60.6560526314796	-2.64122	0.641917336692374	-4.11458	3.87890986485197e-05	0.00323849682738047	DOWN	uncharacterized protein LOC110383517 [Helicoverpa armigera]
PB.3272	488.706160971398	1.02851296908843	0.316464590347158	3.25000963918321	0.00115401096866231	0.0320119073600835	UP	--
PB.334	90.8574733627914	-2.23091	0.454198537959053	-4.91176	9.02639637652585e-07	0.000190492361177545	DOWN	ATP-binding cassette sub-family A member 3-like [Penaeus vannamei]
PB.3400	1471.09408168136	-13.6878	4.40735632392243	-3.10567	0.00189847641590572	0.0429271043369606	DOWN	--
PB.3441	147.292653507507	-1.463	0.416849208737932	-3.50965	0.000448690447065103	0.0178861306731915	DOWN	--
PB.3465	1072.80063241776	1.66775191409158	0.367571528699321	4.53721734105207	5.70013537642133e-06	0.000852091070228094	UP	--
PB.3512	1866.1692709358	1.45236534263375	0.379686158224407	3.82517326790554	0.000130680144383825	0.00794638640679721	UP	--
PB.3543	429.005663047852	1.33246951691939	0.306491725297196	4.3474893673796	1.37704744109552e-05	0.00160968769624608	UP	--
PB.3546	318.47623127815	-6.65322	1.27147526575614	-5.23268	1.67069556387536e-07	5.61928011062202e-05	DOWN	nucleosome-remodeling factor subunit NURF301-like [Penaeus vannamei]
PB.3564	2367.34312027526	-1.30155	0.382178634243599	-3.4056	0.000660184457511346	0.0223004255647643	DOWN	--
PB.3575	127.01946645423	-1.51026	0.462174674267544	-3.26772	0.00108416393426453	0.0310341926183223	DOWN	--
PB.3577	17.6665713227777	5.29056174487852	1.6548088257558	3.19708335037564	0.00138824805769057	0.0357457269017311	UP	--
PB.3625	4100.78066174813	-1.29075	0.39114513431913	-3.29992	0.000967115900920399	0.028611729651306	DOWN	--
PB.3626	5127.79590780311	-1.55531	0.376275513626056	-4.13344	3.57373616275971e-05	0.00305270812061768	DOWN	--
PB.3627	636794.418366832	-1.20071	0.316626657110016	-3.79218	0.000149328200320977	0.00868767254083607	DOWN	meckelin-like [Penaeus vannamei]
PB.3641	46.2893093345121	-1.73696	0.520796845419664	-3.3352	0.000852390044958579	0.0264398434043351	DOWN	--
PB.3672	863.194358715798	-1.49495	0.262825447812093	-5.688	1.28536429291366e-08	6.28835267483168e-06	DOWN	--
PB.3690	104.944205606017	1.21008516891721	0.309773559634517	3.90635395204457	9.36992322661622e-05	0.00621079087543245	UP	--
PB.3755	2674.82888469216	-4.48076	0.643794860794643	-6.95993	3.40450850328686e-12	9.16068125521913e-09	DOWN	--
PB.3756	589.652193105164	-1.99547	0.308722261840661	-6.46364	1.02214890619346e-10	1.10013886773602e-07	DOWN	--
PB.3758	6118.9909821557	-4.28552	1.16162524908387	-3.68925	0.00022491699202919	0.0114336016529298	DOWN	--
PB.3760	722.162112444098	-1.78838	0.539112313743652	-3.31727	0.000909011745346649	0.0275596997610309	DOWN	--
PB.3761	2792.82199200288	-3.42161	0.820431427096638	-4.1705	3.03932741396698e-05	0.00272602341304388	DOWN	--
PB.3808	38.6324798266947	1.50036963376312	0.480789148101184	3.12063955621429	0.00180458767859593	0.0417732328136246	UP	--
PB.3916	79.7546003615192	-3.07994	0.836745765929471	-3.68085	0.000232453411579616	0.0116911031253804	DOWN	putative RNA-directed DNA polymerase from mobile element jockey-like [Apostichopus japonicus]
PB.3922	499.876054420908	-4.25852	0.70656868383575	-6.02704	1.6698958255744e-09	1.17924592504476e-06	DOWN	uncharacterized protein LOC113817946 [Penaeus vannamei]
PB.3968	1105.10264725338	1.02396943829342	0.299111735006401	3.42336765313305	0.000618503617431439	0.0215435418589468	UP	--
PB.3973	370.235557387014	1.41326364737894	0.262087863415168	5.39232770630137	6.95507763314754e-08	2.87913463713719e-05	UP	--
PB.4008	44.3190194330311	-7.67835	2.42660092042689	-3.16424	0.00155487217856289	0.0385601134974019	DOWN	--
PB.414	1058.46032377788	-1.12143	0.309860957675308	-3.61914	0.000295582131845439	0.0135376616385211	DOWN	WASH complex subunit 2-like [Penaeus vannamei]
PB.4257	191.342794170588	1.58565754843421	0.264872052085708	5.98650380796357	2.14399571650821e-09	1.30890827946606e-06	UP	--
PB.4296	559.022363471936	-1.74767	0.284988916803555	-6.13241	8.65603211232502e-10	7.76373946874618e-07	DOWN	protein lin-10-like [Penaeus vannamei]
PB.4394	10369.2576611459	1.03237343615725	0.260663495918928	3.96056007964516	7.47741764748751e-05	0.00522593806103299	UP	--
PB.4395	2966.11129012831	1.55265620144303	0.341466782599269	4.54701974120031	5.44108963699322e-06	0.000844731094485683	UP	--
PB.4417	19.2612279530859	2.23024280593527	0.641609603514783	3.47601219451493	0.000508929144231681	0.0189536483715072	UP	--
PB.4418	88.2150376766466	1.47503608163005	0.345404221374622	4.27046338854742	1.95067242409915e-05	0.00201089727164978	UP	--
PB.4419	53.9397272965714	1.63651269824175	0.401776559734839	4.07319107745311	4.63733481714627e-05	0.00366997313506951	UP	--
PB.4425	33.8023872125255	2.46428521535943	0.5893322958534	4.18148679904085	2.89609068307097e-05	0.00264157830694007	UP	--
PB.4430	36.7580173520631	1.9616161870658	0.487022119986353	4.0277763710625	5.6306861281135e-05	0.00426782216879476	UP	--
PB.4443	56.5346518808613	2.94636459140865	0.591598423435823	4.98034557681384	6.34708315794712e-07	0.000142320116727052	UP	--
PB.4444	48.4115953365425	3.55156311646025	0.538874825218691	6.59070149550765	4.37753241605375e-11	5.88942267424832e-08	UP	--
PB.4446	52.8894730332365	3.20151386433464	0.466305217915792	6.86570456715923	6.61638758785636e-12	1.42424359216196e-08	UP	Elongation factor Tu GTP-binding domain-containing protein 1 [Penaeus vannamei]
PB.4447	13.0620068625042	2.61841655629261	0.792349648538432	3.30462260079567	0.00095104369684709	0.0284317220674847	UP	hypothetical protein, partial [Scylla paramamosain]
PB.4479	172.101144870322	-1.9777	0.545281441364532	-3.62693	0.000286806877295575	0.0132485082417694	DOWN	--
PB.4506	556.844544298673	-1.17312	0.317756863164012	-3.69188	0.000222600274921735	0.0114336016529298	DOWN	vacuolar ATPase assembly integral membrane protein VMA21 homolog [Penaeus vannamei]
PB.4509	206.051367918482	-1.28318	0.388932691780548	-3.29923	0.000969519853985535	0.028611729651306	DOWN	hypothetical protein C7M84_002507 [Penaeus vannamei]
PB.4541	307.113785254195	1.68786409020421	0.430983029049155	3.91631218966561	8.99138006238459e-05	0.00604838897571534	UP	putative vacuolar protein sorting-associated protein 13C [Penaeus vannamei]
PB.4543	345.37117085318	1.54641670896877	0.402792940568519	3.83923488526411	0.000123418316687285	0.00763420311784624	UP	putative vacuolar protein sorting-associated protein 13C [Penaeus vannamei]
PB.455	107.652722560126	1.51633	0.343290575653599	4.41705663610781	1.00054020612416e-05	0.00126691932217816	UP	--
PB.4568	1333.40392713938	2.69123856985469	0.440487200510062	6.10968619914126	9.98272267568224e-10	8.26492647372061e-07	UP	hypothetical protein FHG87_025996 [Trinorchestia longiramus]
PB.4603	168.010122815513	1.32183206589673	0.301483855500793	4.38442073026113	1.16294819782574e-05	0.00142236493786346	UP	--
PB.4622	433.288280036956	1.07845186090541	0.245005058027998	4.40175345597221	1.07379533719749e-05	0.00133325034277732	UP	small integral membrane protein 15-like [Penaeus vannamei]
PB.4628	632.926166197811	-1.48877	0.359906404606652	-4.13655	3.5256585227877e-05	0.00305270812061768	DOWN	sorting nexin-29-like, partial [Penaeus vannamei]
PB.4647	1317.78796454658	-1.05348	0.201220537137031	-5.23547	1.64567812843484e-07	5.61928011062202e-05	DOWN	--
PB.4703	274.787433522727	-2.039	0.574798516837273	-3.54733	0.000389155905897113	0.0164254314320417	DOWN	uncharacterized protein LOC113803351 [Penaeus vannamei]
PB.4763	952.775612519786	1.07885127382746	0.335437458760658	3.21625163097018	0.00129876899209098	0.0346006204501861	UP	CDK5 regulatory subunit-associated protein 1-like [Penaeus vannamei]
PB.4817	97.9006293992894	-1.28895	0.324281267820905	-3.97479	7.04407730266256e-05	0.00508828214822531	DOWN	--
PB.4893	81.6596533244232	1.03173191227518	0.331609457796329	3.11128614705812	0.00186274340319329	0.0423862732527894	UP	--
PB.4951	7643.49527937287	-1.21151	0.286009602844857	-4.23592	2.27617955784883e-05	0.00224757069551624	DOWN	--
PB.5069	476.617062462809	-1.56032	0.32793118044856	-4.75806	1.95460967299623e-06	0.000369078314218569	DOWN	--
PB.5095	253.420191276211	-2.30082	0.397804887586419	-5.78378	7.30401634489927e-09	3.74348228191194e-06	DOWN	--
PB.5175	82831.8486956227	-1.17527	0.373286435660683	-3.14843	0.00164151447383715	0.0393488202269693	DOWN	--
PB.5200	103.749636148869	-6.7504	1.14490863346377	-5.89602	3.72380866239086e-09	2.10943961227962e-06	DOWN	--
PB.5212	453.294276659085	-1.14886	0.31702358951003	-3.62389	0.000290205161138918	0.0133481972193939	DOWN	PREDICTED: uncharacterized protein LOC101239591, partial [Hydra vulgaris]
PB.5367	59.2273765719607	-1.2507	0.332571461100088	-3.76071	0.000169431576669849	0.00959785294577677	DOWN	--
PB.5493	1127.4271472902	-1.17235	0.229250264248859	-5.11385	3.15654111881174e-07	8.4934630154427e-05	DOWN	voltage-gated potassium channel subfamily Q member 1 [Cancer borealis]
PB.5526	130.025592742149	1.4643211678905	0.399083237767678	3.66921240812158	0.000243298869949713	0.0119028442603126	UP	Mitochondrial carrier-like protein 2 [Penaeus vannamei]
PB.5629	1412.71336051713	1.16152459173862	0.192970593993721	6.01917923192181	1.75303677420014e-09	1.17924592504476e-06	UP	PREDICTED: epithelial chloride channel protein-like [Hyalella azteca]
PB.568	334.998650845829	-1.16474	0.26266832573367	-4.43425	9.23936180153216e-06	0.00118384822702251	DOWN	uncharacterized protein LOC113819004 [Penaeus vannamei]
PB.5735	432.294168913872	1.47386276466898	0.345231666482657	4.26919922985401	1.96175985806213e-05	0.00201089727164978	UP	--
PB.5772	311.605425750869	1.23368054161801	0.272193871783246	4.5323597241029	5.83284094457728e-06	0.000859984480636784	UP	--
PB.5860	193.447826689649	2.03843261673536	0.482452730370105	4.22514474147884	2.38787250474394e-05	0.00231537583500532	UP	--
PB.5901	16685.993543044	-1.22946	0.334620694091065	-3.67419	0.000238608487766793	0.0118807104450631	DOWN	--
PB.5934	622.173204438152	1.11104224570207	0.363313562899789	3.05808084023695	0.00222759473771599	0.0476199069824424	UP	glycerol-3-phosphate phosphatase-like [Penaeus vannamei]
PB.5962	46.8371541543082	1.27955707294387	0.348513897265192	3.67146642640258	0.000241162762180611	0.0118890277511707	UP	--
PB.6006	4460.4145625222	1.06328727064591	0.320622844573976	3.31631787516183	0.000912120167088034	0.0275762622426082	UP	hypothetical protein LSTR_LSTR002784 [Laodelphax striatellus]
PB.6079	1206.66184261915	1.05903384987861	0.274489625553935	3.85819262837865	0.000114228606317988	0.00723201464588531	UP	--
PB.6127	344.339849581802	1.2655398020225	0.381036262489036	3.32131066412325	0.000895957486560309	0.0273178199089196	UP	--
PB.6135	323.011498756178	1.76535292886926	0.476553903043965	3.70441395525912	0.00021188001192474	0.0111995934832351	UP	--
PB.6202	127.765180639452	1.1979627986664	0.291093568194038	4.11538738591387	3.86529682098804e-05	0.00323849682738047	UP	--
PB.6238	97.4778390425062	-1.91283	0.614345238252823	-3.11361	0.00184812783922568	0.0421427964694619	DOWN	ethanolaminephosphotransferase 1-like [Penaeus vannamei]
PB.6248	22.5730740286296	2.65142344814074	0.691969082747855	3.83170796824009	0.000127256738482872	0.0077821833880179	UP	--
PB.6266	155.218587228507	1.2932565195577	0.369407666567402	3.50089247355059	0.000463702896148225	0.0181484882590667	UP	--
PB.6376	123.051440367011	-1.72357	0.49515271004256	-3.48089	0.000499753054959884	0.0188731302825727	DOWN	uncharacterized protein LOC113823428 isoform X1 [Penaeus vannamei]
PB.6382	802.227675459248	2.65082133574311	0.610044019746124	4.34529517533222	1.39088502973972e-05	0.00160968769624608	UP	Reverse transcriptase domain, partial [Trinorchestia longiramus]
PB.6490	16875.7666606784	-1.71903	0.175850619914645	-9.77553	1.4340580334159e-22	1.54347666136553e-18	DOWN	--
PB.6700	207.171651920746	1.10792113216732	0.258129635282811	4.29211132984967	1.76982167576501e-05	0.00188599907883751	UP	helicase domino-like isoform X2 [Penaeus vannamei]
PB.6701	86.5276717695205	3.10370233381737	0.592214208967112	5.24084408449196	1.59843732604632e-07	5.61928011062202e-05	UP	--
PB.6729	1167.89634160012	-1.05244	0.299464399557798	-3.5144	0.000440743778223742	0.0176346664870711	DOWN	--
PB.6771	216.736406660556	-1.01847	0.199630601070846	-5.1018	3.36442780861309e-07	8.83203329368358e-05	DOWN	--
PB.68	150.009674313594	1.23467129689383	0.3714831896217	3.32362629423731	0.000888551789258312	0.0271689855334864	UP	--
PB.6820	19662.927928757	1.31638783857875	0.342620002894033	3.84212	0.000121975194937644	0.00758854926655412	UP	--
PB.683	259385.519795571	-1.54121	0.367788089906159	-4.19048	2.78368265864774e-05	0.00258282555646773	DOWN	--
PB.6887	390.206094617406	1.04891119481694	0.328489356203863	3.19313601797794	0.00140736637632691	0.0361515138625455	UP	--
PB.691	101841.322575091	-1.19033	0.370842358406197	-3.20979	0.00132831797116353	0.0350930408932324	DOWN	--
PB.6946	244.217502941299	1.06179447341406	0.28531826213302	3.72143887838147	0.00019809081599741	0.0107106535945727	UP	--
PB.6966	31.7247739956252	-2.28258	0.731521931780527	-3.12032	0.00180657002279201	0.0417732328136246	DOWN	--
PB.7145	174.935902851375	-1.01903	0.33287076684153	-3.06132	0.00220360906409288	0.0472995650976158	DOWN	reverse transcriptase [Apostichopus japonicus]
PB.7175	165.615902226247	1.53393333715992	0.490232441359313	3.12899189802013	0.00175407144746279	0.0412206790153755	UP	N-terminal kinase-like protein isoform X1 [Penaeus vannamei]
PB.7215	91.9361592820519	3.31553365520248	0.877249491185513	3.77946489398572	0.000157165749021214	0.00904585538350441	UP	uncharacterized protein LOC113806689 [Penaeus vannamei]
PB.7218	120.696410852754	1.16854863678389	0.320616729014792	3.64469015816695	0.000267714132330318	0.0128634250279965	UP	--
PB.7280	7383.73775983795	-1.50827	0.436542862711877	-3.45502	0.000550243395330784	0.019759526590112	DOWN	hypothetical protein EGW08_023775 [Elysia chlorotica]
PB.7305	267.118963260862	2.17265689184385	0.621889004659239	3.49364094808903	0.000476481384571376	0.0183156040790776	UP	--
PB.7351	3996.0542326087	-2.30142	0.506364137930808	-4.54498	5.49393074551684e-06	0.000844731094485683	DOWN	beta-actin [Scylla paramamosain]
PB.7378	839.591772820926	-1.35499	0.410122592987825	-3.30386	0.000953623679862677	0.0284317220674847	DOWN	phosphoglucomutase-2-like [Penaeus vannamei]
PB.7406	356.289917671866	1.89927352931148	0.428131157956465	4.43619553030664	9.15626861201982e-06	0.00118384822702251	UP	--
PB.7419	16.0115908236693	1.99108588110894	0.637655581150655	3.12250992536756	0.00179316059160041	0.0416842061498817	UP	--
PB.7455	1323.53136167802	-1.45512	0.287972714648596	-5.05299	4.3495361181822e-07	0.000111462041047607	DOWN	--
PB.7522	56.2479224333842	-2.1452	0.585052304013061	-3.66668	0.000245720910069023	0.0119669418781579	DOWN	--
PB.7737	834.559586793334	1.01332162619101	0.331016975658669	3.06123764249451	0.00220424070601571	0.0472995650976158	UP	--
PB.7791	2262.15702872548	1.71962078806633	0.442641912949224	3.8849027571946	0.000102370854743018	0.00659770963831795	UP	--
PB.7792	7398.87357224308	1.88338173538589	0.490918734831243	3.83644298283569	0.000124829160227293	0.00767735000872205	UP	--
PB.7848	211.053501676446	2.2911972567355	0.725644240885292	3.15746632804558	0.00159146615440976	0.0388411569612524	UP	autophagy-related protein 16-like [Penaeus vannamei]
PB.7865	82.989913703779	1.72579746829756	0.550581676585213	3.13449855251487	0.00172148103184349	0.0405433267959114	UP	--
PB.7868	496.974395154377	1.78486878706701	0.470053027591777	3.79716475013772	0.000146360520746237	0.00860807805897129	UP	putative RNA-directed DNA polymerase from mobile element jockey-like [Apostichopus japonicus]
PB.8067	3289.22074505459	-1.12111	0.217250668106494	-5.16043	2.46382404401917e-07	7.49168697052502e-05	DOWN	--
PB.8106	1282.0043207818	1.1447055487674	0.337350445752883	3.3932237623481	0.000690751880105372	0.0228755768786896	UP	--
PB.8128	231.749305718016	-1.0371	0.304234016106171	-3.4089	0.000652259245984632	0.0222915507344736	DOWN	--
PB.8157	72.2230941714223	1.84854468556152	0.585323879162031	3.15815696466708	0.00158770044810648	0.0388411569612524	UP	microtubule-associated serine/threonine-protein kinase 2-like isoform X1 [Penaeus vannamei]
PB.8160	210.125118675283	-4.12418	1.03739630336453	-3.97551	7.02296790431114e-05	0.00508828214822531	DOWN	--
PB.8161	28323.9339213713	-2.02523	0.579515847752799	-3.4947	0.000474603547999204	0.018308809989661	DOWN	uncharacterized protein LOC113817438 [Penaeus vannamei]
PB.8163	14760.7744982132	-4.41461	0.850943254039177	-5.1879	2.12681271670647e-07	6.93663189997326e-05	DOWN	--
PB.8168	17104.0277143653	-3.18544	0.545848426134991	-5.83576	5.3545676611004e-09	2.88156058682118e-06	DOWN	cyclin-dependent kinase 10-like [Penaeus vannamei]
PB.8261	202.572418901443	11.1912418951715	2.17910565586512	5.13570412019722	2.81089601680447e-07	7.75735226381193e-05	UP	hypothetical protein C7M84_017866 [Penaeus vannamei]
PB.8369	896.580065876262	-1.1085	0.215363642085241	-5.14713	2.64502559583713e-07	7.49168697052502e-05	DOWN	--
PB.8549	388.208908769868	-5.74625	1.57766551103965	-3.64225	0.000270265771378707	0.0129283133215512	DOWN	E3 ubiquitin-protein ligase UBR4-like [Anneissia japonica]
PB.8555	767.189083140529	-2.70029	0.87767114763923	-3.07666	0.00209335188046117	0.0455166591705123	DOWN	--
PB.8678	72.4882958761235	1.65463990303695	0.453598539399936	3.64780694670196	0.000264488245798953	0.0127654125091217	UP	--
PB.8679	634.639805307881	1.36891389061182	0.34695441134194	3.9455151624018	7.96285927349391e-05	0.00550062947895465	UP	--
PB.8686	656.054522569966	-1.25892	0.402727959748855	-3.12599	0.00177209896919466	0.0414632634900917	DOWN	--
PB.8723	1697.73221129282	1.27547486396426	0.412008672932126	3.09574760862953	0.00196317386290133	0.0440200839300145	UP	--
PB.8779	477.336365071513	2.22226	0.680803937891092	3.26417053351782	0.00109785064410119	0.031177220270346	UP	--
PB.88	2396.0750349283	-1.05131	0.283682864850714	-3.70595	0.000210598870557733	0.0111995934832351	DOWN	--
PB.8818	145.50019156011	1.22223637171034	0.288823426722565	4.23177712964531	2.31852091609954e-05	0.00226856732908903	UP	kelch-like protein 40 [Penaeus vannamei]
PB.8820	251.817672784864	-1.23099	0.371300850299886	-3.31534	0.000915308788786094	0.0275951498423102	DOWN	--
PB.8854	180.960775362181	1.21843096046532	0.372667429559543	3.26948604525324	0.00107743051641991	0.0309531349374148	UP	uncharacterized protein LOC113815913 [Penaeus vannamei]
PB.890	25.2694739235948	2.47171180828247	0.554492263971695	4.45761279080467	8.28774318480874e-06	0.00111906016357441	UP	--
PB.8962	392.113016228129	1.84390075741691	0.358236277165408	5.14716368762822	2.64454549587669e-07	7.49168697052502e-05	UP	ELL-associated factor 1-like isoform X1 [Penaeus vannamei]
PB.9	9031.03601360156	-1.16659	0.278594707704818	-4.1874	2.82166880185e-05	0.00259569412942833	DOWN	uncharacterized protein LOC113817406 isoform X2 [Penaeus vannamei]
PB.9013	625.311496110519	-1.09927	0.282051542579441	-3.89741	9.72251418019002e-05	0.00634202546190213	DOWN	--
PB.9151	476.429917968667	1.24838340373222	0.203442573615498	6.13629380294629	8.44688766392596e-10	7.76373946874618e-07	UP	Bardet-Biedl syndrome 10 protein homolog isoform X1 [Nematostella vectensis]
PB.9155	116.933190936388	1.28153880358668	0.359637486605956	3.56341830680968	0.000366056651132572	0.0158227619925296	UP	uncharacterized protein C15orf41 homolog [Penaeus vannamei]
PB.9188	410.773634405595	1.17203876872997	0.33005915027759	3.55099614037136	0.000383776044854281	0.0163236682562077	UP	--
PB.9219	2323.52145474569	-1.24127	0.353083067902227	-3.51552	0.000438898760163677	0.0176346664870711	DOWN	uncharacterized protein LOC113824670 [Penaeus vannamei]
PB.9250	985.259348137841	1.41804697731981	0.407671956598694	3.47840206903343	0.000504412710391754	0.0189163554074789	UP	--
PB.9270	88.3877707174492	1.56005850742965	0.479646291563043	3.25251864732618	0.00114387090085776	0.0319457312728747	UP	--
PB.9281	771.419190876899	-1.34988	0.299315253790428	-4.5099	6.4859632646072e-06	0.000918531876539044	DOWN	--
PB.9294	341.02406992659	1.10489651751854	0.273266904174534	4.04328698660432	5.2707041290814e-05	0.00408119342023763	UP	eukaryotic translation initiation factor 4E-2 [Callinectes sapidus]
PB.9323	119.049876464123	1.13399191868461	0.3201303806618	3.54228148025293	0.000396681935139998	0.0166127924821471	UP	PREDICTED: uncharacterized protein LOC108671752 [Hyalella azteca]
PB.9371	30.4804484654825	2.30582324740911	0.50782917739888	4.54054896809912	5.6107945190416e-06	0.000850549033921757	UP	hypothetical protein evm_006297 [Chilo suppressalis]
PB.9373	47.7847813577263	2.07502066180709	0.480011785236431	4.32285357490762	1.54023962599002e-05	0.0017268332390136	UP	RNA-binding protein 45-like isoform X3 [Penaeus vannamei]
PB.9424	66.3240252005484	-1.77019	0.573752678871336	-3.08528	0.00203361654063696	0.0450910822562553	DOWN	--
PB.9492	322.762989746708	1.01769484445873	0.236075627248313	4.31088484788091	1.62602569637599e-05	0.00178580760919335	UP	--
PB.9506	33.9116813580954	1.9066514020472	0.558779089018422	3.41217386176086	0.000644469942215679	0.0222321473976518	UP	Protein FAM43A [Penaeus vannamei]
PB.9574	221.250717186985	1.03786743531916	0.304405578847279	3.40948887746851	0.000650847317927721	0.0222915507344736	UP	putative non-structural maintenance of chromosomes element 3, partial [Procambarus clarkii]
PB.9585	2103.26223526431	1.27294754687755	0.325531156715226	3.91037085273876	9.21545228334279e-05	0.00616061570966574	UP	LOW QUALITY PROTEIN: sodium bicarbonate cotransporter 3-like [Penaeus vannamei]
PB.9590	1879.16037428818	-1.26787	0.377623993833807	-3.3575	0.000786505122238826	0.0251939125912395	DOWN	SAP30-binding protein-like [Penaeus vannamei]
PB.9623	652.489574322455	-1.42201	0.302205304432947	-4.70543	2.53332011435808e-06	0.00046230337486877	DOWN	uncharacterized protein LOC113809580 [Penaeus vannamei]
PB.9688	731.27127552184	-1.09622	0.225028684595506	-4.87147	1.10771068088197e-06	0.00022927480881409	DOWN	--
PB.9706	1315.03094766297	1.18558386329059	0.276098527320106	4.29406080067945	1.75434396680819e-05	0.00188599907883751	UP	uncharacterized protein LOC111365117 [Spodoptera litura]
PB.9716	68.6020460149174	2.02657092809895	0.55703918048112	3.63811200201139	0.000274643992283316	0.0130219968676006	UP	--
PB.9723	551.572087178368	-2.33138	0.415078572154364	-5.61673	1.94608340272841e-08	9.10682420155039e-06	DOWN	phosphoenolpyruvate carboxykinase, cytosolic [GTP]-like [Penaeus vannamei]
PB.9754	166.024151538321	1.71498510501352	0.460986775999878	3.72024794267411	0.000199027289688241	0.0107106535945727	UP	--
PB.989	49026.3455119053	-1.05632	0.209908874210087	-5.03229	4.84664364194089e-07	0.000121312617484209	DOWN	--
PB.9958	1274.56463060508	-1.13451	0.348935674237448	-3.25133	0.00114865725193743	0.0319457312728747	DOWN	translation initiation factor eIF-2B subunit gamma-like isoform X1 [Penaeus vannamei]
PC.11	335.375978285211	-13.0554	4.24710108853887	-3.07396	0.00211240113466642	0.0458382528476103	DOWN	--
PC.124	702.029157922748	-1.39165	0.303494175223681	-4.58543	4.5305125779888e-06	0.000750183182721438	DOWN	--
PC.132	53.3258072185074	-2.27976	0.536042275773905	-4.25294	2.10979539870367e-05	0.00214223847889128	DOWN	--
PC.135	10.5565277133895	-3.55651	1.14136976807981	-3.116	0.00183323592256594	0.042041800953656	DOWN	--
PC.139	231.798612243099	-4.03932	1.01981156286493	-3.96085	7.46833624995886e-05	0.00522593806103299	DOWN	--
PC.234	543.883702303839	2.90998555624281	0.644413808535873	4.51570949861298	6.31051243410223e-06	0.000905600604376564	UP	--
PC.259	586.044609812717	6.86604525170034	1.88663808860322	3.63930172573992	0.000273378334534119	0.0130193407725253	UP	--
PC.265	4162.95016823465	-5.27261	1.64295191965891	-3.20923	0.00133091029423866	0.0350930408932324	DOWN	--
PC.271	3247.56260260216	-3.85655	0.847433594098705	-4.55086	5.34281636941503e-06	0.000844731094485683	DOWN	--
PC.29	1720.35240780835	-3.80407	1.16929126031246	-3.25331	0.00114068235145433	0.0319457312728747	DOWN	--
PC.396	93.9024461461382	-1.24876	0.309687393420343	-4.03233	5.52261059985914e-05	0.00424570413473457	DOWN	--
PC.412	24.4388132359513	3.45919838438007	0.988970274342926	3.49777791519403	0.000469151625488134	0.0182291658668909	UP	--
PC.459	78.5249148009325	3.52216208997933	0.979403317154442	3.59623255127685	0.000322859195904029	0.0143001379650826	UP	--
PC.513	100.436181793018	1.20596288146913	0.386031880158699	3.12399815521288	0.00178411575345256	0.0415637182995886	UP	--
PC.557	22.4713962203804	1.84046169357208	0.603400329324701	3.05015029678861	0.00228726873447265	0.0483651736525131	UP	--
PC.578	17.3407714971732	20.0119492082638	4.25352015780703	4.70479707767066	2.54118583342806e-06	0.00046230337486877	UP	--
PC.61	1458.75368256341	3.69266876159955	1.0309164146423	3.58192837862689	0.000341067307995094	0.0149223879510211	UP	--
PC.717	1015.72117780637	-1.06534	0.247741348958573	-4.30023	1.70621581975945e-05	0.00185494958263343	DOWN	--
PC.765	348.563655982081	-1.52033	0.347506155880191	-4.37496	1.21453898699868e-05	0.00146877338394009	DOWN	--
PC.917	103.502863922035	-7.74771	1.09855002629043	-7.05267	1.75519432265646e-12	6.29705216491715e-09	DOWN	--

## Sheet: UM vs M3
Differential expressed genes (DEGs) between unmated females exhibiting courtship behavior without successful copulation (UM) and females at 3 days post-mating (M3)
Transcripts	baseMean	log2FoldChange	lfcSE	stat	pvalue	padj	changes	NR_annotation
PB.10006	532.466384487048	1.24620313315748	0.34325143202151	3.6305839303225	0.000282780728227445	0.0039889501676435	UP	--
PB.10035	112.784348964526	1.12873976786877	0.346095840145108	3.26135028781485	0.00110882968831232	0.0108736802351419	UP	--
PB.10065	109.503486718688	1.32212091870405	0.363539028668975	3.63680599451654	0.000276039677630848	0.00392472265566819	UP	--
PB.10071	515.758548568764	1.19597406454299	0.277034135939865	4.31706388992653	1.58118402146448e-05	0.000459953611433031	UP	rhodanese 2-like protein [Macrobrachium nipponense]
PB.10080	27.9556742785984	1.80660731978319	0.654344018741695	2.76094419454967	0.00576345235511685	0.0354468786846415	UP	uncharacterized protein DEA37_0002748, partial [Paragonimus westermani]
PB.10085	2187.0595799836	-1.14135	0.364942135341212	-3.12747	0.00176318256092082	0.0150731802249331	DOWN	--
PB.10115	526.705472836548	6.01505753521075	1.80098603203995	3.33986906516848	0.000838178976548722	0.00889676560610837	UP	--
PB.10124	444.035270495927	1.23301521670962	0.285516174294887	4.31854769613206	1.57059282806253e-05	0.000458110856597209	UP	--
PB.10131	110.561002497238	1.00240911540323	0.332153440689129	3.01790977484232	0.0025452467154765	0.0198937619065146	UP	unnamed protein product [Mytilus coruscus]
PB.10136	1533.84402429875	1.43501692676342	0.449993994667707	3.18897	0.00142781158114793	0.0130343817200129	UP	--
PB.10138	450.190268325345	1.1214540834628	0.285154430303704	3.9327955812168	8.39636373180356e-05	0.00162244277998926	UP	--
PB.10151	126.878039809972	-1.5648	0.594440727249531	-2.63239	0.00847866414054843	0.0463626209210098	DOWN	LOW QUALITY PROTEIN: sodium channel protein 60E-like [Penaeus vannamei]
PB.10186	115.854903622162	1.18085118415631	0.428281134662731	2.75718701708919	0.00583009963988609	0.0357139228367069	UP	--
PB.10187	103.868033884562	1.36066886509908	0.386575237653372	3.51980347566685	0.00043186666264499	0.00552696895368374	UP	putative periostin [Penaeus vannamei]
PB.10199	13.7327924320924	1.99177663338901	0.693743445498749	2.87105650700176	0.00409102387429268	0.0278505312833726	UP	probable glutamate receptor [Penaeus vannamei]
PB.10209	27.2153367738567	1.86668859762204	0.529468296514575	3.52559088034207	0.000422539171343388	0.00545298453377564	UP	--
PB.10227	102.717228665911	1.27017773595053	0.438764454307827	2.89489662045278	0.00379283421350237	0.0264564320414297	UP	--
PB.10241	1627.07181599895	-1.49142	0.568811892868492	-2.62199	0.00874170752789472	0.0473036692421975	DOWN	--
PB.10244	1821.89732810046	-1.54506	0.42132702498231	-3.66714	0.000245279037003306	0.00364032713381671	DOWN	--
PB.10254	26.1986438298845	2.63156144986886	0.605909407366724	4.34315991445916	1.40447823228112e-05	0.000416429730414372	UP	AMP-binding enzyme C-terminal domain [Trinorchestia longiramus]
PB.10279	84.524219550672	1.43853133724084	0.390190833243941	3.68673791047647	0.000227147082809791	0.00342975869760523	UP	uncharacterized protein LOC117318877 [Pecten maximus]
PB.10280	70.6237592687967	1.14223911076929	0.423626878259027	2.69633295097688	0.00701075520181823	0.0406555809467508	UP	Reverse transcriptase domain [Trinorchestia longiramus]
PB.1030	7724.61489340833	-1.28596	0.19146291137605	-6.71652	1.86120787678324e-11	8.01287215112721e-09	DOWN	mannose-binding protein [Scylla paramamosain]
PB.10402	310.722557599534	1.04123822246112	0.371304918606307	2.80426724851749	0.00504310844337489	0.0322692286238826	UP	--
PB.10408	85.8238237314394	1.28973778580057	0.467484636698275	2.75888806723073	0.00579983969244133	0.0355962052535961	UP	--
PB.10416	2713.83944411059	-1.2689	0.145132451437296	-8.74305	2.26898709526468e-18	4.88422162126675e-15	DOWN	--
PB.10445	84.584287371906	2.17533034032344	0.631216515259278	3.44625	0.000568422820669627	0.00670091436896735	UP	--
PB.10446	78.9458303987801	1.67187002186752	0.55906271442656	2.99048743320753	0.00278532589850099	0.0212462527608549	UP	--
PB.10447	242.245255088393	1.08236160991872	0.319545206766433	3.38719400885853	0.000706114354501601	0.00782343754385354	UP	--
PB.10470	1234.69429428431	1.50995597373153	0.508060458658762	2.97200057197461	0.00295866132871957	0.0221139388062561	UP	--
PB.10471	58.6128565753607	-1.41318	0.538786004467358	-2.6229	0.00871849005212579	0.0472255200961398	DOWN	GTPase-activating protein skywalker-like [Penaeus vannamei]
PB.10472	113.316855213309	1.53355142594633	0.484497245777974	3.16524281471168	0.00154953580572685	0.0138239402038287	UP	--
PB.1049	392.495734199778	-1.27969	0.198675726555657	-6.4411	1.18612404352247e-10	3.27339822575189e-08	DOWN	--
PB.1050	787.716301693102	1.14667121573336	0.30448039788839	3.76599355388943	0.000165888071687986	0.00274263182116404	UP	--
PB.10531	2709.11409284958	1.51553665217017	0.467590528087895	3.24116200207821	0.00119043511051465	0.0114603337159832	UP	--
PB.10535	50.6700349787357	1.48628676938718	0.457358666100694	3.24971817426973	0.00115519428459295	0.0112113219883444	UP	doublecortin-like protein kinase [Penaeus vannamei]
PB.10541	115.119282633382	2.29635385271494	0.693345316650507	3.3119915827923	0.000926343330160459	0.00958676275242021	UP	--
PB.10544	17.5258960684952	2.4218470049046	0.712638105978244	3.39842478894685	0.000677750954309307	0.00763537077148054	UP	protein Simiate-like [Penaeus vannamei]
PB.1055	84.5413124655317	-1.11531	0.348887551773892	-3.19677	0.00138976978840439	0.0127846942158944	DOWN	--
PB.10559	57.9024549884543	1.32741932114159	0.437562161643127	3.03367027020089	0.00241598331134039	0.0190639504251882	UP	--
PB.10560	885.020141542463	-1.53402	0.491302270529587	-3.12235	0.00179412516082894	0.0152891283499619	DOWN	Ionotropic glutamate receptor [Trinorchestia longiramus]
PB.10575	57.7348716549904	22.5806197175885	3.25611286999816	6.93483936802267	4.06682994768277e-12	2.4317383737172e-09	UP	glutamate receptor ionotropic, delta-2-like [Penaeus vannamei]
PB.10587	156.990546599808	-2.46423	0.772453142725644	-3.19013	0.00142206561818158	0.0130150444289867	DOWN	reverse transcriptase, partial [Euselasia chrysippe]
PB.10632	53.6088210726415	-1.00083	0.338214579041248	-2.95917	0.00308471676678253	0.0227871012772	DOWN	ras-related protein Rab-5B-like [Penaeus vannamei]
PB.1064	1227.99043874617	1.42115562380277	0.468355058716617	3.03435523403337	0.00241050411654332	0.0190486459664874	UP	phosphatidylinositide phosphatase SAC2-like isoform X2 [Penaeus vannamei]
PB.10645	815.714701141796	-1.01013	0.276982479962519	-3.64692	0.000265401917477404	0.0038188781254135	DOWN	--
PB.1065	394.592987623783	-1.25066	0.270478888145602	-4.62387	3.76645171212991e-06	0.000158352811631462	DOWN	putative phosphatidylinositide phosphatase SAC2 isoform X2 [Penaeus vannamei]
PB.10652	956.164967365791	-2.00338	0.520473915850694	-3.84915	0.000118528087342222	0.00213207374409833	DOWN	--
PB.10680	1020.97995523188	-4.67237	1.3010495706933	-3.59123	0.000329120387747707	0.00447828411293118	DOWN	--
PB.10687	12838.4886889217	-3.17764	0.82080670288128	-3.87136	0.00010823138283014	0.00198111287993332	DOWN	uncharacterized protein LOC118184547 [Stegodyphus dumicola]
PB.10688	52.2525561881875	-2.74344	0.581489919592633	-4.71796	2.3822472618864e-06	0.000114362933737383	DOWN	UPF0538 protein C2orf76 homolog [Penaeus vannamei]
PB.10703	348.47549203391	1.32025917644382	0.365979038668352	3.60747211438037	0.000309194756301365	0.00425557949114014	UP	uncharacterized protein LOC113808295 [Penaeus vannamei]
PB.10708	31821.9716120899	-3.49772	0.571866786593828	-6.11632	9.57583474126289e-10	1.97796840953047e-07	DOWN	--
PB.10716	9078.75402452125	-2.59784	0.465344157602157	-5.58263	2.36913294773795e-08	2.83321976850039e-06	DOWN	--
PB.10718	25607.5101901056	-2.27034	0.477057499476121	-4.75905	1.9450940360403e-06	9.78273229434663e-05	DOWN	Acidic repeat-containing protein [Armadillidium vulgare]
PB.10719	8082.3618534085	-2.33067	0.597686166754057	-3.89949	9.63958640597745e-05	0.00181066088110882	DOWN	--
PB.10720	13392.8023496919	-3.45865	0.553428245922012	-6.24951	4.11749578664333e-10	9.42906535141323e-08	DOWN	--
PB.1076	1447.42117214774	-1.22371	0.300773195102279	-4.06853	4.73098162650776e-05	0.00106526266205236	DOWN	Ionotropic glutamate receptor L-glutamate and glycine-binding domain [Trinorchestia longiramus]
PB.1087	65.1425115097234	1.10116464445128	0.367999587169852	2.99229858631071	0.00276885306352099	0.0211656005132645	UP	BTB/POZ domain-containing protein 3-like [Penaeus vannamei]
PB.1088	90.7094009425385	1.04620759761472	0.305613048916237	3.42330800770704	0.000618639360031043	0.00715958648603668	UP	hypothetical protein C7M84_009499 [Penaeus vannamei]
PB.1102	412.588616984891	1.39433361605182	0.279969939821084	4.98029758817279	6.34865730225382e-07	4.11630111711794e-05	UP	calcified cuticle protein CP6.1 [Callinectes sapidus]
PB.1105	131.200046085966	1.10629840540664	0.350904245362353	3.15270738393104	0.00161763871773706	0.0142590018322764	UP	--
PB.1106	976.866542187771	-1.08476	0.194917731217664	-5.56521	2.61830065174496e-08	2.99795424624797e-06	DOWN	--
PB.1110	3440.92312112609	-1.09701	0.256782792735968	-4.27214	1.9360418077781e-05	0.000534297896849121	DOWN	hypothetical protein C7M84_008619 [Penaeus vannamei]
PB.1114	4451.28974952183	1.01342808006109	0.346493007151273	2.92481539062818	0.00344660623083937	0.0247801087926013	UP	--
PB.1121	1267.75159159696	-1.19348	0.278010769124734	-4.29291	1.76344181911056e-05	0.000502114399446746	DOWN	--
PB.1122	103.841700656004	-2.7663	0.777650490356924	-3.55725	0.000374753124430176	0.00494297534098283	DOWN	reverse transcriptase, partial [Phengaris alcon]
PB.1132	290.790118793188	1.22725634853282	0.356970909085344	3.43797300367524	0.000586086126177993	0.00685657062614537	UP	GDNF-inducible zinc finger protein 1-like isoform X1 [Penaeus vannamei]
PB.1135	885.443559228836	-1.76678	0.330179387844386	-5.35096	8.7487378039369e-08	8.1880578246759e-06	DOWN	--
PB.1136	49.543422468271	1.46824833859022	0.467273545425064	3.14216020351548	0.00167706247081091	0.014620258177715	UP	GPI mannosyltransferase 1-like [Penaeus vannamei]
PB.1137	157.399538136982	1.18308013451212	0.34844651223381	3.39529911471251	0.000685536607234314	0.00767786732951397	UP	leucine-rich repeats and immunoglobulin-like domains protein 1, partial [Procambarus clarkii]
PB.1145	979.990360814398	-1.00103	0.235641226466377	-4.24809	2.15598403748087e-05	0.000584505193838957	DOWN	--
PB.1150	731.624948451925	-1.14108	0.290684673826533	-3.92548	8.65580988440756e-05	0.00166065029921352	DOWN	uncharacterized protein LOC113809760 [Penaeus vannamei]
PB.1157	3149.83881770872	-1.07625	0.174425571560041	-6.17026	6.81781235824663e-10	1.46760228823617e-07	DOWN	--
PB.1175	127.809555485211	1.17921837910873	0.414272689328021	2.84647868296969	0.00442056888153767	0.0294421923712809	UP	--
PB.1186	87520.5401645017	-1.16594	0.378383461081603	-3.08137	0.00206051150463222	0.0169421583837712	DOWN	--
PB.1187	2060.15517945894	-1.14509	0.270294667397911	-4.23646	2.27067614665609e-05	0.000603439194233568	DOWN	GTPase-activating protein CdGAPr-like [Penaeus vannamei]
PB.1188	6354.84794036015	-1.75824	0.415940331647139	-4.22715	2.36671957504157e-05	0.000621374996422593	DOWN	GTPase-activating protein CdGAPr-like [Penaeus vannamei]
PB.1189	8251.97683400171	-1.25984	0.283385263376002	-4.44569	8.76096292756524e-06	0.000291031617251187	DOWN	GTPase-activating protein CdGAPr-like [Penaeus vannamei]
PB.1194	631.021126042898	1.28184882615525	0.270511429466468	4.73861244489169	2.15186610113209e-06	0.000104881274405125	UP	--
PB.1199	357.756	1.96472133260548	0.315447407151447	6.22836418389773	4.71330426778316e-10	1.05686028821146e-07	UP	--
PB.120	1736.97558506415	1.55186481283516	0.494328667880335	3.13933808348504	0.00169329963439109	0.0147213117649041	UP	--
PB.1201	52.9291235183815	1.90939079699675	0.592897665201521	3.22043905561301	0.00127994403884546	0.0120948531080717	UP	--
PB.1206	36.1294586532212	-1.73271	0.592480330796619	-2.92451	0.00345002017163731	0.0247880955322646	DOWN	sodium/glucose cotransporter 4-like isoform X1 [Penaeus vannamei]
PB.1207	738.523808610672	-1.06698	0.279274072235694	-3.82055	0.000133153610012568	0.00234555205329831	DOWN	--
PB.1287	99.0575181528481	1.19155354350255	0.431084801728478	2.76408154201886	0.00570832722687125	0.0352084389357108	UP	--
PB.1297	644.98525535619	-1.48499	0.405408072296527	-3.66295	0.000249328912822718	0.00367103568907101	DOWN	uncharacterized protein LOC113804764, partial [Penaeus vannamei]
PB.1302	859.864647805917	-1.06421	0.187536295664434	-5.67466	1.38962581103686e-08	1.71914282806779e-06	DOWN	--
PB.1330	566.459843899483	1.15468198593377	0.266919085920091	4.32596261130406	1.51867182729429e-05	0.000444170241227402	UP	--
PB.1355	69.5370498942246	-1.21366	0.377773859229407	-3.21267	0.00131509383338631	0.0122867664311951	DOWN	--
PB.1399	882.639878136262	-1.12519	0.308077343602703	-3.65229	0.000259915743833216	0.00377524118660651	DOWN	--
PB.1403	136.843127101183	1.02242125094673	0.362599928921391	2.81969512235726	0.00480692963135426	0.0311668576037747	UP	proteoglycan 4-like isoform X8 [Penaeus vannamei]
PB.1410	2412.72447850928	-1.17248	0.429853171717518	-2.72763	0.00637920406027947	0.0379543246549408	DOWN	uncharacterized protein LOC113813764 [Penaeus vannamei]
PB.1430	93.2898892389138	-1.17965	0.426035791191374	-2.76889	0.00562479820189437	0.034860683714739	DOWN	--
PB.1452	3520.89086006769	-1.19045	0.225671927214966	-5.27513	1.32662253226668e-07	1.15148696086987e-05	DOWN	--
PB.1457	173.201954697237	-1.12734	0.397283462340131	-2.83761	0.00454528653024203	0.0300338262884334	DOWN	hypothetical protein C7M84_001121, partial [Penaeus vannamei]
PB.1508	532.021163225343	-1.56397	0.390358735707164	-4.0065	6.1624193045625e-05	0.00130230975237041	DOWN	--
PB.1514	501.590400310182	-1.84231	0.407479771765747	-4.52122	6.14845816456393e-06	0.000228982198011078	DOWN	--
PB.1538	205.313155874801	-1.54864	0.567747360489677	-2.72769	0.00637796137443335	0.0379543246549408	DOWN	uncharacterized protein K02A2.6-like [Actinia tenebrosa]
PB.1545	1574.20704979484	-1.57908	0.237392868207834	-6.65175	2.89630118628851e-11	1.15455146918605e-08	DOWN	--
PB.1559	56.2087059227185	1.00273282535989	0.340369400588384	2.94601343019231	0.00321898423259453	0.023600767912408	UP	isocitrate dehydrogenase [NADP] cytoplasmic-like [Penaeus vannamei]
PB.1578	36.7637910660304	2.23779486264669	0.688483889546742	3.25032276952758	0.00115274094180467	0.011200329562731	UP	--
PB.1582	2706.67373375612	1.5226738833569	0.460757443846474	3.30471900930213	0.000950716640064031	0.00974529828286587	UP	uncharacterized protein LOC113230944 [Hyposmocoma kahamanoa]
PB.1586	752.557871582451	1.30269167499836	0.362423002423436	3.59439568208302	0.000325145385275281	0.00444668333128062	UP	--
PB.1604	2069.29174451607	-1.02495	0.203571903011572	-5.03481	4.78328896484173e-07	3.23789554267871e-05	DOWN	--
PB.1632	257.646231224946	1.37485042660916	0.285854620227944	4.80961415111234	1.5122191770229e-06	7.92046217229914e-05	UP	LOW QUALITY PROTEIN: fidgetin-like [Penaeus vannamei]
PB.1651	39.943505298651	1.1446701427717	0.401869594457582	2.84836215169924	0.00439448862415122	0.0293593302679948	UP	--
PB.1663	289.001	1.09153576197016	0.398891548445529	2.73642238403859	0.00621112452079459	0.0372632849594828	UP	--
PB.1672	145.460395136975	2.18043622018826	0.52750840083754	4.13346	3.57338543165654e-05	0.000866224040561246	UP	--
PB.1677	127.652000821195	1.25300214344306	0.47853653795735	2.61840433081984	0.00883420593789085	0.0476847734283352	UP	--
PB.1684	758.232	6.35197720741931	1.83889437640217	3.4542371160257	0.000551851940277087	0.00657761066799811	UP	YEATS domain-containing protein 2-like [Penaeus vannamei]
PB.1701	27.9623683441757	1.35009138798389	0.438663182744409	3.07774037369016	0.00208576546549961	0.0170975580389735	UP	--
PB.1707	8195.7353764814	-1.35549	0.428511446068281	-3.16326	0.00156012530518814	0.0138659196199339	DOWN	--
PB.1735	205.943428564276	-1.37383	0.291293204143917	-4.71633	2.40137722053781e-06	0.000114362933737383	DOWN	uncharacterized protein LOC113227390 [Hyposmocoma kahamanoa]
PB.1762	7159.49357748329	-1.52784	0.225463279307055	-6.77645	1.23167534921804e-11	6.02569171983355e-09	DOWN	--
PB.1765	312.498657874261	-1.02929	0.270673233125929	-3.80269	0.000143134439907083	0.0024800370476123	DOWN	--
PB.1785	29768.3036588432	-1.23235	0.39879546831908	-3.09017	0.00200040765640822	0.0165491065379875	DOWN	--
PB.1824	31498.0263675463	-1.01677	0.255999302329457	-3.97177	7.1340223362877e-05	0.00145699207600502	DOWN	rho GTPase-activating protein 21-like isoform X2 [Penaeus vannamei]
PB.1864	421.713644481812	1.07505260084589	0.245599969371247	4.37725054933067	1.2018578955527e-05	0.000368535513670477	UP	--
PB.1865	1832.88086655968	-1.477	0.37028130348107	-3.98885	6.63933505223325e-05	0.00137157702816097	DOWN	--
PB.1867	10472.2937982815	-1.66816	0.340644189860402	-4.89708	9.72729955168937e-07	5.65144342362831e-05	DOWN	--
PB.1876	333.750965397344	5.81727950839739	1.55992513657788	3.72920428807191	0.000192085380051489	0.00307862002307894	UP	--
PB.1880	745.994069394884	-1.8268	0.403706047107031	-4.52507	6.03753564976335e-06	0.000225724516711625	DOWN	phenoloxidase-activating factor 2-like [Penaeus vannamei]
PB.1884	55.3747530103629	1.85657902286097	0.696889002848855	2.66409573873508	0.00771955891089514	0.0434992439443566	UP	Cyclic AMP-dependent transcription factor ATF-6 beta [Penaeus vannamei]
PB.1887	25.174139075594	1.91199450665828	0.677533432536473	2.82199285650062	0.00477262403387282	0.0310082154014586	UP	--
PB.1907	141.974768605493	1.01496677706846	0.373757095190997	2.7155786207879	0.00661600655431433	0.0389754124488698	UP	CCR4-NOT transcription complex subunit 10-A-like [Penaeus vannamei]
PB.191	124.895117373766	-1.0796	0.373475470172154	-2.89069	0.00384394424894848	0.0266918528718919	DOWN	DNA repair protein complementing XP-G cells-like [Penaeus vannamei]
PB.1915	5068.23908246686	-1.48694	0.349480138439118	-4.25472	2.09308288543642e-05	0.000573227763255781	DOWN	--
PB.1942	709.32444578578	1.00625135070008	0.299918000981126	3.35508821547327	0.0007933967954673	0.00858224091418548	UP	hypothetical protein B566_EDAN003101 [Ephemera danica]
PB.1960	1577.76228269331	-1.6091	0.269272776970298	-5.97571	2.29093007646635e-09	4.10954673550123e-07	DOWN	--
PB.1969	1077.53872030402	1.20971330572564	0.209656931157253	5.76996571994223	7.92876598882148e-09	1.18524039357897e-06	UP	--
PB.1984	166.766440432254	1.00920565422435	0.340721926493132	2.96196274954053	0.00305684763897135	0.0226433937634196	UP	FAST kinase domain-containing protein 5, mitochondrial-like [Penaeus vannamei]
PB.1985	157.111349097028	1.22381397351038	0.404882682825715	3.02263847139438	0.00250581410313588	0.0196288771412311	UP	juvenile hormone esterase binding protein [Scylla paramamosain]
PB.1986	710.461472706322	1.26175645218958	0.380656604085256	3.31468425517448	0.000917466921818487	0.00952236883272168	UP	DNA methyltransferase 1 [Portunus trituberculatus]
PB.1990	640.32164790174	-1.16295	0.419830933224333	-2.77005	0.00560476136815806	0.0348090286240538	DOWN	--
PB.1993	1159.41066416701	-2.00944	0.520327528961113	-3.86188	0.000112518883561785	0.00205609633917741	DOWN	--
PB.1996	70.4757505729637	-1.33718	0.41949310852186	-3.18761	0.00143454934479193	0.0130847920321996	DOWN	--
PB.2040	521.209831787376	-1.00585	0.175630575986577	-5.72709	1.02166691606319e-08	1.35755568118371e-06	DOWN	--
PB.2053	2226.08344073947	-1.12495	0.231457786787006	-4.86026	1.17229890259669e-06	6.43747606563681e-05	DOWN	--
PB.2054	42135.4893592767	-1.10171	0.26590016774737	-4.14331	3.42327942529886e-05	0.000837380828511174	DOWN	methyltransferase-like protein 6 isoform X1 [Penaeus vannamei]
PB.2055	571.084433123984	-1.06417	0.289666699760297	-3.67377	0.000238997326106859	0.00356772291385316	DOWN	--
PB.2062	15066.6487147018	-1.01006	0.271874699440193	-3.71516	0.000203076589582749	0.00316770048359294	DOWN	--
PB.208	1610.85420778523	1.54002504518697	0.508828375991066	3.02660998846103	0.00247312827578185	0.0194152294910576	UP	doublesex- and mab-3-related transcription factor 1 [Portunus trituberculatus]
PB.2092	287.599751575702	-1.29313	0.344524138709113	-3.75339	0.000174458330281868	0.00285434758405853	DOWN	--
PB.2098	228.578333989683	2.36975599352339	0.692492162767835	3.42206904414869	0.000621465301094562	0.00717402769308981	UP	methyltransferase-like protein 7A [Penaeus vannamei]
PB.2111	1881.01968593761	-1.32372	0.141663898398212	-9.3441	9.26713564020925e-21	3.32473936318574e-17	DOWN	--
PB.2124	6322.73071100548	-1.05284	0.284014007059795	-3.70699	0.000209738262397624	0.00324807614127428	DOWN	frizzled-related protein precursor [Penaeus vannamei]
PB.2128	14162.0965622481	-1.39771	0.16764076081103	-8.33753	7.58567374195574e-17	1.16635152120957e-13	DOWN	--
PB.2132	690.273273471122	-1.08755	0.298471909870129	-3.64372	0.00026872311323428	0.00384609955816563	DOWN	pre-mRNA 3' end processing protein WDR33-like [Penaeus vannamei]
PB.2136	253.055225816226	1.71117685447771	0.411936166196537	4.15398548342389	3.26733912279348e-05	0.000813521871411039	UP	--
PB.2141	31.4851248043548	1.6842324911319	0.493188329655663	3.41498853451746	0.000637846964005055	0.00728011333360171	UP	methylglutaconyl-CoA hydratase, mitochondrial-like isoform X1 [Penaeus vannamei]
PB.2154	189.741422565808	1.15806903363139	0.422909534249378	2.7383374926433	0.00617506702431378	0.0372086097371635	UP	--
PB.2189	214.89564560666	-2.08181	0.473184827253711	-4.39957	1.08464716938118e-05	0.000345386316096144	DOWN	hypothetical protein B5V51_11950 [Heliothis virescens]
PB.220	335.326630540857	-1.10376	0.307185588471232	-3.59314	0.000326717333886439	0.00445685508823795	DOWN	--
PB.2207	782.599650172485	-1.18855	0.209687558413103	-5.66821	1.44298692241992e-08	1.75867404600238e-06	DOWN	--
PB.2209	336.077644201739	-1.65166	0.417805485101701	-3.95318	7.71204385401824e-05	0.00153688421599908	DOWN	--
PB.2231	377.199874552725	-1.42373	0.416066527195992	-3.42188	0.000621886819441865	0.00717402769308981	DOWN	--
PB.2234	2518.62077839785	1.01057094611103	0.236072672719117	4.28076208258728	1.86254397115841e-05	0.000519400442606147	UP	--
PB.2241	136.241984663456	1.89668569413587	0.525528605622297	3.60910076795904	0.000307260247621311	0.00423436881581071	UP	putative G patch domain-containing protein 1 [Penaeus vannamei]
PB.2247	1262.61626398032	-1.42078	0.235502648521742	-6.03295	1.60990331240606e-09	3.09417666989757e-07	DOWN	uncharacterized protein LOC114974801 [Acropora millepora]
PB.2262	395.787807373275	1.25446540667711	0.382905372832802	3.27617603638297	0.00105222953160336	0.0105154563125785	UP	--
PB.2264	7293.92233862695	-1.00782	0.252110128465398	-3.99755	6.40018217851954e-05	0.00133240156261907	DOWN	--
PB.2265	2747.55503994837	-1.30593	0.22662184813127	-5.7626	8.2830375804179e-09	1.2047342361897e-06	DOWN	--
PB.229	260.478899476025	1.55034960913587	0.488249616221782	3.17532171583242	0.00149670462002557	0.013559791098767	UP	uridine-cytidine kinase-like 1 isoform X2 [Penaeus vannamei]
PB.2296	140.879724042527	1.49273394586615	0.429002146976273	3.47954889360659	0.000502258711170127	0.00619222280449493	UP	methylmalonic aciduria and homocystinuria type C protein homolog isoform X4 [Penaeus vannamei]
PB.2301	3960.66359143847	-1.6672	0.249886467890218	-6.67181	2.52664939029444e-11	1.0459356687592e-08	DOWN	--
PB.2304	73.3319462288539	-1.78008	0.450500441594331	-3.95135	7.77117639494766e-05	0.00154134009570984	DOWN	unnamed protein product, partial [Callosobruchus maculatus]
PB.2305	259.019090496273	-1.69393	0.341166574073204	-4.96511	6.86618884326816e-07	4.3988565785771e-05	DOWN	PREDICTED: RNA-directed DNA polymerase from mobile element jockey-like, partial [Papilio xuthus]
PB.2313	1430.55503013532	-1.00868	0.224412035937858	-4.49478	6.9642537692921e-06	0.000251531084962721	DOWN	--
PB.2324	3112.70016598365	-1.29078	0.196384424334915	-6.57271	4.9408715122106e-11	1.66183125268508e-08	DOWN	--
PB.2328	2698.87641667992	-1.24156	0.206951757425579	-5.99929	1.98178947384948e-09	3.67758622535206e-07	DOWN	--
PB.2335	1719.79539889514	1.03222487055271	0.34709017748823	2.97393858282756	0.00294003915115761	0.0220511143754687	UP	rho GTPase-activating protein 21-like isoform X2 [Penaeus vannamei]
PB.2354	131.346350653235	1.44265881797914	0.395690287905485	3.64592930904519	0.000266427215176482	0.00382851283971225	UP	--
PB.2361	57.0633052948656	1.36511800179328	0.487010173154025	2.80305849249998	0.00506204877021719	0.0323240559705476	UP	--
PB.2390	792.103638600983	-1.15531	0.283176091032927	-4.07983	4.50678754704176e-05	0.00103205434827256	DOWN	uncharacterized protein LOC113819731, partial [Penaeus vannamei]
PB.2402	136.427252163453	-1.42618	0.321196673422607	-4.4402	8.98767347280809e-06	0.000296731072355317	DOWN	--
PB.2426	139.560027138035	1.48906348580427	0.348719386042924	4.27009092526041	1.95393293502611e-05	0.000537856270580206	UP	--
PB.2430	306.796491292571	-1.19757	0.298782993230759	-4.00816	6.1193956605216e-05	0.00129895868355011	DOWN	--
PB.2462	4809.1116245065	1.51932963668618	0.318954027985299	4.76347530797198	1.90286905061674e-06	9.6606507508434e-05	UP	uncharacterized protein DEA37_0002748, partial [Paragonimus westermani]
PB.2473	2036.61824331326	-1.73455	0.152573646776857	-11.3686	5.99400574181559e-30	6.45134837991612e-26	DOWN	--
PB.2474	156.300968592415	5.98972031986776	1.44365002070109	4.14901134899644	3.33914258322155e-05	0.000826188313177324	UP	--
PB.2475	88.9143211258326	6.33123016541813	1.74080796819804	3.63694921041278	0.000275886303866781	0.00392472265566819	UP	--
PB.2476	864.161383525968	6.40623246831711	1.22927804925067	5.2113779077257	1.87443183338467e-07	1.50955941543761e-05	UP	Hypothetical predicted protein [Cloeon dipterum]
PB.2498	320.380951423262	3.39237685393136	1.13640519654664	2.98518245449799	0.00283409223040456	0.0215115195175206	UP	--
PB.2516	91.8435	1.4707531738923	0.518468535577508	2.83672599775813	0.00455787085512755	0.0300442695370219	UP	--
PB.2519	1272.31378730807	-1.13568	0.255162057476913	-4.45083	8.5540759745115e-06	0.00028771099910521	DOWN	--
PB.2523	1843.67026049004	-1.05807	0.241309897679242	-4.38469	1.16150631075593e-05	0.000363409663449595	DOWN	Serine/threonine-protein kinase unc-51 [Penaeus vannamei]
PB.2531	27830.3861410497	-1.05944	0.267684468713104	-3.95781	7.56407449496885e-05	0.00152457179380805	DOWN	--
PB.2542	71.6821	-1.18581	0.354431292059887	-3.34567	0.000820827742879753	0.00875576709277977	DOWN	V-ATPase subunit a [Portunus trituberculatus]
PB.2549	63.4295095106989	1.84448441801724	0.657379817982317	2.80581235925143	0.00501899098386742	0.0321544047377173	UP	PREDICTED: RNA-directed DNA polymerase from mobile element jockey-like, partial [Papilio xuthus]
PB.2558	46422.2416532127	-1.56956	0.529868247645814	-2.96217	0.00305474775211239	0.0226433937634196	DOWN	T-complex protein 1 subunit delta-like [Penaeus vannamei]
PB.2562	61.4056320498849	1.34037430895687	0.369530731605185	3.62723366236548	0.000286474028426446	0.00402522189027917	UP	--
PB.2563	601.435741029417	1.26770653719919	0.359687448035693	3.52446698966651	0.000424335682458024	0.00546306812236329	UP	--
PB.2571	413.066540274963	-1.14146	0.211020263460113	-5.40924	6.32933220013372e-08	6.24978004312286e-06	DOWN	--
PB.2584	699.503422787736	-1.17263	0.342508922248151	-3.42364	0.000617892809705016	0.00715864403751893	DOWN	--
PB.2600	1025.63085530088	-1.09295	0.144246502837701	-7.57696	3.53758861150732e-14	3.80750662256533e-11	DOWN	--
PB.2602	41.0503200934887	1.80201092944728	0.547639136368416	3.29050794542741	0.00100006677488876	0.0101162769719246	UP	--
PB.2620	42.3537704655868	-1.67441	0.454838704132579	-3.68132	0.000232029134684134	0.00348302590879405	DOWN	--
PB.2630	102.887001800371	1.20300473212402	0.40645912200309	2.95971886716538	0.00307919892764766	0.0227776069129016	UP	facilitated trehalose transporter Tret1-like [Penaeus vannamei]
PB.2631	1555.95772833453	-1.61739	0.221825866609651	-7.29128	3.07024532257519e-13	2.54192695437514e-10	DOWN	--
PB.2636	2682.42643148483	-1.05657	0.248597553741967	-4.25012	2.13652738871355e-05	0.000582163146448709	DOWN	uncharacterized protein K02A2.6-like [Actinia tenebrosa]
PB.2639	37.5365652386474	1.83204467085019	0.531357639428863	3.44785608581705	0.000565055027376842	0.00667583672849281	UP	--
PB.2656	1136.81376367472	-1.10778	0.290774833597743	-3.80976	0.000139099117762965	0.00242645673335947	DOWN	--
PB.2662	281.86164464182	-1.1145	0.419471198942263	-2.65691	0.00788603304784096	0.04411505909247	DOWN	integrator complex subunit 7-like [Penaeus vannamei]
PB.2675	745.263654945524	1.18587732750178	0.356742168037126	3.32418601935044	0.000886770248645567	0.00930244462589886	UP	--
PB.2676	922.09272757025	-1.89145	0.42121607459142	-4.49044	7.10764240119322e-06	0.000254151346059942	DOWN	--
PB.2677	439.732062155371	-1.0562	0.351772258111242	-3.0025	0.0026776820461359	0.0206799077862214	DOWN	--
PB.2703	1585.99054934899	1.31131959699505	0.449041679736653	2.92026254169568	0.00349736612771488	0.0250113964336181	UP	--
PB.2739	1954.90838946805	-1.44934	0.309933450884353	-4.67629	2.92118532425673e-06	0.00013322337985159	DOWN	RNA polymerase II-associated protein 3-like [Penaeus vannamei]
PB.2745	5729.28984608172	-1.14106	0.194830414736711	-5.85668	4.72224963191562e-09	7.80617231539835e-07	DOWN	putative spatacsin isoform X1 [Penaeus vannamei]
PB.2750	3751.16284196896	-1.0122	0.300495913434799	-3.36842	0.000755994063433997	0.00822726400883732	DOWN	RNA-binding region-containing protein 3-like [Penaeus vannamei]
PB.2755	4080.6481789706	-1.11593	0.328539770189024	-3.39664	0.000682192254549463	0.00765811619054568	DOWN	--
PB.2763	3416.86240433552	-1.39183	0.334082908982807	-4.16612	3.09824515335436e-05	0.000777305654674895	DOWN	endonuclease-reverse transcriptase-like protein, partial [Scylla paramamosain]
PB.2768	283.954094012706	2.73193939322801	0.587333617709483	4.65142690772951	3.2964611429268e-06	0.000145396287520071	UP	--
PB.2776	101.241764699357	1.15291199715895	0.348401117640322	3.30915125923672	0.00093579265866411	0.00964693390821527	UP	--
PB.2796	4941.30371397716	-1.19633	0.264196019942445	-4.52821	5.94867455399054e-06	0.000225442197973944	DOWN	--
PB.2818	1806.06712300642	-1.41375	0.322170289855349	-4.38821	1.1428743895369e-05	0.000359671258906013	DOWN	--
PB.2849	42.8437157163944	2.21486206884011	0.423091380553874	5.23494963650785	1.65029856634024e-07	1.36632026688615e-05	UP	cation-independent mannose-6-phosphate receptor [Scylla paramamosain]
PB.2874	1388.05230306641	-1.43734	0.401387047578679	-3.58093	0.000342374517515419	0.0046177655789705	DOWN	--
PB.2890	3403.02914565384	-1.27079	0.319484370557166	-3.97764	6.96024227914317e-05	0.00142691595524606	DOWN	unnamed protein product [Leptidea sinapis]
PB.2900	922.126585049327	-1.38642	0.504941447073645	-2.7457	0.00603813869732199	0.0366959270464577	DOWN	--
PB.2916	925.478306172432	-1.01008	0.244164642633407	-4.13686	3.52086584542144e-05	0.000859298845675077	DOWN	--
PB.2950	944.88320699511	-1.4683	0.26500581202643	-5.54065	3.0135871379283e-08	3.3097182005635e-06	DOWN	--
PB.2978	34.228534492841	1.63132022367202	0.536763353884461	3.03917957861029	0.00237223402673282	0.0187876047312181	UP	zinc finger protein 8-like [Penaeus vannamei]
PB.3001	240.920844186858	1.23684078787206	0.33130024979813	3.7332926510792	0.000188992786727641	0.00304966921071905	UP	--
PB.3002	892.355725819907	-1.00165	0.251366694871314	-3.98481	6.75338354566587e-05	0.00139246488701153	DOWN	--
PB.3008	991.074397527849	1.11179483486589	0.403216000463349	2.75731824527869	0.00582776016773267	0.0357139228367069	UP	--
PB.3014	102.699493781576	1.52761770654624	0.337527569456954	4.52590497719642	6.01375986351403e-06	0.000225724516711625	UP	BRCA1-associated RING domain protein 1-like [Penaeus vannamei]
PB.302	2050.91679778797	-1.28756	0.191230016025317	-6.73305	1.66138018297189e-11	7.77453691709847e-09	DOWN	uncharacterized protein LOC113816893 isoform X2 [Penaeus vannamei]
PB.3023	252.979142356152	1.44823359627927	0.46233408242763	3.13243961741878	0.00173360082769151	0.014926996566755	UP	chromodomain-helicase-DNA-binding protein 1-like isoform X1 [Penaeus vannamei]
PB.3032	63.7026877280053	1.12409195749913	0.354986087246319	3.16658031929893	0.00154242744112646	0.0137883276983755	UP	--
PB.3044	115.769095982302	1.07225772770761	0.326882078341709	3.28025853588314	0.00103711999918234	0.0104322640665416	UP	uncharacterized protein DEA37_0002748, partial [Paragonimus westermani]
PB.3045	166.788423019648	2.13771511238431	0.436049011119627	4.90246522264866	9.46413740669518e-07	5.56625742668089e-05	UP	--
PB.3053	265.233543764629	1.43476203320281	0.290305324025068	4.94225187919365	7.72253548706773e-07	4.80448840735896e-05	UP	--
PB.3064	62.2614691136256	-1.84799	0.517648447275655	-3.56997	0.00035701761733339	0.00474979062467154	DOWN	uncharacterized protein LOC113806815 [Penaeus vannamei]
PB.3072	541.984997070319	-1.04988	0.330128383719756	-3.18021	0.00147170256275915	0.013367033487744	DOWN	--
PB.3086	575.386153170116	-1.144	0.281301943663562	-4.06682	4.76596547088337e-05	0.00106900281933932	DOWN	--
PB.3088	4636.30431135919	1.96508834939102	0.588549214035899	3.33886836058395	0.000841204175886383	0.00892007935474398	UP	hypothetical protein evm_006297 [Chilo suppressalis]
PB.3112	101.011506602959	1.92179092836282	0.39177776696927	4.90530880103149	9.32804672998437e-07	5.54683795330507e-05	UP	vascular endothelial growth factor receptor precursor [Penaeus vannamei]
PB.3132	1281.6171733522	1.03921856931794	0.344374563756493	3.01769839787812	0.00254702256872406	0.0198937619065146	UP	--
PB.3138	1873.85142200191	-1.22356	0.274322958877607	-4.4603	8.18456001848372e-06	0.000280542737194077	DOWN	--
PB.3139	293.239839308752	1.24450049571947	0.397645315386806	3.1296747316359	0.00174999960112406	0.0150081639098791	UP	--
PB.3157	548.685436385596	1.1708613094623	0.352435688428126	3.32219848303212	0.000893111385399055	0.00932685841327881	UP	--
PB.3159	616.195598716926	1.22733207440663	0.236114921040795	5.19802843884895	2.0141331997554e-07	1.60578634288648e-05	UP	hypothetical protein evm_004131 [Chilo suppressalis]
PB.3170	160.383776482314	1.02175436668346	0.372288467798522	2.74452327982511	0.00605988562127728	0.036751928001753	UP	--
PB.3171	173.414352151027	1.47734665475835	0.50569132242181	2.92143960011649	0.00348417825947434	0.0249502399246323	UP	PP2C-like domain-containing protein [Penaeus vannamei]
PB.3173	3194.83473627305	-1.02647	0.280038919393367	-3.66546	0.000246897860725365	0.00364782464228552	DOWN	stress response protein NST1-like isoform X1 [Penaeus vannamei]
PB.3179	117.396142617288	1.0462777042669	0.328025221911841	3.18962577989838	0.00142457131517593	0.0130158413117475	UP	CTL-like protein 1 [Penaeus vannamei]
PB.3194	1078.63709065295	-1.18612	0.274823481925252	-4.31594	1.58924437931483e-05	0.000461052217104192	DOWN	--
PB.3203	87.8895008806367	1.36968291694814	0.33970722483017	4.03195109445462	5.53156997466535e-05	0.00120275328560249	UP	--
PB.3206	594.325874205027	1.50973235484089	0.352680507576876	4.28073659418732	1.86275732459326e-05	0.000519400442606147	UP	uncharacterized protein LOC113807280 [Penaeus vannamei]
PB.3211	735.016723012101	1.70569962749056	0.537617267027359	3.17270246344926	0.0015102721450961	0.0135615302149393	UP	--
PB.3213	60.6560526314796	-3.64154	0.63770679529472	-5.71037	1.1273079207197e-08	1.46289476739162e-06	DOWN	uncharacterized protein LOC110383517 [Helicoverpa armigera]
PB.323	126.320589048252	1.61404695550978	0.478269957142823	3.37476132758176	0.000738797342619827	0.00810568379063934	UP	--
PB.3242	93.1168932862462	1.64670802556348	0.609958581318825	2.69970466191825	0.00694010545863703	0.0403764081358435	UP	--
PB.3273	162.871452679372	-2.35042	0.850275130693643	-2.76431	0.00570440032787029	0.0352084389357108	DOWN	--
PB.3274	2928.03610983455	-1.00371	0.218595072329155	-4.59163	4.39805458769113e-06	0.000178627401989885	DOWN	--
PB.3288	157.66103726122	1.16568816873187	0.365851822393294	3.18623031889326	0.00144139798715321	0.0131361274646317	UP	PREDICTED: uncharacterized protein LOC108666815 [Hyalella azteca]
PB.3289	114.681930027106	1.59824561213506	0.481931575339067	3.31633305207405	0.000912070629488094	0.00948465331901484	UP	--
PB.3294	323.452429788079	1.02886710142042	0.373267920039998	2.75637697798988	0.0058445593743645	0.0357617922377971	UP	--
PB.3296	237.194242909904	1.34509328051548	0.320710114850102	4.19411	2.73945855667051e-05	0.000705377809699633	UP	--
PB.3307	788.953250888204	-1.27222	0.28454238253201	-4.47111	7.78150690193995e-06	0.000269300189021157	DOWN	--
PB.3321	2763.71332345346	-1.11108	0.242572832474141	-4.58039	4.64102983992219e-06	0.000186712811950553	DOWN	--
PB.334	90.8574733627914	-2.79484	0.451771649134396	-6.1864	6.15523744672368e-10	1.35201674773647e-07	DOWN	ATP-binding cassette sub-family A member 3-like [Penaeus vannamei]
PB.3415	3774.10199184871	1.45032128681602	0.278315685782518	5.21106556656436	1.87759075018795e-07	1.50955941543761e-05	UP	--
PB.3426	1321.2984011417	1.25544950271319	0.335116265040091	3.74631026209067	0.000179454620170425	0.00291802852967516	UP	LOW QUALITY PROTEIN: uncharacterized protein LOC113819533 [Penaeus vannamei]
PB.3435	51.3459824741865	1.3349392124324	0.380622584525487	3.5072517152303	0.0004527606461095	0.0057120711001726	UP	--
PB.3454	28137.3570974664	-1.1977	0.282035950330881	-4.24661	2.17034008626422e-05	0.000586918852976426	DOWN	--
PB.3456	1567.42844716586	-1.16857	0.443985328742339	-2.632	0.0084884431210317	0.0463626209210098	DOWN	--
PB.3465	1072.80063241776	1.01924562056227	0.366949158504623	2.77762081459967	0.00547584789054283	0.0341698393866524	UP	--
PB.3470	6573.46776360428	-1.43344	0.431415959533635	-3.32264	0.000891693992755495	0.0093268245325825	DOWN	--
PB.3477	398.692747276338	-1.00127	0.342623464580348	-2.92237	0.00347383190628378	0.0249040701871811	DOWN	--
PB.3482	27.692388287139	1.41589874042774	0.458625713490847	3.08726418684764	0.00202007976763562	0.0166734037876244	UP	ras GTPase-activating protein 1-like isoform X2 [Penaeus vannamei]
PB.3512	1866.1692709358	1.2828338406153	0.379590530092702	3.37952013792866	0.000726124875586175	0.00799926513401638	UP	--
PB.3524	378.790311667544	1.08524516126057	0.288211834355309	3.7654427469577	0.000166254217574259	0.00274446954563151	UP	putative DNA excision repair protein ERCC-6-like [Penaeus vannamei]
PB.3546	318.47623127815	-5.58268	1.27194415018158	-4.38909	1.13825953348458e-05	0.000359269424014503	DOWN	nucleosome-remodeling factor subunit NURF301-like [Penaeus vannamei]
PB.3557	354.373290336749	-1.51828	0.570029391487532	-2.66351	0.00773310016427047	0.0435082891103205	DOWN	--
PB.3566	9163.18647894011	-1.25707	0.483110179992291	-2.60203	0.00926746023868868	0.0496494149074198	DOWN	C-X-C chemokine receptor type 4-like [Daphnia magna]
PB.3570	8203.3059315418	1.32415552728117	0.4116171003751	3.21695946566477	0.00129556901452239	0.0122103408960634	UP	--
PB.3571	7464.91181355947	1.45099246696283	0.314383320403563	4.61536084389031	3.92412903684784e-06	0.000162718963517744	UP	microtubule-associated protein futsch-like [Penaeus vannamei]
PB.3597	1771.91454131992	-1.2498	0.339353105720241	-3.68288	0.000230615984772652	0.00347149628546582	DOWN	--
PB.360	32.4494810035156	1.14911616013005	0.431856839965869	2.66087289533463	0.00779383723733086	0.0437557772653492	UP	--
PB.3606	259.370102636212	-1.01716	0.227020974574322	-4.48045	7.44866224235389e-06	0.000259449681923802	DOWN	--
PB.3615	169.573081004539	1.05327700004029	0.318316536924289	3.30889814967676	0.000936639035035303	0.00964693390821527	UP	uncharacterized protein FJT64_008443 [Amphibalanus amphitrite]
PB.3625	4100.78066174813	-1.17043	0.391146783662601	-2.9923	0.00276885162229732	0.0211656005132645	DOWN	--
PB.3626	5127.79590780311	-1.42116	0.376284954956424	-3.77681	0.000158849878867638	0.00266308605335263	DOWN	--
PB.3627	636794.418366832	-1.21196	0.316626569046507	-3.82773	0.000129332877665193	0.00229326155240606	DOWN	meckelin-like [Penaeus vannamei]
PB.3633	290.305442751419	-1.0461	0.373965874578984	-2.79732	0.00515282379140622	0.0326618624657863	DOWN	--
PB.3635	27.7846559851074	1.2701387194212	0.479003359805378	2.65163	0.00801047445898317	0.0444416168051731	UP	--
PB.3637	679.163832623337	-1.13354	0.256547228030258	-4.41843	9.94200713967726e-06	0.000323280431553917	DOWN	uncharacterized protein LOC113812453 isoform X2 [Penaeus vannamei]
PB.3672	863.194358715798	-1.51046	0.262569463504025	-5.75261	8.78768541886709e-09	1.22833582030216e-06	DOWN	--
PB.3673	9333.45466601736	-1.02486	0.260290245363889	-3.93736	8.23840253083114e-05	0.00160616731599946	DOWN	uncharacterized protein LOC113822365 [Penaeus vannamei]
PB.3690	104.944205606017	1.75976891023613	0.316587838211175	5.55854868013692	2.72027091766487e-08	3.08192377756073e-06	UP	--
PB.3700	2096.87658600038	-1.04519	0.280326295072822	-3.72848	0.000192634715232678	0.00307862002307894	DOWN	--
PB.3708	3328.85430174734	-1.00057	0.202387133183402	-4.94386	7.65921896388336e-07	4.79280079699282e-05	DOWN	--
PB.3728	9920.60968223399	-1.21745	0.343425594935513	-3.54501	0.00039260253235985	0.00512813234925858	DOWN	--
PB.3734	3762.45701134024	-1.03779	0.215338266403565	-4.81934	1.44035556114052e-06	7.63672261308148e-05	DOWN	--
PB.3746	130.796107714487	-1.33958	0.414025115844267	-3.2355	0.00121431687344878	0.0116381945760723	DOWN	unnamed protein product [Mytilus coruscus]
PB.3754	2840.12249128344	-3.63925	1.3177981412995	-2.76162	0.00575158690967367	0.0354143763780422	DOWN	--
PB.3755	2674.82888469216	-3.3869	0.644046907733438	-5.25877	1.45021200795371e-07	1.22902612926029e-05	DOWN	--
PB.3756	589.652193105164	-2.02858	0.308381005659795	-6.57817	4.76270779706888e-11	1.65358141999524e-08	DOWN	--
PB.3758	6118.9909821557	-4.00385	1.16163797407416	-3.44673	0.000567420565694173	0.00669643371553332	DOWN	--
PB.3760	722.162112444098	-2.55161	0.538575363992473	-4.73771	2.16149233290518e-06	0.000104881274405125	DOWN	--
PB.3761	2792.82199200288	-3.0964	0.820456950793036	-3.774	0.00016065100953918	0.00267694589845696	DOWN	--
PB.3778	500.02615064997	-1.74094	0.473750856597408	-3.67481	0.000238030163801727	0.00355822035138609	DOWN	sterol regulatory element binding protein-1 [Scylla paramamosain]
PB.3784	2354.73768744047	-1.11937	0.246711306546872	-4.53718	5.70103427740236e-06	0.000220720258732668	DOWN	putative la-related protein 1-like [Penaeus vannamei]
PB.3785	362.483929999493	-1.27048	0.340043591103477	-3.73622	0.000186809146689956	0.00302805247865059	DOWN	uncharacterized protein LOC111109348 [Crassostrea virginica]
PB.3792	1725.82018220936	-1.15221	0.359024572517433	-3.20929	0.00133062166328419	0.0123888243615292	DOWN	protein Asterix-like [Penaeus vannamei]
PB.3828	2532.88366776355	-1.35044	0.234224472022804	-5.76557	8.13810538787027e-09	1.19986888068011e-06	DOWN	--
PB.3843	288.321805212186	-3.10118	0.565789593948006	-5.48115	4.22561812957284e-08	4.36481453572796e-06	DOWN	--
PB.3845	123.567994373421	-1.53275	0.559311545123844	-2.74042	0.00613613461708387	0.0370820981940896	DOWN	--
PB.3866	273.625024550493	-1.46525	0.411500637758758	-3.56075	0.000369792911992924	0.00488953453535607	DOWN	--
PB.3872	1801.42734115487	-1.07796	0.203614526285611	-5.29414	1.19578563892665e-07	1.04636104323313e-05	DOWN	alkaline ceramidase-like [Penaeus vannamei]
PB.3895	1040.71876996464	1.09278640818999	0.336427009676668	3.24821247033716	0.00116132515980139	0.011250533478796	UP	glutathione S-transferase kappa 1-like isoform X3 [Penaeus vannamei]
PB.3897	2275.99635550704	1.2694119213425	0.419006655609727	3.02957460065947	0.00244898413636035	0.019264791014046	UP	uncharacterized protein LOC113820271, partial [Penaeus vannamei]
PB.3899	800.200291880317	1.26568072844009	0.404403870411392	3.12974434975744	0.00174958494567838	0.0150081639098791	UP	uncharacterized protein LOC113809174 isoform X1 [Penaeus vannamei]
PB.3900	27.8719827754668	1.17230343712265	0.431216875782359	2.71859359630983	0.00655601045225109	0.0387279585606907	UP	--
PB.3909	2753.76430989375	-1.08709	0.380748670447871	-2.85515	0.0043016819717096	0.028936876913444	DOWN	zinc finger BED domain-containing protein 5-like [Ctenocephalides felis]
PB.3916	79.7546003615192	-3.432	0.835357465426343	-4.10843	3.98364340941521e-05	0.000942328659682107	DOWN	putative RNA-directed DNA polymerase from mobile element jockey-like [Apostichopus japonicus]
PB.3917	614.479602895922	-1.43978	0.52840957425546	-2.72474	0.00643514104061452	0.0381605636474568	DOWN	--
PB.3922	499.876054420908	-3.88789	0.706874810953307	-5.50011	3.79547347195167e-08	4.00496872339371e-06	DOWN	uncharacterized protein LOC113817946 [Penaeus vannamei]
PB.3931	1556.44479713698	-1.2624	0.194915938066847	-6.47664	9.37872481234648e-11	2.80397819875792e-08	DOWN	--
PB.3968	1105.10264725338	1.02102215407938	0.299262661287959	3.41179266964053	0.000645371796165606	0.00733789805405525	UP	--
PB.3973	370.235557387014	1.35978716214381	0.261813668634321	5.19372105068756	2.06131928001944e-07	1.63132201550362e-05	UP	--
PB.3976	84.0427915746427	-1.18758	0.417097437720622	-2.84724	0.0044100380812228	0.0294084509716239	DOWN	--
PB.3985	1848.18006916099	-1.14214	0.211433438160127	-5.40189	6.59422149672915e-08	6.39401855579242e-06	DOWN	LOW QUALITY PROTEIN: uncharacterized protein LOC112682554 [Sipha flava]
PB.3998	124.003	-1.17243	0.353180411112683	-3.31964	0.000901320365615214	0.00939100783651166	DOWN	putative protein sprint isoform X5 [Penaeus vannamei]
PB.4008	44.3190194330311	-9.35194	2.42329216876808	-3.85919	0.000113765120329218	0.00207534574593792	DOWN	--
PB.4040	252.187581748234	-1.21545	0.400718609264519	-3.03318	0.00241994052454195	0.0190811867147582	DOWN	--
PB.4136	8619.67859144706	-1.42798	0.204995246042127	-6.9659	3.26307714784885e-12	2.06591172601748e-09	DOWN	flocculation protein FLO11-like isoform X1 [Penaeus vannamei]
PB.4142	1629.74482319415	-1.07852	0.312082998701969	-3.45588	0.000548497196301018	0.00655496214807934	DOWN	zinc finger protein 90 homolog [Penaeus vannamei]
PB.4144	162.729186226583	1.41173326715362	0.278106176972043	5.07623844433895	3.84980124252094e-07	2.69061108917227e-05	UP	hypothetical protein C7M84_006213 [Penaeus vannamei]
PB.4146	26.9492889849386	1.84737738068507	0.673481018102233	2.74302813446872	0.00608754695101049	0.0368505443384285	UP	ryanodine receptor, partial [Homarus americanus]
PB.4168	2387.15770149243	-1.19966	0.3359677469752	-3.57075	0.000355963979723292	0.00474750968248054	DOWN	ER membrane protein complex subunit 7-like [Penaeus vannamei]
PB.4173	3128.57	-1.66027	0.250242186656193	-6.63465	3.25271910799651e-11	1.25032199140594e-08	DOWN	--
PB.4180	164.163596099507	1.12029080033259	0.378936132202051	2.95641060624762	0.00311242439318459	0.0229445368108532	UP	--
PB.4193	112.687701871042	2.86593177036171	0.685272769109229	4.18217664491042	2.88731496076513e-05	0.000734661251128016	UP	--
PB.420	4394.23474769747	-1.55161	0.234396159597857	-6.61963	3.60108754947013e-11	1.33650018258438e-08	DOWN	--
PB.422	113.563409587246	1.11867403952177	0.375831254890909	2.97653275230259	0.00291527941215822	0.0219267311761418	UP	--
PB.4220	1180.9918820096	-1.06485	0.285448839551074	-3.73044	0.000191145149623942	0.00307517973901717	DOWN	--
PB.4221	3511.16459566136	1.36894546193255	0.327445502371233	4.18068182955388	2.9063629797518e-05	0.000737763791298787	UP	--
PB.4224	185.68434368688	1.06416245802436	0.40837045951521	2.60587521263821	0.00916398413906669	0.0492175455532808	UP	ATP-dependent RNA helicase SUV3 homolog, mitochondrial-like [Penaeus vannamei]
PB.4239	442.02360099784	1.69458479289784	0.385843686680589	4.39189	1.12367187448715e-05	0.00035570824662074	UP	progesterone-like protein 2, partial [Portunus trituberculatus]
PB.4255	210.915892441563	-1.15907	0.410131388469435	-2.8261	0.00471188092962101	0.0307730427460624	DOWN	--
PB.4257	191.342794170588	1.01201328122825	0.260138237276192	3.89029037724195	0.000100124337334805	0.00185825130304874	UP	--
PB.4296	559.022363471936	-1.82755	0.285003267807779	-6.41237	1.43270101186173e-10	3.67146690253995e-08	DOWN	protein lin-10-like [Penaeus vannamei]
PB.4300	3074.83050379712	1.34855310382652	0.191961095350468	7.02513757469676	2.13855425786342e-12	1.53448396515893e-09	UP	--
PB.4306	16.1997756416518	7.46596289168911	1.87049110940848	3.99144527024785	6.56718451531018e-05	0.0013592809026593	UP	--
PB.4320	2889.13954549426	-1.19638	0.328414231535238	-3.64289	0.000269597323862987	0.00385348737946524	DOWN	--
PB.4321	1205.47846055963	-1.10612	0.357883527208854	-3.09072	0.00199670817658449	0.016531207772753	DOWN	--
PB.4323	2210.91935461219	-1.09099	0.278749249455473	-3.91388	9.08247718148659e-05	0.00172103348423134	DOWN	phospholipid phosphatase 3 [Eriocheir sinensis]
PB.4352	5701.35604577238	-1.08118	0.249012142655498	-4.34187	1.41277664991354e-05	0.000417739425357675	DOWN	Notch [Penaeus vannamei]
PB.4377	36457.4305848143	1.22187656541086	0.357238763745186	3.42033589132677	0.000625438590406862	0.00719956743160326	UP	--
PB.4379	18745.5570155236	-1.11581	0.384848713381839	-2.89934	0.00373947165168961	0.0262518110396707	DOWN	--
PB.4391	108.361107706079	1.00331037587817	0.362957601299594	2.76426329765721	0.00570514828876658	0.0352084389357108	UP	--
PB.4394	10369.2576611459	1.30074683677698	0.260708587130551	4.98927500276631	6.06063177615598e-07	3.97747437846139e-05	UP	--
PB.4395	2966.11129012831	1.90054223922751	0.341469874598392	5.56576840479051	2.60999700341315e-08	2.99795424624797e-06	UP	--
PB.4405	87.033918559253	-1.3577	0.491530209500122	-2.7622	0.00574133331337129	0.0353714770760248	DOWN	--
PB.4407	2836.02335244212	-1.0247	0.374378166082968	-2.73706	0.00619911987973559	0.0372411799855054	DOWN	--
PB.4417	19.2612279530859	2.15756541574882	0.675830899053933	3.19246340877445	0.00141064816400739	0.0129325436023948	UP	--
PB.4418	88.2150376766466	1.61759971728358	0.348392393444965	4.64303970958857	3.43320333925099e-06	0.000148399869639993	UP	--
PB.4419	53.9397272965714	1.8614675367275	0.406898830727308	4.57476747573896	4.76749176869376e-06	0.000189345069765502	UP	--
PB.4422	18.4689168739411	2.3964	0.679502587602214	3.52669256143123	0.000420785057033629	0.00544995134639344	UP	--
PB.4424	17.7152793430761	2.31798937443598	0.711407199647396	3.25831587814247	0.00112075578089879	0.0109660858816488	UP	putative alpha-aminoadipic semialdehyde synthase, mitochondrial [Penaeus vannamei]
PB.4425	33.8023872125255	3.17142985172266	0.617939903237474	5.1322625956134	2.86279705631048e-07	2.15470522496991e-05	UP	--
PB.4426	29.790529370619	2.1339801726598	0.618602215031638	3.44968078161611	0.00056124979572391	0.0066593033225934	UP	--
PB.4427	56.447856177019	1.88735866401926	0.495032821617689	3.81259298696936	0.000137516466691588	0.00240274306980774	UP	--
PB.4428	11.5581365473159	3.18650052385648	0.768143151906867	4.14831599545761	3.34929888555672e-05	0.000826800548285481	UP	--
PB.4430	36.7580173520631	1.51419988237734	0.477908448213253	3.16838902521696	0.00153286256922604	0.0137142143246715	UP	--
PB.4431	79.9922953162755	1.68554324118118	0.375749606842994	4.48581504939666	7.26357297102099e-06	0.000255987452812111	UP	--
PB.4433	135.094728198269	1.97139344365992	0.422223735302501	4.66907300284179	3.02561858515377e-06	0.000136254112267824	UP	--
PB.4434	19.4361665667759	1.73859964202582	0.613440020639106	2.83418033309023	0.00459433977117482	0.0301517554616796	UP	60S ribosomal export protein NMD3-like [Penaeus vannamei]
PB.4436	55.5539960226645	1.77208520477088	0.579241117224664	3.05932219256382	0.00221838429101192	0.0178049739926631	UP	--
PB.4438	109.064881942664	1.28772769862044	0.44361254599382	2.90282073906535	0.00369818253884116	0.0260252382435398	UP	--
PB.4440	11.8359411462949	2.26564598563498	0.841461146934409	2.69251407969236	0.00709155412139994	0.0410136469686338	UP	--
PB.4442	1193.17728968706	1.31897121933422	0.279921868986772	4.71192631039681	2.45386118799341e-06	0.000116347612186666	UP	cadherin-related tumor suppressor-like [Penaeus vannamei]
PB.4443	56.5346518808613	2.44185289408499	0.577838756613881	4.22583785898022	2.38053359462792e-05	0.000621885511625734	UP	--
PB.4444	48.4115953365425	2.19679200742954	0.49269763723737	4.4587021357506	8.24574137519245e-06	0.000280850995003786	UP	--
PB.4446	52.8894730332365	2.59383274272706	0.445398994139961	5.8236160764925	5.75877840570667e-09	9.11496058538543e-07	UP	Elongation factor Tu GTP-binding domain-containing protein 1 [Penaeus vannamei]
PB.4448	1585.70374810582	1.15077322965872	0.293467324038978	3.92129935905871	8.8072765558076e-05	0.0016777472136311	UP	--
PB.4451	1911.23421805961	1.32134432902654	0.369610877509786	3.57496061243912	0.000350280625453166	0.00468530822934958	UP	hypothetical protein HAZT_HAZT010739 [Hyalella azteca]
PB.4479	172.101144870322	-2.08071	0.544973475340171	-3.81801	0.000134534966794487	0.00236601282289062	DOWN	--
PB.4491	820.29176041619	1.00706445461395	0.265967154235739	3.78642414514592	0.000152830721129981	0.00260642257824969	UP	--
PB.4494	166.513171037478	-1.0671	0.373167299458453	-2.85958	0.00424197787889429	0.0286786481850121	DOWN	--
PB.4521	140.93595838006	1.04195295224656	0.321119949228816	3.24474687651407	0.00117555068017184	0.0113373225543813	UP	rap guanine nucleotide exchange factor 2-like isoform X1 [Penaeus vannamei]
PB.4536	61.2674881159614	-1.37279	0.341966040744314	-4.01441	5.95946735369064e-05	0.00127217955648681	DOWN	--
PB.4541	307.113785254195	1.28834932915933	0.429632619303494	2.99872326092921	0.00271113438849205	0.020827990037824	UP	putative vacuolar protein sorting-associated protein 13C [Penaeus vannamei]
PB.4542	129.949588076302	1.6888089477872	0.365180324489194	4.62458909895945	3.75341719411495e-06	0.000158352811631462	UP	putative vacuolar protein sorting-associated protein 13C [Penaeus vannamei]
PB.4543	345.37117085318	1.52982457801721	0.402902014986315	3.79701396645825	0.000146449541218173	0.00251794954014568	UP	putative vacuolar protein sorting-associated protein 13C [Penaeus vannamei]
PB.455	107.652722560126	1.27834154225257	0.340588727774121	3.75332898010755	0.000174501599025412	0.00285434758405853	UP	--
PB.456	49.7667191345803	2.91616788825206	0.730016515179198	3.99466015852563	6.47871144946674e-05	0.00134355243411581	UP	ribonuclease kappa-B-like [Penaeus vannamei]
PB.4603	168.010122815513	1.46070881333015	0.302419747144049	4.83007087706605	1.36484458466061e-06	7.27218923995154e-05	UP	--
PB.4608	1287.38207574258	-2.27017	0.646171802856553	-3.51326	0.000442649304840459	0.00561820102358238	DOWN	uncharacterized protein LOC113823395 [Penaeus vannamei]
PB.4623	174.123814071021	1.02295674663647	0.341500583519693	2.9954758381181	0.00274017009349387	0.0210209912446718	UP	syntenin [Penaeus monodon]
PB.4624	150.872907552883	-1.59001	0.405647265073792	-3.91968	8.86667291429563e-05	0.00168607774870254	DOWN	--
PB.4628	632.926166197811	-1.71853	0.359713926068619	-4.77748	1.77504753837897e-06	9.14107017013055e-05	DOWN	sorting nexin-29-like, partial [Penaeus vannamei]
PB.4632	8520.99842775346	-1.06294	0.388105446304225	-2.73879	0.00616654408693046	0.0372086097371635	DOWN	--
PB.4647	1317.78796454658	-1.02258	0.201351588829874	-5.07858	3.80272371931509e-07	2.69061108917227e-05	DOWN	--
PB.4650	149.450494994009	1.9173563975414	0.437830931624955	4.37921640306538	1.19106811465011e-05	0.000368315215922016	UP	--
PB.4677	13708.6483711576	-1.37998	0.202083250422708	-6.82875	8.56574995193902e-12	4.39015079679618e-09	DOWN	ubiquitin-protein ligase E3B-like [Penaeus vannamei]
PB.4703	274.787433522727	-3.30296	0.573456503617225	-5.75974	8.42437873863655e-09	1.20895451151927e-06	DOWN	uncharacterized protein LOC113803351 [Penaeus vannamei]
PB.4705	149.220553734133	-1.04534	0.325202500864424	-3.21444	0.00130701370307107	0.0122527708001191	DOWN	LOW QUALITY PROTEIN: titin homolog [Penaeus vannamei]
PB.4720	2466.65239745936	-1.19617	0.258794562583948	-4.6221	3.79878273898707e-06	0.000158474025657821	DOWN	--
PB.4767	12301.4352826534	-1.02298	0.172233966954108	-5.93947	2.85948376017272e-09	4.96397156624823e-07	DOWN	--
PB.4771	56.9753911881483	1.49729619490257	0.384673	3.8923824489739	9.92645998617656e-05	0.00184841676178578	UP	--
PB.4781	670.794025667579	-1.52938	0.386913333722164	-3.95277	7.72511716859152e-05	0.00153688421599908	DOWN	--
PB.4804	697.824354295881	-1.67332	0.492541366115576	-3.39732	0.000680488336448851	0.0076531828267492	DOWN	--
PB.4806	141.705924937537	1.0915189416142	0.405015524379785	2.69500519340754	0.00703875339543632	0.0407520725094573	UP	--
PB.4830	986.843848627138	-1.02527	0.350852685952361	-2.92222	0.00347541702324129	0.0249040701871811	DOWN	arginine/serine-rich protein 1-like [Mizuhopecten yessoensis]
PB.4845	220.880272608957	1.26248164316044	0.36946448566516	3.4170581805381	0.000633017499325727	0.00724805036727957	UP	uncharacterized protein LOC113805486 [Penaeus vannamei]
PB.4857	191.312590058985	1.15890975691682	0.31271000817081	3.70602067933749	0.000210541116474113	0.00325115356759093	UP	ribosomal protein S2, partial [Procambarus clarkii]
PB.487	864.138463958934	-1.05911	0.330741567800112	-3.20221	0.00136375848734247	0.012653562585575	DOWN	cyclic nucleotide gated non-selective ion channel beta 1 [Cancer borealis]
PB.4888	94.4696970163796	1.01184325789331	0.309304696498762	3.27134786295547	0.00107036161508522	0.0106373980269273	UP	--
PB.4892	1245.50056946775	1.89886296143806	0.270894981543199	7.00959076694915	2.39016191117172e-12	1.60783204062132e-09	UP	--
PB.4893	81.6596533244232	1.29319384144393	0.335544171957652	3.85401967764511	0.000116194250566516	0.00210184658629818	UP	--
PB.491	563.697282149314	-1.1103	0.233557850949518	-4.75387	1.99555610804251e-06	9.98984669342398e-05	DOWN	--
PB.4928	193.583755774136	1.38885991537896	0.347510561632904	3.99659771160018	6.42593647895346e-05	0.00133518058538564	UP	--
PB.4951	7643.49527937287	-1.28745	0.286001383972411	-4.50154	6.74630514935882e-06	0.000244479738459761	DOWN	--
PB.4961	35.3437970516752	1.45355363550091	0.535800940149707	2.71286130086814	0.00667050199048967	0.0391678193800547	UP	--
PB.4970	15.2358483223707	1.7232983563884	0.603427039824545	2.85585206272736	0.00429215072797262	0.0289006756464259	UP	--
PB.4984	154.363879946814	1.24696521565678	0.351359048547848	3.54897709568157	0.000386730717534748	0.00506989368188367	UP	--
PB.4999	65.7070664532895	1.41995445518823	0.442222419282794	3.21095085475571	0.00132296558023825	0.0123388895494838	UP	tyrosine-protein phosphatase 99A-like [Penaeus vannamei]
PB.50	707.191413651165	1.15900441654465	0.203416016351146	5.69770481860154	1.21431056906884e-08	1.53760290057506e-06	UP	--
PB.5000	39.6625824727086	1.76482002982967	0.466186336474919	3.78565370056617	0.000153305043225796	0.00260642257824969	UP	--
PB.5001	125.828525294758	-1.06388	0.354055121041572	-3.00484	0.00265722807240457	0.0205605648765567	DOWN	--
PB.5039	228.736	1.05319918944156	0.294502238348361	3.57620096658061	0.000348623685288012	0.00468530822934958	UP	--
PB.506	885.398891316718	1.21640461758397	0.261686402870282	4.64832946703365	3.34634113982355e-06	0.000146409226373662	UP	--
PB.5067	80.437304183675	1.21110879160052	0.393351683162865	3.07894650878884	0.00207733976697979	0.0170414694451246	UP	--
PB.5069	476.617062462809	-1.19314	0.328384264433121	-3.63336	0.000279752576904157	0.00395660576244342	DOWN	--
PB.5075	175.670902689753	-1.17652	0.319933892158976	-3.67737	0.000235646867376634	0.00352749267534731	DOWN	--
PB.5083	1729.49478131414	-1.05076	0.225482448555974	-4.66006	3.16121955988723e-06	0.000140595893070522	DOWN	--
PB.5093	4870.91830884178	1.05599760198058	0.303693908210342	3.47717742579541	0.000506722377542041	0.00622177293684309	UP	--
PB.5095	253.420191276211	-2.26366	0.398051442355253	-5.68686	1.29394172878564e-08	1.61938311940929e-06	DOWN	--
PB.5106	7260.89763528407	-1.24488	0.232882418430776	-5.34552	9.01558433392274e-08	8.36506329189746e-06	DOWN	F-box only protein 33 [Armadillidium vulgare]
PB.5119	500.642735343666	1.20515530281189	0.284431765404451	4.2370629774709	2.26462631786331e-05	0.000603321115325811	UP	--
PB.5158	4364.20638839092	-1.28208	0.252179596317503	-5.08401	3.69553866283975e-07	2.63562714728533e-05	DOWN	--
PB.5169	3978.07470454302	-1.0153	0.275383034974879	-3.68686	0.000227037066882297	0.00342975869760523	DOWN	--
PB.5179	644.74111755327	-1.25316	0.404045020557302	-3.10154	0.00192516586846857	0.0160998914081797	DOWN	CCR4-NOT transcription complex subunit 1-like [Penaeus vannamei]
PB.5184	153.792048897712	1.30300014531529	0.380337348224415	3.4259063733769	0.000612751560119987	0.00710847887976542	UP	--
PB.5200	103.749636148869	-5.45781	1.14982953487777	-4.74663	2.06836257879379e-06	0.00010211828640164	DOWN	--
PB.5201	8558.22513233031	-1.04391	0.255926092818366	-4.07897	4.52359949543928e-05	0.00103370491230176	DOWN	mitogen-activated protein kinase kinase kinase 10-like [Penaeus vannamei]
PB.5206	163.523992874038	2.9392630891698	0.79016947862875	3.71978818299912	0.000199389926114861	0.00312832911774672	UP	--
PB.5212	453.294276659085	-1.01816	0.317164564690054	-3.21019	0.00132647643785328	0.0123609228576752	DOWN	PREDICTED: uncharacterized protein LOC101239591, partial [Hydra vulgaris]
PB.5215	73.003190426092	1.64113855271849	0.631391185646682	2.5992421022438	0.00934298534827168	0.049911866394807	UP	uncharacterized protein LOC111365117 [Spodoptera litura]
PB.5219	5168.82822896813	-1.36853	0.233306637352444	-5.86581	4.46941256161933e-09	7.51629490636076e-07	DOWN	GST [Portunus trituberculatus]
PB.5245	1184.56528234622	-1.16136	0.178864201035576	-6.49296	8.41638387277513e-11	2.66428057713761e-08	DOWN	--
PB.5275	187.865679309673	-1.18389	0.219067915792276	-5.4042	6.50968375459494e-08	6.36942965915503e-06	DOWN	--
PB.5276	2992.74476434748	-1.22784	0.269244280341086	-4.56032	5.10766010674709e-06	0.000200634108499704	DOWN	--
PB.5296	11539.9072068815	-1.10976	0.275211806310264	-4.03238	5.52150642727882e-05	0.00120275328560249	DOWN	uncharacterized protein LOC113809202 [Penaeus vannamei]
PB.5315	866.622462709818	-1.50632	0.477323812989397	-3.15575	0.00160084500892186	0.0141693214070937	DOWN	--
PB.5320	50.5034085040796	1.35672398338813	0.521822428784717	2.59997253576823	0.00932312216570656	0.0498731430762921	UP	--
PB.5331	1232.13552445505	-1.38745	0.157219536635639	-8.82489	1.09567015228119e-18	2.94817446225061e-15	DOWN	--
PB.5336	269.486589201006	1.97042865381037	0.478980141363889	4.11380030954853	3.89198145989402e-05	0.000926756558691137	UP	--
PB.5338	1168.12645161456	-1.16877	0.258049447209508	-4.52923	5.91983350793437e-06	0.000225141936557942	DOWN	--
PB.5349	1046.92293884187	-1.39466	0.329973381569577	-4.22657	2.37280612774957e-05	0.000621374996422593	DOWN	putative protein UBASH3A-like [Penaeus vannamei]
PB.5353	4502.08282260098	1.33060722747853	0.211545068391395	6.2899468070637	3.17574771812986e-10	7.76831197505266e-08	UP	--
PB.5355	791.568342015131	1.19652331441435	0.327651921253105	3.65181229470055	0.000260396189949408	0.00377524118660651	UP	--
PB.5367	59.2273765719607	-1.24258	0.332152662927033	-3.741	0.000183290970470186	0.0029755063577234	DOWN	--
PB.5376	275.684320602998	-1.21086	0.283041162373499	-4.27803	1.88554629045305e-05	0.000524396246101968	DOWN	--
PB.5377	452.655194215772	1.1269397618092	0.293016482420969	3.84599443860007	0.000120064485847636	0.00215375676863017	UP	--
PB.5390	73911.9588940451	-1.04847	0.239013683954951	-4.38663	1.15117869600585e-05	0.000361228463705858	DOWN	--
PB.5397	3757.80936448742	-1.39492	0.217250735704612	-6.42077	1.35585040539045e-10	3.64825447830434e-08	DOWN	--
PB.5410	8560.69147392516	-1.46984	0.321240353670875	-4.57552	4.75031223687571e-06	0.000189345069765502	DOWN	--
PB.544	412.99306473384	1.11522349283632	0.412957201721746	2.7005788691579	0.00692189231457694	0.0403138996511585	UP	--
PB.5448	425.767139635841	-1.08364	0.227426496336085	-4.7648	1.89039919174022e-06	9.64282772545021e-05	DOWN	putative tudor domain-containing protein 1 isoform X3 [Penaeus vannamei]
PB.5459	656.967237330256	1.22247364190613	0.398675719544616	3.06633582627627	0.00216699775147079	0.0175232132224494	UP	hypothetical protein C7M84_017070 [Penaeus vannamei]
PB.5460	103.126414746853	1.4463973239711	0.345108897786979	4.1911330981211	2.77564763447067e-05	0.000711292749757329	UP	microtubule-associated serine/threonine-protein kinase 2-like [Penaeus vannamei]
PB.5462	691.386290658058	1.19779912322237	0.352649163581095	3.39657440573206	0.00068235003500263	0.00765811619054568	UP	--
PB.5474	51.6413284201355	1.55229814807936	0.489197287931517	3.17315362610241	0.00150792710978443	0.0135615302149393	UP	mdm2-binding protein-like [Penaeus vannamei]
PB.5493	1127.4271472902	-1.51374	0.228962308134881	-6.61132	3.80917506831204e-11	1.36660504200808e-08	DOWN	voltage-gated potassium channel subfamily Q member 1 [Cancer borealis]
PB.5526	130.025592742149	1.62087262326274	0.399771249456548	4.05450023098501	5.0241600878497e-05	0.0011126550416775	UP	Mitochondrial carrier-like protein 2 [Penaeus vannamei]
PB.5545	463.68063177699	-1.14305	0.277111553856778	-4.12489	3.70915166674433e-05	0.000891107129222528	DOWN	--
PB.5584	169.925566136689	1.12794103459944	0.352609909072877	3.19883532928826	0.00137983959137435	0.0127368898130036	UP	--
PB.5585	126.051089943262	1.29669676687829	0.36831595520886	3.5206098148612	0.000430555668112961	0.0055167507808331	UP	Major facilitator superfamily domain-containing protein 10 [Penaeus vannamei]
PB.5589	265.426941706778	1.1297986048184	0.314076014072641	3.59721390426554	0.000321643967120887	0.00440439442509174	UP	PREDICTED: RNA-directed DNA polymerase from mobile element jockey-like [Hyalella azteca]
PB.5603	415.785338381589	1.19563904654662	0.353004882138025	3.38703260789216	0.000706529898041962	0.00782343754385354	UP	PREDICTED: uncharacterized protein LOC105850183 [Hydra vulgaris]
PB.5605	129.117941913765	1.44112139376793	0.450694323320881	3.19755834320082	0.00138596371542434	0.0127605880830729	UP	--
PB.5606	499.866412006743	1.48334787634441	0.376359046755933	3.94131053612312	8.10376313078731e-05	0.00159745059664219	UP	--
PB.5629	1412.71336051713	1.24497639908154	0.192896991911444	6.45409960386055	1.08864195523029e-10	3.08343509582727e-08	UP	PREDICTED: epithelial chloride channel protein-like [Hyalella azteca]
PB.5639	36.9220693074818	1.15065711141646	0.434789256041978	2.64647089463813	0.00813365042325474	0.0450089868922832	UP	--
PB.5670	563.636983476759	-1.11578	0.224455370515108	-4.97107	6.65848378677857e-07	4.29133299383819e-05	DOWN	--
PB.5699	284.242575323261	1.16920512236333	0.380701092289734	3.07118930321718	0.00213207928928755	0.017345101580198	UP	--
PB.5701	45.3990812024737	1.06888093430081	0.38328036826693	2.78877036967466	0.00529085644005158	0.0333404495692478	UP	--
PB.5705	1031.40365412889	-1.24095	0.294731579958077	-4.21044	2.54872143474444e-05	0.000661009368726613	DOWN	--
PB.5709	5585.1873316809	-1.28838	0.20549162918024	-6.26973	3.61685750329899e-10	8.46266028434934e-08	DOWN	--
PB.571	52.7568206694005	3.30984004085466	0.779076989676814	4.24841201153649	2.1529117339795e-05	0.000584505193838957	UP	--
PB.5716	1204.97807885852	-1.31663	0.28664239814917	-4.59329	4.36316679963545e-06	0.000177881682819986	DOWN	--
PB.5728	5074.79433861098	-1.2561	0.195799066859078	-6.41524	1.4060270024921e-10	3.67146690253995e-08	DOWN	--
PB.5730	2038.73079832577	-1.39679	0.190364940964172	-7.33744	2.17713446819531e-13	2.13022711647146e-10	DOWN	--
PB.5738	1314.78317533181	1.15069358393892	0.363595341140823	3.16476437879674	0.00155208584082356	0.0138239402038287	UP	--
PB.5749	11.8472807137069	3.07812145942648	0.759778849216686	4.05133870546666	5.09254259844884e-05	0.00112548328515616	UP	protocadherin Fat 3-like [Penaeus vannamei]
PB.5757	201.064196101697	1.11890860101757	0.335252551932902	3.33750957171389	0.000845328102149622	0.00895498657818542	UP	--
PB.5766	14401.8693727098	1.20596157994221	0.301266947885458	4.00296676554349	6.25530921656814e-05	0.00130984227816971	UP	RING finger protein [Eriocheir sinensis]
PB.5771	459.613443207583	-1.03237	0.227856989667562	-4.53077	5.87686840591841e-06	0.000225141936557942	DOWN	--
PB.5772	311.605425750869	1.1330893281531	0.271603857781439	4.17184548632183	3.02142504263767e-05	0.000763370838824161	UP	--
PB.5800	69.5763841766615	1.03216043722623	0.352234950042684	2.93031806497666	0.00338615214143601	0.0244927120284111	UP	--
PB.5808	125.708670105165	-1.07733	0.27769928832037	-3.8795	0.00010467118932658	0.00192577095849911	DOWN	--
PB.5818	141.44574373146	-1.01151	0.278424903759686	-3.63299	0.000280159634760994	0.00395716292510837	DOWN	--
PB.5823	6991.07583918494	-1.11829	0.302272088509426	-3.69963	0.00021591694834975	0.00330570997878857	DOWN	uncharacterized protein LOC113811522 [Penaeus vannamei]
PB.5834	955.361996342567	-1.04519	0.224483649801985	-4.65598	3.22438420188694e-06	0.000142815008909091	DOWN	endonuclease-reverse transcriptase-like protein, partial [Scylla paramamosain]
PB.5841	292.402050449069	1.12585187910654	0.262926285652069	4.28200579608988	1.85216156481691e-05	0.000519135805263655	UP	uncharacterized protein FJT64_008443 [Amphibalanus amphitrite]
PB.5855	4036.22826018101	-1.23451	0.253008256033073	-4.87933	1.064461440589e-06	6.02989393950493e-05	DOWN	--
PB.5860	193.447826689649	1.35910799867584	0.478551149197388	2.84004750788979	0.0045106815618646	0.0298759788617531	UP	--
PB.5880	100.222356954999	1.08159084791941	0.399820664239116	2.70518996304941	0.00682653390312847	0.0398935520259496	UP	exonuclease 1-like [Penaeus vannamei]
PB.5901	16685.993543044	-1.01524	0.334626031092309	-3.03396	0.0024136278307566	0.0190593370083883	DOWN	--
PB.5904	287.088560328645	1.02405152590822	0.250060781667649	4.0952104487511	4.21785076382492e-05	0.000986885386327123	UP	--
PB.5916	1155.35137328864	-1.20256	0.208196406319676	-5.7761	7.64533882251595e-09	1.17552545352485e-06	DOWN	--
PB.5917	2697.85800801316	-1.11653	0.273978557234861	-4.07524	4.59675479286551e-05	0.00104598037707424	DOWN	--
PB.593	186.285787380104	-2.57181	0.559225281520888	-4.59888	4.24775107062314e-06	0.000173834771000444	DOWN	--
PB.5934	622.173204438152	1.15977169216774	0.362951373127685	3.19539138858621	0.00139641330522461	0.0128299462399823	UP	glycerol-3-phosphate phosphatase-like [Penaeus vannamei]
PB.5936	3386.50720653071	1.28043350523336	0.372896632129501	3.43374918116364	0.000595294762383532	0.00695673998646466	UP	hypothetical protein CAPTEDRAFT_201518 [Capitella teleta]
PB.596	5153.74592271363	-1.13112	0.30292297755158	-3.734	0.000188460930946276	0.00304565315281497	DOWN	hypothetical protein HAZT_HAZT005313 [Hyalella azteca]
PB.5962	46.8371541543082	1.12388314996451	0.343814886864639	3.26886121835377	0.00107981250419337	0.010701677700399	UP	--
PB.5969	115.122004775482	1.68551300686372	0.44768111294094	3.76498574128161	0.000166558586549597	0.00274528341046449	UP	--
PB.5972	53.0066740880688	1.31765838648817	0.382111301242218	3.4483627733714	0.000563995975560804	0.00667064690655047	UP	--
PB.5989	28.4859524471701	2.10955393931321	0.647929038106648	3.25584101845112	0.00113057037108822	0.0110420407477518	UP	formin-like protein 14 [Penaeus vannamei]
PB.5996	132.653722560757	1.69532897119439	0.310692857402335	5.45660748486088	4.85317545238636e-08	4.92780447113532e-06	UP	--
PB.602	42.5849012706298	1.31814486210532	0.448102798420047	2.9416126539556	0.00326508056741666	0.0237606911069003	UP	--
PB.6048	110.759852245002	-1.90311	0.536642874163578	-3.54632	0.000390657162507554	0.00510892228440924	DOWN	--
PB.6066	1524.35653922382	1.2081440254645	0.353868199517241	3.41410736289016	0.000639913538827849	0.00729596336695354	UP	--
PB.6067	784.948894649107	1.48782945816927	0.37803380996577	3.93570474107592	8.29529089798018e-05	0.0016086885754047	UP	putative protein tilB-like isoform X1 [Penaeus vannamei]
PB.6068	1990.62246722338	1.62724500524438	0.338366354518047	4.8091217803323	1.51594834850286e-06	7.92046217229914e-05	UP	--
PB.6069	1571.0181485781	1.06499155615004	0.341921605743827	3.11472436447303	0.00184116872136635	0.0155755854004599	UP	PREDICTED: RNA-directed DNA polymerase from mobile element jockey-like, partial [Papilio xuthus]
PB.6103	955.614757949863	1.2485459181205	0.318330655853638	3.92216676327448	8.77562177231889e-05	0.0016777472136311	UP	--
PB.6106	721.072308867814	1.51326952658906	0.457175998111467	3.31003712539629	0.000932835975783011	0.00964468165932041	UP	--
PB.6122	15856.0481178875	1.00426522453588	0.259294399144658	3.87306948336977	0.000107473170956749	0.00197058558604342	UP	--
PB.6127	344.339849581802	1.43753224975637	0.381502334410353	3.76808244693499	0.000164506373990489	0.00272816965063117	UP	--
PB.6135	323.011498756178	3.44420906128871	0.483892430000223	7.11771635131205	1.09729895992616e-12	8.43587764691807e-10	UP	--
PB.6153	179.940775693426	1.19777594582054	0.359958566561221	3.32753838105094	0.000876169188254455	0.00921819058962141	UP	unnamed protein product, partial [Callosobruchus maculatus]
PB.6162	180.875233581513	1.20772245044424	0.387849629882025	3.11389352314607	0.00184636107782884	0.0155984178027251	UP	--
PB.6164	121.296128843169	1.12645360425843	0.336926044160102	3.34332600219875	0.000827805887142538	0.00881273468181517	UP	--
PB.6170	91.8183379707454	1.06688069763625	0.290918400105557	3.66728504367252	0.000245139476190442	0.00364032713381671	UP	--
PB.6181	16.7567039590687	2.79561936645122	0.758093783967668	3.68769593627277	0.000226293830928308	0.00342975869760523	UP	transforming acidic coiled-coil-containing protein 3-like, partial [Penaeus vannamei]
PB.6202	127.765180639452	1.37339970632098	0.292659137892799	4.69283042453319	2.69450832863461e-06	0.000125984504660874	UP	--
PB.6220	287.120298035921	1.87181338119919	0.541203431024924	3.45861329381149	0.000542963862931091	0.00650770607653378	UP	--
PB.6227	104.757881474681	1.75083385263073	0.54729178455701	3.19908667009846	0.00137863716347699	0.0127368898130036	UP	--
PB.6228	80.6022653888088	1.64584168020856	0.47685182005313	3.4514740449668	0.000557533378077147	0.0066306428157396	UP	--
PB.6237	163.873283480157	1.32260978327732	0.257188486072088	5.14256996289719	2.71005469327656e-07	2.06867508253444e-05	UP	--
PB.6243	98.9911378010258	1.11916047816722	0.424711253334706	2.63510907558936	0.00841102496047658	0.0461884075606941	UP	--
PB.6248	22.5730740286296	1.9346122643402	0.66733188330311	2.89902567634622	0.00374324238790384	0.0262518110396707	UP	--
PB.6263	3262.19876954971	-1.01243	0.377798859814937	-2.67982	0.0073661282609267	0.0421710842938053	DOWN	disco-interacting protein 2-like isoform X2 [Penaeus vannamei]
PB.6271	109.81347932731	1.46967896403667	0.374734229085949	3.9219234592514	8.78448997127263e-05	0.0016777472136311	UP	--
PB.6306	388.092400572732	1.26653097999314	0.319338575220871	3.96610706713759	7.30560554576941e-05	0.00148358929224747	UP	--
PB.6355	379.435941675225	1.2334107981604	0.242339158936222	5.08960583825831	3.58808551458058e-07	2.59184995929066e-05	UP	PREDICTED: single-stranded DNA-binding protein 3-like isoform X1 [Hyalella azteca]
PB.6359	8471.10705263038	1.15226939559365	0.365163153891316	3.15549195836061	0.00160227683178945	0.014170341446631	UP	hypothetical protein C7M84_000204 [Penaeus vannamei]
PB.6364	550.427580400701	1.07610155748229	0.397798100794553	2.70514503546627	0.00682745729181447	0.0398935520259496	UP	MKI67 FHA domain-interacting nucleolar phosphoprotein-like, partial [Penaeus vannamei]
PB.6383	85.6839554666154	-1.53255	0.577649329264353	-2.65307	0.00797629000324978	0.0444400501653899	DOWN	--
PB.6411	2375.37838383388	-1.3707	0.35038067819579	-3.91204	9.15184322972837e-05	0.00172809278388713	DOWN	--
PB.6426	4403.20692674236	-1.12891	0.277362294156288	-4.07017	4.69791698028574e-05	0.00106226219451293	DOWN	--
PB.6433	279.506569317032	-1.99929	0.372197324653008	-5.3716	7.80424999455752e-08	7.3681704115283e-06	DOWN	hypothetical protein C7M84_020213 [Penaeus vannamei]
PB.6452	694.213964695944	-1.07561	0.309271867459409	-3.47787	0.000505418933867289	0.00621694169738701	DOWN	--
PB.6466	901.681073929321	-1.16316	0.257584012524857	-4.51565	6.31219970932415e-06	0.000231871008435003	DOWN	--
PB.6467	739.618675436417	-1.06664	0.224015327631838	-4.76145	1.92203995379252e-06	9.71216714679292e-05	DOWN	SPARC-related modular calcium-binding protein 1-like [Penaeus vannamei]
PB.6474	624.987830470926	1.16636528533412	0.251606533213076	4.63567169913815	3.55780259962474e-06	0.000152560276413391	UP	synaptic functional regulator FMR1-like [Penaeus vannamei]
PB.6490	16875.7666606784	-1.72282	0.175852534718575	-9.79694	1.16050733963511e-22	6.24527024824633e-19	DOWN	--
PB.65	5420.39061861515	1.03190118859193	0.310383916083655	3.32459620205905	0.00088546678732485	0.00929783320192913	UP	--
PB.651	4286.3224891721	-1.10183	0.317172773002851	-3.47392	0.000512912930953292	0.00624488899983064	DOWN	--
PB.6516	7589.37135494154	-1.10303	0.246167943134678	-4.48079	7.43666006183374e-06	0.000259449681923802	DOWN	--
PB.6601	47.4591048549006	1.47111273631459	0.512253918675907	2.87184281599481	0.00408085890840878	0.0278024514795991	UP	transmembrane protein 184C-like [Penaeus vannamei]
PB.6602	37.2293052114196	1.3805811940115	0.397090489788677	3.47674202609641	0.000507545910856474	0.00622177293684309	UP	--
PB.6636	789.860984778201	1.43542530101824	0.314591849951191	4.56281782646611	5.04716062026559e-06	0.000198983845259775	UP	--
PB.6640	43.1198705777934	1.23103611443407	0.438933514543175	2.8046072437993	0.00503779252233696	0.032255657892869	UP	--
PB.6690	77.2959675028826	1.16423055585793	0.380866703650419	3.05679269072186	0.00223718944306454	0.0179158258747795	UP	--
PB.67	205.872097521508	1.19973350931875	0.392885968168268	3.0536430580919	0.00226080900021911	0.0180646527612162	UP	wiskott-Aldrich syndrome protein homolog [Penaeus vannamei]
PB.6712	11935.4035769377	-1.40997	0.169880037523379	-8.2998	1.04283409213131e-16	1.40300291670116e-13	DOWN	--
PB.6729	1167.89634160012	-1.55044	0.299250537925414	-5.18107	2.2061821551481e-07	1.73322179093861e-05	DOWN	--
PB.6731	105.985383506655	1.48849429953321	0.498710833820052	2.98468410668275	0.00283871314958369	0.021516246217584	UP	muscle M-line assembly protein unc-89-like [Penaeus vannamei]
PB.6742	475.572857042176	1.13712346293114	0.328778891192543	3.45862673484474	0.000542936770620763	0.00650770607653378	UP	hypothetical protein C7M84_017541 [Penaeus vannamei]
PB.6802	10167.9519015081	-1.57754	0.421095825791963	-3.74628	0.000179479223882278	0.00291802852967516	DOWN	uncharacterized protein LOC113828303 [Penaeus vannamei]
PB.683	259385.519795571	-1.18769	0.367788666016486	-3.22926	0.00124111090816087	0.0118108547343372	DOWN	--
PB.6833	248.848152291491	1.07606910408769	0.214413368941242	5.01866609065119	5.20314971807931e-07	3.44212284425466e-05	UP	ankyrin repeat domain-containing protein SOWAHA-like [Penaeus vannamei]
PB.6841	53.5932863758764	1.28683772378518	0.355129497714104	3.62357318124316	0.000290560943045787	0.00405617046692841	UP	hypothetical protein C7M84_013965 [Penaeus vannamei]
PB.6846	765.930354936198	-1.13478	0.245367338666171	-4.62482	3.74929966980956e-06	0.000158352811631462	DOWN	multiple C2 and transmembrane domain-containing protein-like isoform X6 [Penaeus vannamei]
PB.6847	498.374356422538	1.06273946602652	0.242741450072627	4.37807167135464	1.19733979049012e-05	0.000368315215922016	UP	mannose-1-phosphate guanyltransferase beta-like [Penaeus vannamei]
PB.6860	2792.27461576778	-1.01523	0.239720555735923	-4.23505	2.28504631518463e-05	0.00060576240123971	DOWN	--
PB.6865	248.979244716179	-1.13484	0.394996700834667	-2.87302	0.00406562390957804	0.0277830540563736	DOWN	ovary development-related protein [Eriocheir sinensis]
PB.6871	56.3166905195575	1.22747687303438	0.386103268196788	3.17914137004601	0.00147712030063573	0.0134049290014691	UP	--
PB.6875	827.327916033874	-1.34652	0.275384738895903	-4.8896	1.01040509094208e-06	5.8155026704864e-05	DOWN	--
PB.6882	38.2968101061627	1.59055439543173	0.454567803420895	3.49904763043456	0.000466923164132949	0.00581701359443096	UP	--
PB.6889	62.8803351405983	1.09145244826433	0.378430160128025	2.88415819683897	0.00392461544574629	0.0271352833567825	UP	--
PB.6896	7683.80318198611	-1.11659	0.206091337122225	-5.41795	6.02853220879313e-08	6.00787890400375e-06	DOWN	ankyrin repeat and LEM domain-containing protein 2-like isoform X2 [Penaeus vannamei]
PB.6909	702.227302386136	-1.05657	0.358802179624901	-2.94471	0.00323254079332532	0.0236422282104575	DOWN	--
PB.691	101841.322575091	-1.05819	0.370842219709221	-2.85348	0.00432428605273413	0.0289802557818041	DOWN	--
PB.6919	1622.56593874342	1.04119229895665	0.339443215793068	3.06735339082864	0.00215963371334316	0.0174809620413566	UP	unnamed protein product [Mytilus coruscus]
PB.6921	3483.96112628196	-1.002	0.216529701115802	-4.62753	3.70049447060739e-06	0.000158049293599791	DOWN	--
PB.694	465.311880091662	1.37854764335463	0.338980679573647	4.06674399581857	4.76745659465645e-05	0.00106900281933932	UP	uncharacterized protein LOC113805100 [Penaeus vannamei]
PB.6944	2661.11306977569	1.39727784396605	0.275828041682933	5.06575703993226	4.06780472901713e-07	2.82463111602654e-05	UP	LOW QUALITY PROTEIN: chaoptin-like [Penaeus vannamei]
PB.6950	26.1541510490454	1.40244940669779	0.478837900394337	2.92886048815859	0.00340207082165376	0.0245583422223068	UP	--
PB.699	155.869788178655	1.18565	0.321156514978009	3.69179994092969	0.000222672592421799	0.00338985164389792	UP	--
PB.70	580.318468380472	1.21535992238219	0.460580874887121	2.6387546436444	0.00832111806813782	0.0458342854490109	UP	--
PB.701	101.183637281672	1.85249841865015	0.410621763421912	4.51144723361074	6.43868015752458e-06	0.000234913608594702	UP	--
PB.7020	486.291775579138	2.59141958388233	0.663212171124713	3.90737639734152	9.33037447633783e-05	0.00175564371483958	UP	uncharacterized protein LOC100890721 [Strongylocentrotus purpuratus]
PB.704	379.534546204275	1.24391664596647	0.328921546049252	3.78180347534975	0.000155696261041204	0.00262247082564395	UP	--
PB.7055	23.6062784842672	2.74677975871472	0.968088696128724	2.83732241652938	0.00454936462686011	0.0300393498424992	UP	--
PB.7056	2637.37192057825	1.84011160642207	0.418457205808915	4.39737105940134	1.09569936436258e-05	0.000347876467806325	UP	--
PB.7063	237.402981487463	-1.29396	0.446873777568226	-2.89558	0.00378456830428354	0.0264452481777016	DOWN	--
PB.7070	1324.06174021177	-1.10743	0.233756681464338	-4.73754	2.16330418265705e-06	0.000104881274405125	DOWN	--
PB.7102	1070.05132985115	-1.03152	0.217651702711576	-4.7393	2.14455685694867e-06	0.000104881274405125	DOWN	--
PB.7107	115.963123985712	1.14685000756347	0.434353948227926	2.64035819690918	0.00828184427421359	0.0456646977066398	UP	silent information regulator 7 [Gecarcinus lateralis]
PB.7113	882.955303484612	1.39451171218109	0.312983606182957	4.45554234992717	8.36813740799743e-06	0.000284120703224847	UP	Reverse transcriptase domain [Trinorchestia longiramus]
PB.7117	330.058793828854	-1.5481	0.487912538899758	-3.17291	0.00150918823627791	0.0135615302149393	DOWN	--
PB.7126	180.745388190673	-1.19661	0.261080268987062	-4.58332	4.57647338040309e-06	0.000185175124034881	DOWN	N-lysine methyltransferase KMT5A-B-like [Penaeus vannamei]
PB.7133	260.610904931896	1.21360074964781	0.24773626735133	4.89876093889286	9.64428979519103e-07	5.64138538400223e-05	UP	unnamed protein product [Mytilus coruscus]
PB.7145	174.935902851375	-1.41709	0.33131479157077	-4.27717	1.89287493861242e-05	0.000525077653718698	DOWN	reverse transcriptase [Apostichopus japonicus]
PB.717	2927.05909037231	1.09440543973603	0.287823857729812	3.80234442123064	0.000143333275484681	0.0024800370476123	UP	--
PB.7174	261.599369319476	1.11102966784798	0.34896342482103	3.18379975900851	0.00145355525799635	0.013224526831627	UP	--
PB.7191	7502.26618278987	-1.14803	0.378317136738928	-3.03457	0.00240877596414418	0.0190486459664874	DOWN	--
PB.7204	192.948311967074	1.6547466068023	0.437239573044732	3.78453074427691	0.000153998870532024	0.0026098405634498	UP	--
PB.7222	66.0627483981631	1.56643306353913	0.543872759100441	2.88014620575958	0.00397490793855681	0.0273018086424295	UP	hypothetical protein BSL78_00982 [Apostichopus japonicus]
PB.7235	2108.87703758272	-1.10777	0.237499048557331	-4.6643	3.09664140803988e-06	0.000138295234334993	DOWN	--
PB.7236	1275.33426999295	1.04401561418865	0.392412497908958	2.66050551333579	0.0078023449858269	0.0437557772653492	UP	--
PB.7238	612.333565835392	1.34267794094681	0.302492700278669	4.43871187539361	9.0498868725602e-06	0.000296963208565139	UP	--
PB.7242	61.3065317741169	22.6717946955485	4.24793706132789	5.33713055731135	9.44290474045763e-08	8.63934361877446e-06	UP	nucleolar transcription factor 1-like isoform X1 [Onthophagus taurus]
PB.7246	1909.51915869086	-1.23834	0.191810701336749	-6.45605	1.07472945713866e-10	3.08343509582727e-08	DOWN	--
PB.7248	301.800181236356	-1.02406	0.24918057109571	-4.10972	3.96132164057583e-05	0.000940625708045561	DOWN	PREDICTED: RNA-directed DNA polymerase from mobile element jockey-like, partial [Papilio xuthus]
PB.7265	399.706297569861	1.05336636929709	0.392227871446387	2.68559795460908	0.00724001490902078	0.041614735137627	UP	kynurenine/alpha-aminoadipate aminotransferase, mitochondrial-like [Penaeus vannamei]
PB.7280	7383.73775983795	-1.46727	0.436541987438457	-3.36111	0.000776289211463008	0.00841409947933168	DOWN	hypothetical protein EGW08_023775 [Elysia chlorotica]
PB.7286	319.810701181588	1.34460032605191	0.275762006174686	4.87594482178286	1.08288877779475e-06	6.10216330649472e-05	UP	--
PB.7292	156.454006420305	1.07853326097152	0.218639352787619	4.93293291999078	8.10039803213602e-07	4.95024233333123e-05	UP	mucin-12-like [Penaeus vannamei]
PB.7299	664.691061371911	1.02266905195105	0.267266121247134	3.82640735450871	0.000130027054072519	0.00230177826148441	UP	--
PB.7301	600.932507681033	1.09280351252403	0.241475653241759	4.52552254379844	6.02464584695934e-06	0.000225724516711625	UP	--
PB.7305	267.118963260862	3.09746583516981	0.625923578642197	4.94863261404703	7.47366618797918e-07	4.70403913340467e-05	UP	--
PB.7332	2981.30780765342	1.11002614871108	0.216657185673036	5.12342180234103	3.0004011221569e-07	2.21915824065312e-05	UP	--
PB.7339	3221.03154941702	-1.09171	0.180728144532833	-6.04059	1.53548665908208e-09	3.00480780212735e-07	DOWN	--
PB.7346	984.706358768432	1.5443436303001	0.332410709826629	4.64589011318426	3.38613222113179e-06	0.000147550368809884	UP	Tigger transposable element-derived protein 1 [Araneus ventricosus]
PB.7351	3996.0542326087	-1.62904	0.506442055787109	-3.21664	0.0012970240729891	0.0122133596654258	DOWN	beta-actin [Scylla paramamosain]
PB.7366	3071.24145331262	1.55585675506755	0.349840568550607	4.44733085563371	8.69438711749057e-06	0.000289714206023378	UP	dnaJ homolog subfamily C member 8-like [Penaeus vannamei]
PB.7378	839.591772820926	-1.1719	0.410194502542816	-2.85695	0.00427738354228607	0.0288274759333907	DOWN	phosphoglucomutase-2-like [Penaeus vannamei]
PB.7406	356.289917671866	1.65633259789189	0.427098829132341	3.87810147186956	0.000105274808918742	0.00193357127712016	UP	--
PB.7432	2433.31905712826	1.02725308783776	0.297758921333925	3.44994898300877	0.000560692502931549	0.0066593033225934	UP	--
PB.7433	438.325492318652	1.21520623280345	0.301088766608494	4.03603975828027	5.4361007992872e-05	0.0011892022947709	UP	--
PB.7435	1592.45963340888	1.09261507955212	0.231662606638632	4.7164067408448	2.40046320010025e-06	0.000114362933737383	UP	uncharacterized protein LOC113826044 [Penaeus vannamei]
PB.7454	178.672142619739	-1.06327	0.280477088189291	-3.79095	0.000150073427532952	0.00256794960339771	DOWN	uncharacterized protein LOC113805386 [Penaeus vannamei]
PB.7457	36517.0961286774	-1.10532	0.239934900875686	-4.60675	4.09013741223507e-06	0.000168023469343077	DOWN	uncharacterized protein LOC113829986 [Penaeus vannamei]
PB.7479	2088.77539243098	1.13665078571202	0.298528191331789	3.80751573458178	0.000140369810506889	0.00244071126088151	UP	Protein CBG27393 [Caenorhabditis briggsae]
PB.7486	272.002630549281	1.45805388547828	0.354375261156568	4.1144347399411	3.88129342188012e-05	0.000926756558691137	UP	PREDICTED: protein turtle-like [Hyalella azteca]
PB.7500	57.7166650887961	1.08299437329479	0.360254651764708	3.00619122609448	0.00264542575253053	0.020498716612301	UP	--
PB.7508	338.104112657721	1.05654848236738	0.369714141290042	2.85774	0.00426664047478149	0.028809191612342	UP	--
PB.7510	1050.53333875456	-1.02787	0.179444533048006	-5.72804	1.01597068094819e-08	1.35755568118371e-06	DOWN	cytoplasmic polyadenylation element-binding protein-like isoform X2 [Penaeus vannamei]
PB.7512	1839.10000782345	-1.58675	0.363595861350644	-4.36405	1.27673592063218e-05	0.000386929396950495	DOWN	putative PDZ and LIM domain protein Zasp [Penaeus vannamei]
PB.7554	71.7405464486197	1.9032308372041	0.585563780235182	3.25025368959757	0.00115302101231125	0.011200329562731	UP	hypothetical protein FJT64_023169 [Amphibalanus amphitrite]
PB.756	429.713577504062	-1.00358	0.323252450425982	-3.10464	0.00190511792161926	0.0159694580922025	DOWN	putative Pre-mRNA-splicing factor ATP-dependent RNA helicase prp43 [Penaeus vannamei]
PB.7563	368.620044950376	1.68586336681493	0.448687026356072	3.75732585919936	0.00017173879956531	0.0028220224423228	UP	Actin-related protein 5 [Armadillidium nasatum]
PB.7566	171.605732617134	1.90380920038599	0.444460248694441	4.28341838438476	1.84043627746164e-05	0.000518452157154944	UP	--
PB.7585	46.2798520280666	1.4839918470304	0.53208502420372	2.78901261927308	0.00528690049559633	0.0333350380984788	UP	--
PB.7620	160.806147153921	1.01118839955948	0.355870745422269	2.84144851063726	0.0044909103267997	0.0297633422705328	UP	dual specificity protein kinase splA-like [Penaeus vannamei]
PB.7638	377.25796894605	1.15239789272157	0.315983373639181	3.64702066266779	0.000265298597705432	0.0038188781254135	UP	--
PB.7655	248.824105567136	1.11551507422605	0.335701877733428	3.3229336748359	0.000890760909961105	0.00932612808746242	UP	--
PB.7656	136.465809571939	1.33684885219262	0.364768660841871	3.66492244456315	0.000247413545374749	0.00364782464228552	UP	--
PB.7659	366.893857196345	1.1274131824849	0.30068767737521	3.74944923691726	0.000177223365114545	0.00289446901172663	UP	--
PB.7664	87.5878418732657	1.19110349226404	0.293584008381787	4.05711298387575	4.96830507365287e-05	0.00110632429526613	UP	PREDICTED: uncharacterized protein LOC105267361 [Fopius arisanus]
PB.7669	355.618	1.22678001574807	0.209768768952179	5.84824910722408	4.96774217870421e-09	7.98027001035723e-07	UP	putative eukaryotic translation initiation factor 2 subunit 3 [Penaeus vannamei]
PB.7679	1711.75649793711	1.03515607175308	0.349794980916226	2.95932225511547	0.00308316503985088	0.0227871012772	UP	--
PB.7680	56.7682480040052	1.33567575188382	0.414627250441212	3.22138921275073	0.0012757077295155	0.0120654150200135	UP	LOW QUALITY PROTEIN: A disintegrin and metalloproteinase with thrombospondin motifs 3-like [Penaeus vannamei]
PB.7690	262.855172252691	-1.05602	0.235754661894882	-4.4793	7.4887137175261e-06	0.000260003308844301	DOWN	--
PB.7694	877.195739975505	-1.06253	0.258564172056524	-4.10935	3.96770483557265e-05	0.000940625708045561	DOWN	--
PB.7696	303.469	-1.20941	0.295053031142025	-4.09895	4.15028609344945e-05	0.000975317231960621	DOWN	--
PB.7697	104.611668920417	1.31372008848728	0.49744626948878	2.64092861694867	0.00826791374291184	0.0456112535186879	UP	--
PB.773	157.736842723543	1.58859972449106	0.401865864919295	3.95305962304136	7.71582011044395e-05	0.00153688421599908	UP	--
PB.7737	834.559586793334	1.03964137278382	0.330915953830295	3.1417082215292	0.00167965329423781	0.0146263012992569	UP	--
PB.7746	1251.78853634183	-1.24921	0.245087194457633	-5.09702	3.45050911543769e-07	2.50931281144972e-05	DOWN	unnamed protein product [Sparganum proliferum]
PB.7749	257.911715485436	-1.58815	0.572543137790289	-2.77385	0.00553968703427053	0.0345044279802394	DOWN	--
PB.7791	2262.15702872548	1.31854367183011	0.442495866202812	2.97978754727116	0.00288448362977379	0.0217864542507055	UP	--
PB.7792	7398.87357224308	1.98474350428014	0.490917665696352	4.04292540881543	5.27884178571787e-05	0.0011571522228041	UP	--
PB.7813	1578.00497653788	-1.29147	0.432112003658986	-2.98873	0.00280136567379618	0.0213534693676121	DOWN	--
PB.7848	211.053501676446	2.56137819123495	0.726460935835926	3.52583059168573	0.000422156918867709	0.00545298453377564	UP	autophagy-related protein 16-like [Penaeus vannamei]
PB.7865	82.989913703779	2.08210441342392	0.55441842500682	3.75547478134102	0.000173013182655426	0.00283862939774443	UP	--
PB.7868	496.974395154377	2.05517667663821	0.470589662342173	4.36723719430934	1.25828057891003e-05	0.000383650817869933	UP	putative RNA-directed DNA polymerase from mobile element jockey-like [Apostichopus japonicus]
PB.7874	139.988956112838	-1.09082	0.384582755160099	-2.83636	0.00456306345065047	0.0300442695370219	DOWN	hypothetical protein Avbf_02462 [Armadillidium vulgare]
PB.788	133.398121134019	1.00952537370578	0.32513499044076	3.10494226517192	0.00190316169117727	0.015965494374233	UP	--
PB.789	149.594539402112	1.27488630736716	0.384853140670473	3.31265662830792	0.000924143634919657	0.00957320302467783	UP	--
PB.7919	1951.75412486322	1.28482678750942	0.254962641807151	5.0392746890395	4.67299392996922e-07	3.18325529545941e-05	UP	uncharacterized protein LOC113227390 [Hyposmocoma kahamanoa]
PB.7922	81.5746724167761	1.06958268917262	0.315483851509013	3.3902929866509	0.0006981796256096	0.00777094861472195	UP	--
PB.7929	234.911889403612	1.31504350942937	0.353004437107078	3.72528889496783	0.00019509166271078	0.00309260409923932	UP	Transferrin [Penaeus vannamei]
PB.7938	443.058859793654	1.19014253343905	0.245080411050462	4.85613080351006	1.1970164586588e-06	6.53984169773842e-05	UP	--
PB.7945	374.771298338795	1.62299070067981	0.485009303714468	3.34630838676712	0.000818952590948013	0.00875311493185051	UP	--
PB.7975	350.101424096236	-1.85127	0.344002142790527	-5.38156	7.38419135287552e-08	7.09607602955351e-06	DOWN	sulfotransferase family cytosolic 1B member 1-like [Daphnia magna]
PB.7988	263.871097665711	1.33091131500183	0.45316293371391	2.93693772368872	0.00331470661315132	0.0240839615322765	UP	hypoxia inducible factor 1 beta [Scylla paramamosain]
PB.8051	776.464166347772	1.01532322421706	0.258098721061672	3.93385608437189	8.35938465698924e-05	0.00161820246516502	UP	--
PB.8060	2193.83691646525	-1.50172	0.36793948150826	-4.08144	4.47574203731425e-05	0.00102713031018365	DOWN	GABA receptor beta type 3, partial [Cancer borealis]
PB.8067	3289.22074505459	-1.40788	0.217147880359785	-6.48352	8.96068962371463e-11	2.75554006914402e-08	DOWN	--
PB.8084	119.152815790411	1.32236840813376	0.394506967619143	3.3519519721395	0.000802439382493316	0.00864530037414971	UP	cytosolic Fe-S cluster assembly factor nubp1-like [Penaeus vannamei]
PB.8089	348.01203239055	1.19932735224474	0.280497946713908	4.27570813367838	1.90530702950742e-05	0.000527167597907156	UP	--
PB.8123	294.467083481556	-1.26381	0.259528260316879	-4.86965	1.11798613390827e-06	6.20251791714162e-05	DOWN	--
PB.8125	1300.32639759877	-1.0223	0.289138972879965	-3.53567	0.000406739556328543	0.00530634890274437	DOWN	--
PB.813	112.319921905646	1.48529100331658	0.472551231131895	3.14313222665591	0.00167150314973919	0.0146025879875348	UP	protein MEMO1-like [Penaeus vannamei]
PB.8134	801.957787135936	1.24423883015929	0.276972000672033	4.49229101548288	7.04610492913289e-06	0.000252790757840858	UP	--
PB.8136	1032.49656690738	-1.11488	0.319227989155843	-3.49242	0.000478673143770143	0.00594228263713732	DOWN	hypothetical protein BSL78_06469 [Apostichopus japonicus]
PB.8144	103.337625376906	1.19717596243876	0.377203342572332	3.17382119223716	0.00150446341418512	0.0135615302149393	UP	putative neural-cadherin, partial [Penaeus vannamei]
PB.8160	210.125118675283	-3.86803	1.03770222237877	-3.7275	0.000193388653763068	0.00307862002307894	DOWN	--
PB.8161	28323.9339213713	-2.56437	0.579509086479848	-4.42507	9.64125802341936e-06	0.000314451091230493	DOWN	uncharacterized protein LOC113817438 [Penaeus vannamei]
PB.8163	14760.7744982132	-3.51801	0.850960894273835	-4.13417	3.56244679439366e-05	0.000865521779865892	DOWN	--
PB.8166	26.8947689903501	-5.19105	1.59478966894095	-3.25501	0.00113389022581485	0.0110644247510836	DOWN	uncharacterized protein LOC113810129 [Penaeus vannamei]
PB.8167	18.5677216719479	-3.28503	1.24799615210244	-2.63225	0.00848222516838678	0.0463626209210098	DOWN	putative cyclin-dependent serine/threonine-protein kinase DDB_G0272797/DDB_G0274007 [Penaeus vannamei]
PB.8168	17104.0277143653	-3.99265	0.545826841394036	-7.31487	2.57627689436399e-13	2.3107056845033e-10	DOWN	cyclin-dependent kinase 10-like [Penaeus vannamei]
PB.8172	1332.14194426706	-1.13441	0.252913915170903	-4.48536	7.27908048444597e-06	0.000255987452812111	DOWN	--
PB.82	508.303402837482	-1.47517	0.280862385933159	-5.2523	1.5020843007916e-07	1.26304166636094e-05	DOWN	--
PB.8231	32.727650716161	1.43420316791713	0.454854170114346	3.15310546137585	0.00161543433876767	0.0142515735968495	UP	--
PB.8263	1526.87284811463	-1.07558	0.229352724136453	-4.68961	2.73720841718073e-06	0.000126985233595329	DOWN	--
PB.8276	15.6270691723426	1.86895538066986	0.700297959219056	2.66880026718063	0.0076122702863575	0.0431215079431925	UP	--
PB.8279	857.07216392013	1.10816560397556	0.246661644830995	4.49265472438911	7.03407783886116e-06	0.000252790757840858	UP	--
PB.8285	804.859639548311	-1.86501	0.576924817795981	-3.23267	0.00122640507770217	0.0117019484497415	DOWN	--
PB.8315	3647.87404931173	-1.03794	0.262043736678099	-3.96093	7.46575801228214e-05	0.0015104126595149	DOWN	serine/arginine repetitive matrix protein 2-like [Penaeus vannamei]
PB.8331	401.794411513591	1.24575345927491	0.289261771808471	4.30666469159208	1.65734545930063e-05	0.0004782308090738	UP	--
PB.834	2573.57949436092	-1.07136	0.360351415169306	-2.97309	0.00294820715286625	0.0220511143754687	DOWN	Peroxidase [Penaeus vannamei]
PB.8394	30.4622389371706	1.6472946933892	0.604775328523679	2.72381265520607	0.0064533101492485	0.0382261844448881	UP	--
PB.8412	649.891112962576	1.17648389595514	0.368371873844794	3.19373974911785	0.00140442665439691	0.0128864825927314	UP	--
PB.843	17.4899403307462	2.05164531901119	0.719663042713224	2.85084157062758	0.00436036893554255	0.029185728142565	UP	hypothetical protein C7M84_017027 [Penaeus vannamei]
PB.8437	57.8929078291159	1.24495492259592	0.44099440119512	2.82306287613181	0.00475672418704305	0.0309719433908919	UP	--
PB.8443	173.605448827769	5.94441433087528	1.73863311203563	3.41902	0.000628480437166739	0.00721857737944165	UP	--
PB.8451	650.164007234934	-1	0.249790006445535	-4.00337	6.24459687700529e-05	0.00130984227816971	DOWN	--
PB.8508	554.68878816853	1.09032844300823	0.18992630140204	5.7407975354619	9.42316987226878e-09	1.30027663250293e-06	UP	--
PB.8524	32.222191248163	1.78898587278931	0.57289088475022	3.12273405007885	0.00179179576516051	0.0152813770367849	UP	Transcription factor IIS N-terminal [Trinorchestia longiramus]
PB.8547	18.7043573488586	2.07443645572901	0.734781767413487	2.82320077569597	0.00475467857378987	0.0309719433908919	UP	--
PB.8549	388.208908769868	-5.83136	1.57799802210112	-3.69542	0.000219524926987585	0.00334666684018042	DOWN	E3 ubiquitin-protein ligase UBR4-like [Anneissia japonica]
PB.8555	767.189083140529	-3.528	0.877273199314516	-4.02155	5.78165693887648e-05	0.00124308987362001	DOWN	--
PB.8562	2781.56420060099	1.0104108784415	0.294613396133024	3.42961620789735	0.000604435541326915	0.00705589992548979	UP	--
PB.8569	64.7882244513254	2.01048794685212	0.507019859613086	3.96530413697474	7.33024222868629e-05	0.0014857890227373	UP	LOW QUALITY PROTEIN: protein Fe65 homolog [Penaeus vannamei]
PB.8570	72.8379502987602	1.62696820131162	0.417536010184921	3.89659373473216	9.75550610162643e-05	0.0018292423723311	UP	--
PB.8576	72.2577030598426	1.06443296359614	0.318144920218701	3.34574873257263	0.000820607215791592	0.00875576709277977	UP	--
PB.8596	162.686837600944	1.13482210711175	0.431031300458493	2.63280672634359	0.00846825209345059	0.0463626209210098	UP	--
PB.862	5260.97810361722	-1.08046	0.276416338650478	-3.90881	9.27522886140112e-05	0.00174832378695727	DOWN	hypothetical protein CAPTEDRAFT_192879 [Capitella teleta]
PB.8622	101.265218111168	1.65439460061882	0.528481201656978	3.13047010079394	0.00174526764548935	0.0150034470194903	UP	--
PB.8628	145.758461508286	2.54145751317514	0.631929664193149	4.02174111642644	5.77695313314919e-05	0.00124308987362001	UP	--
PB.8630	2714.22995371628	-1.08667	0.228883840533236	-4.74769	2.05750007633571e-06	0.00010211828640164	DOWN	hypothetical protein FHG87_024768 [Trinorchestia longiramus]
PB.8662	1161.2905245669	-1.14777	0.282926069646297	-4.0568	4.97501587762527e-05	0.00110632429526613	DOWN	--
PB.8678	72.4882958761235	1.18538908238133	0.444868476902767	2.66458322836037	0.00770837892423326	0.0434828523907351	UP	--
PB.8686	656.054522569966	-2.5706	0.401777998933356	-6.39806	1.57366052394329e-10	3.93890888818643e-08	DOWN	--
PB.8695	1579.09861068389	-1.18507	0.239310781096888	-4.952	7.34532513959208e-07	4.65045496926056e-05	DOWN	--
PB.8702	402.783827718691	1.30236200397411	0.304085643675449	4.28287895552255	1.84490547422042e-05	0.000518452157154944	UP	--
PB.8720	190.693556003857	1.48121875848397	0.362184810838259	4.08967663512936	4.3197499889813e-05	0.00100201442093547	UP	--
PB.8733	28.9516488381101	1.62975879412763	0.621422804059079	2.62262469848579	0.00872553304705343	0.0472398954655111	UP	--
PB.8753	975.575051201681	1.08117817680037	0.290923838561561	3.71636158159513	0.000202112284915875	0.00315723443040575	UP	Alpha-N-acetylgalactosaminidase [Penaeus vannamei]
PB.8768	146.074634548479	2.36866541061805	0.631894937555131	3.74851145315813	0.000177887215618464	0.00290090924500232	UP	sodium-calcium exchanger 1 isoform 1 [Cherax destructor]
PB.8770	2203.36225932732	2.73902555594156	0.818253808509503	3.34740336978187	0.000815724208723389	0.00875311493185051	UP	ataxia telangiectasia mutated [Penaeus vannamei]
PB.8779	477.336365071513	4.01438090082595	0.685701126292074	5.85441783147375	4.78683798955952e-09	7.80617231539835e-07	UP	--
PB.8788	1183.54523446842	-1.02819	0.185920369578379	-5.53027	3.1973914957788e-08	3.47611360293608e-06	DOWN	--
PB.8805	1839.47643707652	-1.19006	0.213592660991244	-5.57162	2.52374357424814e-08	2.9525056619166e-06	DOWN	protein split ends-like [Penaeus vannamei]
PB.8807	1869.75701751164	1.00103157586211	0.300323946554493	3.33317268684893	0.000858616322486151	0.00905121202636478	UP	--
PB.8820	251.817672784864	-1.44135	0.370654956588254	-3.88865	0.000100804573045243	0.00186735152536152	DOWN	--
PB.8853	1657.29110302991	-1.1882	0.243784016562362	-4.87398	1.0937009066099e-06	6.13099107179289e-05	DOWN	--
PB.8854	180.960775362181	1.04431077811028	0.371723015051771	2.80937885421176	0.00496371965336786	0.0318680978122154	UP	uncharacterized protein LOC113815913 [Penaeus vannamei]
PB.8866	934.567083798932	1.82818059526944	0.495502011451752	3.68955231869418	0.000224649026615028	0.0034151094257875	UP	hypothetical protein C7M84_009843 [Penaeus vannamei]
PB.890	25.2694739235948	1.7572621883265	0.52145216030549	3.36993941552954	0.000751847119048675	0.00820225948717652	UP	--
PB.8902	898.874076974497	-1.0302	0.360859316558386	-2.85487	0.00430550178263535	0.0289444820028134	DOWN	hypothetical protein C7M84_012576 [Penaeus vannamei]
PB.8916	53.7174967863793	1.25662546313148	0.39875255770379	3.15139160578114	0.00162494463644445	0.0142886267337023	UP	--
PB.8917	1580.3577596283	1.29455811109353	0.361090655201187	3.5851332413248	0.000336906157028704	0.00456115845044018	UP	--
PB.8955	3292.25112650781	-1.08768	0.239869895438406	-4.53444	5.77558287175071e-06	0.000222805012360763	DOWN	putative transcription elongation factor SPT6-like isoform X2 [Penaeus vannamei]
PB.8960	253.230761291455	1.1607439301165	0.304086028910072	3.81715639576382	0.000134998602200973	0.00237029356523503	UP	--
PB.8970	37.3584178037008	1.63102	0.577949171495126	2.82208346980001	0.00477127571309872	0.0310082154014586	UP	--
PB.8971	1327.00583791732	1.11262664104705	0.245885220612354	4.52498380454166	6.04001308305751e-06	0.000225724516711625	UP	--
PB.8975	1268.82223321754	1.11777306426127	0.33060446321395	3.38099810690671	0.000722230404640089	0.00797268291809362	UP	--
PB.8999	343.256162280016	-1.31101	0.502096078377906	-2.61107	0.00902595454235534	0.0485871009530299	DOWN	uncharacterized protein LOC113816186 [Penaeus vannamei]
PB.9	9031.03601360156	-1.35612	0.278582027917559	-4.86795	1.12761297042435e-06	6.22384533368066e-05	DOWN	uncharacterized protein LOC113817406 isoform X2 [Penaeus vannamei]
PB.9007	62.5431614796918	1.40581011950969	0.379289198286457	3.70643	0.000210198550886113	0.00325052730342993	UP	protein abrupt-like isoform X1 [Penaeus vannamei]
PB.9014	36.3859775470402	1.45942728926824	0.546177088843725	2.67207709565023	0.00753833269935266	0.042815342925136	UP	--
PB.9023	604.153773981455	1.60841717149884	0.263688070203709	6.09969639603445	1.06270116488404e-09	2.11812085882351e-07	UP	PREDICTED: tubulin alpha-1 chain-like, partial [Rhagoletis zephyria]
PB.9044	670.736085105352	-2.39656	0.397523253237092	-6.02872	1.65261777690611e-09	3.12054826891938e-07	DOWN	general transcription and DNA repair factor IIH helicase subunit XPD-like [Penaeus vannamei]
PB.9071	40.6688930233981	1.25615850582397	0.367501295953366	3.41810632957162	0.000630584667440883	0.00722788368015572	UP	SET domain-containing protein SmydA-8-like isoform X1 [Penaeus vannamei]
PB.9078	75.4140548442643	1.09874790443835	0.336075361806826	3.26934976289604	0.00107794964214955	0.010701677700399	UP	--
PB.9081	84.9851089196511	1.6406738512013	0.451431150270367	3.63438333889605	0.000278646304312414	0.00394846167641799	UP	--
PB.9100	716.429074772931	1.49207857261636	0.54273287203168	2.7491951372521	0.00597418081971916	0.0364100272721615	UP	Tax1 binding protein [Scylla serrata]
PB.9119	150.146294474649	1.17483667962098	0.401079261452937	2.92918829900369	0.00339848476389268	0.0245583422223068	UP	nuclear factor of activated T-cells 5-like [Penaeus vannamei]
PB.9148	247.527234828182	1.32431757116321	0.230950110211074	5.73421493478771	9.79650374440663e-09	1.33468063039302e-06	UP	--
PB.9149	184.874979329602	1.47700811826313	0.319540831478239	4.62228289082897	3.7953994980757e-06	0.000158474025657821	UP	--
PB.9151	476.429917968667	1.69831098451433	0.205096382720207	8.28055064643031	1.22607009768225e-16	1.46624360681711e-13	UP	Bardet-Biedl syndrome 10 protein homolog isoform X1 [Nematostella vectensis]
PB.9152	54.2706045419127	1.01225144357575	0.319144629820285	3.17176398721096	0.00151516088557193	0.0135897305095089	UP	general transcription factor 3C polypeptide 5-like [Penaeus vannamei]
PB.9155	116.933190936388	1.00539763746608	0.357296056593557	2.81390633597105	0.00489434867057425	0.0315814596770927	UP	uncharacterized protein C15orf41 homolog [Penaeus vannamei]
PB.9164	169.308496338421	1.26320948763497	0.435722635716846	2.89911375744055	0.0037421909444326	0.0262518110396707	UP	--
PB.9188	410.773634405595	1.95917515145628	0.332473802034161	5.89272038719905	3.79888925254863e-09	6.4900706389176e-07	UP	--
PB.920	240.694341267079	-1.00087	0.327612488566393	-3.05505	0.00225024110065089	0.0179935698115197	DOWN	--
PB.9200	921.317376585748	1.35900775060847	0.475684801127361	2.85695012198762	0.00427733047041887	0.0288274759333907	UP	UPF0518 protein AGAP011705-like [Penaeus vannamei]
PB.9206	1720.69590152519	1.07429462587988	0.311874837766437	3.44463385880594	0.000571833414362785	0.00672638583473952	UP	--
PB.9218	347.289542721194	-1.15533	0.385272564666428	-2.99872	0.00271114132147091	0.020827990037824	DOWN	--
PB.922	43.7955786111816	1.47684876855453	0.493792371987843	2.99082945046159	0.0027822083376596	0.021237523644135	UP	very-long-chain (3R)-3-hydroxyacyl-CoA dehydratase hpo-8-like [Penaeus vannamei]
PB.9235	308.119630244021	1.20221043900272	0.286438422748836	4.19709907443837	2.70355682546545e-05	0.000697802928356947	UP	--
PB.9250	985.259348137841	1.97463666217709	0.408229192660532	4.83707852764738	1.31761383038084e-06	7.05546152059154e-05	UP	--
PB.9251	89.3137669251995	1.34775344583484	0.452791986344827	2.97653997084755	0.00291521078193745	0.0219267311761418	UP	--
PB.9256	5615.29098348026	-1.21445	0.228108367528158	-5.32399	1.01517241699461e-07	9.10525060342748e-06	DOWN	--
PB.9275	580.567217023139	1.85126651803095	0.537308383352797	3.44544506541862	0.000570119836876926	0.0067135665254993	UP	--
PB.9276	48.7882306833416	1.04128967304034	0.399891051241691	2.60393342088316	0.00921606579104714	0.0494479143115854	UP	--
PB.9281	771.419190876899	-1.26527	0.29935090091094	-4.22671	2.37129287019836e-05	0.000621374996422593	DOWN	--
PB.9286	24.2031398844778	-1.74747	0.576374574472019	-3.03182	0.00243082068656971	0.019152945131442	DOWN	--
PB.9294	341.02406992659	1.17351473921126	0.272322091683047	4.3092895326946	1.63779837537622e-05	0.00047386085790791	UP	eukaryotic translation initiation factor 4E-2 [Callinectes sapidus]
PB.9327	708.059051947869	-1.40206	0.511977426442152	-2.73851	0.00617179855141434	0.0372086097371635	DOWN	thymosin beta [Scylla paramamosain]
PB.9339	587.589647015229	1.40953605143513	0.278347171824531	5.06394960723257	4.10658243524378e-07	2.83327863785441e-05	UP	PREDICTED: uncharacterized protein LOC106708630 [Papilio machaon]
PB.9348	2349.0385093466	1.11742649668364	0.224112956826877	4.98599684955668	6.16431487713518e-07	4.02100127409733e-05	UP	--
PB.9361	2611.16470901289	-1.22414	0.264685324407368	-4.6249	3.74770890995719e-06	0.000158352811631462	DOWN	uncharacterized protein LOC113821214 isoform X1 [Penaeus vannamei]
PB.9371	30.4804484654825	2.64885362270196	0.521790296438425	5.07647160321339	3.8450823270622e-07	2.69061108917227e-05	UP	hypothetical protein evm_006297 [Chilo suppressalis]
PB.9373	47.7847813577263	2.81106611952566	0.504231201161599	5.57495472919923	2.47594244313335e-08	2.92841412257629e-06	UP	RNA-binding protein 45-like isoform X3 [Penaeus vannamei]
PB.9382	3650.9049624663	1.22099345861235	0.360454682478169	3.38737022423422	0.000705660929062564	0.00782343754385354	UP	Valine--tRNA ligase [Amphibalanus amphitrite]
PB.9391	3895.69857646055	-1.12096	0.230935377035276	-4.85401	1.2099153813694e-06	6.57692891397921e-05	DOWN	--
PB.9398	96.8008566732239	1.28798988032587	0.351432984705384	3.66496582956102	0.00024737160831682	0.00364782464228552	UP	zinc finger protein 33B-like [Penaeus vannamei]
PB.9400	1564.21162094303	-1.12489	0.367063428321089	-3.06457	0.00217981781565247	0.017574066778927	DOWN	uncharacterized protein FJT64_015262 [Amphibalanus amphitrite]
PB.9406	365.554563655465	-1.06124	0.39018545455441	-2.71984	0.0065313309415373	0.0386245686394319	DOWN	PREDICTED: RNA-directed DNA polymerase from mobile element jockey-like, partial [Papilio xuthus]
PB.9407	256.11798098879	-1.39007	0.29039437312803	-4.78685	1.69422849219803e-06	8.76681791419588e-05	DOWN	--
PB.9413	74.9665613998287	-1.93136	0.652770877422317	-2.95871	0.00308925794875606	0.0228049954063522	DOWN	--
PB.9432	164.030659825775	1.16191071066404	0.399244423914937	2.9102741104572	0.00361111895801877	0.0256375153991794	UP	endonuclease and reverse transcriptase-like protein [Bombyx mori]
PB.9455	1415.61095370898	1.64093662514372	0.268407038833629	6.11361249047143	9.74006556769625e-10	1.97796840953047e-07	UP	--
PB.946	84.4185993826932	-1.60608	0.368068852619411	-4.36353	1.27981850148078e-05	0.000386929396950495	DOWN	--
PB.9465	2632.68298622791	1.41485803763496	0.526812423019614	2.68569603868715	0.00723789009600733	0.041614735137627	UP	endonuclease-reverse transcriptase-like protein, partial [Scylla paramamosain]
PB.947	13.6536230602346	2.4978687783996	0.937663776067128	2.66392799013361	0.00772340938192562	0.0434992439443566	UP	2-oxo-4-hydroxy-4-carboxy-5-ureidoimidazoline decarboxylase-like [Exaiptasia diaphana]
PB.9470	111.090154526782	1.1494091387866	0.350500801735295	3.27933383631647	0.00104052466358903	0.0104506584047868	UP	--
PB.9483	586.925119608292	-1.2747	0.272855150232304	-4.67173	2.98678949564601e-06	0.000135640571061764	DOWN	--
PB.9500	39.2251538437811	1.42071638099704	0.434812105481997	3.26742600558959	0.00108530233001702	0.010735890840188	UP	--
PB.9519	200.37854735678	-6.43271	1.85786336346775	-3.46243	0.000535330041657446	0.00645936910129943	DOWN	E3 ubiquitin-protein ligase TRIM37-like isoform X1 [Penaeus vannamei]
PB.9530	59.2819270765964	1.21485968882651	0.349679460851578	3.4742094541897	0.000512360912695983	0.00624488899983064	UP	--
PB.9541	22.4045212234511	1.6837887491088	0.588567276581745	2.86082630840069	0.00422538475232249	0.0286204003078961	UP	uncharacterized protein LOC106686302 [Halyomorpha halys]
PB.9549	715.242024900482	1.06841882624658	0.329087360479597	3.24661155229273	0.00116787669761352	0.0112734142568738	UP	Peroxisomal acyl-coenzyme A oxidase 3 [Armadillidium nasatum]
PB.9588	197.803071008691	1.59524378068613	0.487518277110257	3.27217225606775	0.00106724530551143	0.0106260510853094	UP	--
PB.9590	1879.16037428818	-1.18574	0.377597106639096	-3.14022	0.00168822865232668	0.0146890905295005	DOWN	SAP30-binding protein-like [Penaeus vannamei]
PB.9622	1602.21495071683	1.19591083958843	0.30239979617686	3.95473427795896	7.66197603384492e-05	0.00153688421599908	UP	uncharacterized protein LOC113809580 [Penaeus vannamei]
PB.9633	404.125194602842	-1.82153	0.297390630845245	-6.12504	9.06619448076997e-10	1.91332257248092e-07	DOWN	--
PB.9671	886.059433341679	5.77011041093702	1.55208536001331	3.71765017543078	0.000201084454656001	0.00314574416491648	UP	--
PB.9723	551.572087178368	-2.14527	0.415241828790802	-5.16632	2.38752911849938e-07	1.84870330233157e-05	DOWN	phosphoenolpyruvate carboxykinase, cytosolic [GTP]-like [Penaeus vannamei]
PB.9734	2597.05572051166	1.1196826050653	0.414778896519743	2.69946859510006	0.00694503102651139	0.0403793429606984	UP	--
PB.9751	1857.01905269346	-1.24064	0.146303572433751	-8.47987	2.25446169473164e-17	4.04412853673277e-14	DOWN	--
PB.9764	54.4105266092634	1.14522348506062	0.413173381934985	2.77177459907334	0.00557516266215304	0.0346451938410815	UP	--
PB.9780	39.5336257799703	1.44531240153661	0.537341043773425	2.68974875134616	0.00715058325703132	0.0412663418742242	UP	--
PB.9847	7677.08438704153	-1.1156	0.241732883154327	-4.61501	3.93077492470626e-06	0.000162718963517744	DOWN	--
PB.9860	1175.85518680714	1.12348584111641	0.23361067440199	4.80922305452171	1.51518058547376e-06	7.92046217229914e-05	UP	--
PB.989	49026.3455119053	-1.2565	0.209904237436869	-5.98604	2.15008343038794e-09	3.92226236631616e-07	DOWN	--
PB.9913	107.272792831156	1.14098767067523	0.349028290191461	3.26904065584294	0.00107912794800899	0.010701677700399	UP	--
PB.9917	82.7497965927981	1.91623581086872	0.496823274357442	3.85697673553448	0.000114798083621786	0.0020835948971691	UP	trifunctional enzyme subunit beta, mitochondrial-like [Penaeus vannamei]
PB.9922	390.257828531152	1.21796425757833	0.323309640555737	3.76717581166083	0.000165104732444761	0.00273388036200456	UP	--
PB.9926	415.76263906429	-1.17412	0.337898522289037	-3.47477	0.000511284607468894	0.00623917939930579	DOWN	--
PB.9943	758.371928210532	2.45287521199649	0.426369680514694	5.75293067048176	8.77094620333963e-09	1.22833582030216e-06	UP	--
PB.9954	594.53953369467	1.00017172750522	0.309297801886662	3.23368521019013	0.00122204070087217	0.0116810160421733	UP	neurofibromin [Penaeus vannamei]
PB.9958	1274.56463060508	-1.09363	0.34894610685338	-3.1341	0.00172379583631018	0.0149021803905273	DOWN	translation initiation factor eIF-2B subunit gamma-like isoform X1 [Penaeus vannamei]
PB.9959	4029.13743032593	1.15377239725685	0.294502817947424	3.91769561085433	8.93994937463458e-05	0.00169701367053249	UP	--
PB.998	4087.00823279125	-1.02262	0.230621009823351	-4.43422	9.24081919328562e-06	0.000302306799323201	DOWN	uncharacterized protein LOC113826225 [Penaeus vannamei]
PC.111	195.322431376173	5.59486999783842	1.64837893125938	3.39416495305716	0.000688382154608754	0.00769372495332712	UP	--
PC.124	702.029157922748	-1.66771	0.303078743394141	-5.50256	3.74324049002309e-08	3.98896013803154e-06	DOWN	--
PC.135	10.5565277133895	-3.25322	1.14437919096964	-2.84278	0.00447217257373846	0.0296757049390549	DOWN	--
PC.164	839.878205294349	-1.04551	0.273429769913056	-3.8237	0.000131465290058398	0.0023234169407201	DOWN	--
PC.166	96.7367990998671	-1.72555	0.54912606690468	-3.14236	0.00167591908903832	0.014620258177715	DOWN	--
PC.167	164.402735295331	-2.37437	0.667648485318528	-3.55631	0.000376095756509069	0.00494855577910404	DOWN	--
PC.168	160.442671877785	-1.05617	0.362322498813223	-2.915	0.00355688352644388	0.0253591582981885	DOWN	--
PC.182	51.0957038706314	1.74295278034631	0.422436801310335	4.12594919509837	3.6920877456153e-05	0.000888991955392784	UP	--
PC.234	543.883702303839	1.86097317227845	0.642256821175369	2.89755298958562	0.00376086199862227	0.0263358215297147	UP	--
PC.271	3247.56260260216	-2.44187	0.847556393461821	-2.88107	0.00396327488131095	0.0272853150075686	DOWN	--
PC.29	1720.35240780835	-3.8554	1.16928666553773	-3.29723	0.000976448641904159	0.00995219387577127	DOWN	--
PC.299	115.145882732927	1.02243082818077	0.31178947232805	3.27923460836105	0.00104089062621309	0.0104506584047868	UP	--
PC.308	107.854380506637	2.80573809749214	0.82619940602787	3.39595753400662	0.000683889690436584	0.00766740076892599	UP	--
PC.350	687.605606094726	2.03151037486689	0.443558656763855	4.58002643819088	4.64917156952041e-06	0.000186712811950553	UP	--
PC.370	111.360530192134	1.11766996506965	0.390562489408206	2.86169305906254	0.00421384778151496	0.0285782253764622	UP	--
PC.396	93.9024461461382	-1.17586	0.309913994582707	-3.79416	0.000148145598271518	0.00254178105762924	DOWN	--
PC.420	50.6177558107329	-1.28529	0.440935651144891	-2.91492	0.00355777469388318	0.0253591582981885	DOWN	--
PC.424	5184.30983347636	-1.50044	0.478109948524243	-3.13827	0.00169950415865706	0.0147514219835693	DOWN	--
PC.433	62.5584291095393	2.94393505281382	0.836482276604318	3.51942310692422	0.000432486381733547	0.00552832651614985	UP	--
PC.452	68.6147823281222	1.16227639077163	0.366151237678585	3.17430687423185	0.00150194804000755	0.0135615302149393	UP	--
PC.454	172.015184703058	-2.18217	0.699687883831547	-3.11877	0.00181606792026818	0.0154394463079356	DOWN	--
PC.472	80.8369286602703	1.35637366432142	0.312065986305533	4.34643224139601	1.38369769288969e-05	0.000411401609629052	UP	--
PC.493	348.58219565358	1.6875810866244	0.473524161764909	3.56387534763692	0.000365419537900595	0.0048495813642714	UP	--
PC.494	11.649912412318	3.95005114976687	1.41032133695662	2.80081641414489	0.00509735085029427	0.0324248151310385	UP	--
PC.509	203.168350967106	-2.40079	0.668004681754595	-3.59397	0.000325671709272071	0.00444822919656764	DOWN	--
PC.513	100.436181793018	1.16012203547988	0.38537900563503	3.01034051807836	0.00260954949826265	0.0203378575306307	UP	--
PC.523	152.745391949794	1.04291602073109	0.39020526303815	2.67273694006821	0.0075235222465621	0.0427537856070475	UP	--
PC.529	203.027120860313	1.31278345021062	0.292455228095979	4.4888356373639	7.16135233094444e-06	0.000254695255243805	UP	--
PC.531	77.6835458545128	2.54146340732726	0.703669412150079	3.61172926298125	0.000304162018966623	0.00420783523153955	UP	--
PC.532	22.6334343284346	4.54564307839367	1.40530732335804	3.23462562447314	0.00121802324486209	0.0116633311249561	UP	--
PC.541	294.19580919446	5.91740216883383	2.12403559445368	2.78592420215812	0.00533753510109566	0.0335414922800642	UP	--
PC.557	22.4713962203804	2.34926481489152	0.622302392273328	3.77511776277998	0.000159932090325375	0.00267290231082611	UP	--
PC.56	380.680361518503	-1.26876	0.329409422456827	-3.85163	0.000117336223267467	0.0021189425688385	DOWN	--
PC.598	1614.33107414582	1.16421668744422	0.327440454883009	3.55550656640817	0.000377251522130813	0.00495770223772154	UP	--
PC.603	20.1612043835469	-3.70973	1.38353842144495	-2.68133	0.00733292544007983	0.0420257063426939	DOWN	--
PC.664	231.945246637761	1.57426271935147	0.432760168984019	3.63772553986964	0.000275056300604651	0.00392110061378524	UP	--
PC.67	28.3964565184949	3.1076336639485	1.05175780036747	2.95470465050293	0.00312968505320429	0.0230559892044064	UP	--
PC.718	146.565243474033	-9.41198	3.61549431846511	-2.60323	0.00923487137087993	0.0495241258419435	DOWN	--
PC.753	289.119189930432	-3.56783	1.04050572948603	-3.42893	0.000605957127186914	0.00705835125531684	DOWN	--
PC.765	348.563655982081	-1.26256	0.347888089311091	-3.62922	0.000284281169954548	0.00399963167610562	DOWN	--
PC.792	24.9882508694121	1.58007	0.545501751932819	2.8965372116176	0.00377305892369278	0.0263906440319378	UP	--
PC.801	560.762462915318	1.76557268755857	0.37195319567576	4.7467603668545	2.06700596813483e-06	0.00010211828640164	UP	--
PC.819	14.1991846922581	2.52162508210242	0.743153492416228	3.39314166970246	0.00069095893167511	0.00771062570630574	UP	--
PC.854	14.801186607451	1.92533385340812	0.681254895399067	2.82615782493613	0.00471100462499295	0.0307730427460624	UP	--
PC.867	64.3245522600678	-2.71816	0.935546362537377	-2.90543	0.0036675330556657	0.0259311756427677	DOWN	--
PC.917	103.502863922035	-5.37198	1.10281831103584	-4.87114	1.10958512906631e-06	6.18780556691226e-05	DOWN	--
PC.920	38.742044425732	1.27002703955414	0.458100548914944	2.77237615751023	0.00556486896810591	0.034601204334907	UP	--
PC.933	85.4589323343715	1.1713924540779	0.373670078286342	3.13483075618452	0.00171953285168655	0.0148772765938122	UP	--
PC.946	238.980822043366	-1.96094	0.421653820784631	-4.6506	3.30968042761473e-06	0.000145396287520071	DOWN	--
PC.990	627.610591689263	-1.89993	0.677972656650268	-2.80237	0.00507284714444652	0.0323645843602121	DOWN	--
